# Supplementary material for: Synthetic glycans control gut microbiome structure and mitigate colitis in mice
Source: Nat Commun. 2022 Mar 10;13:1244. doi: 10.1038/s41467-022-28856-x (PMC8913648; doi:10.1038/s41467-022-28856-x)
Supplement: Supplementary file 3 — Supplementary Data 1 [file 41467_2022_28856_MOESM3_ESM.xlsx]

## Sheet: Sheet1
Supplementary Data 1 Glycans included in growth and pH fermentation dynamics assays (653 SGs, 110 reference glycans). Table includes compound name, compound type (SG or reference glycan), monosaccharide composition, purity (percent compound with degree of polymerization greater than purity threshold), purity threshold, source, and fermentation dynamics group as shown in Fig 1. Dendrogram cluster …
compound	compound_type	composition	purity	purity_threshold	source	fermentation_group
CDK	SG	gal-fru	100	DP2	Kaleido SG	1
BVH	SG	glu	100	DP2	Kaleido SG	1
CPS	SG	glu	100	DP2	Kaleido SG	1
DBL	SG	glu	100	DP2	Kaleido SG	1
BSD	SG	glu-gal	100	DP2	Kaleido SG	1
CWZ	SG	glu-gal-man	100	DP2	Kaleido SG	1
CXM	SG	glu-man	100	DP2	Kaleido SG	1
CVF	SG	gal-glu-fru	100	DP3	Kaleido SG	1
CVB	SG	glu-gal	100	DP3	Kaleido SG	1
CVG	SG	glu-gal	100	DP3	Kaleido SG	1
CSP	SG	glu	99.9	DP2	Kaleido SG	1
ETR	SG	glu-tre	99.62	DP3	Kaleido SG	1
BVF	SG	glu	99.6	DP2	Kaleido SG	1
BVG	SG	glu	99.5	DP2	Kaleido SG	1
DBX	SG	glu	99.5	DP3	Kaleido SG	1
DCJ	SG	glu	99.5	DP3	Kaleido SG	1
BTW	SG	glu	99.4	DP2	Kaleido SG	1
BTY	SG	glu	99.2	DP2	Kaleido SG	1
BTZ	SG	glu	99.2	DP2	Kaleido SG	1
CGQ	SG	glu-gal	99.2	DP2	Kaleido SG	1
BYH	SG	glu	99.1	DP2	Kaleido SG	1
BYJ	SG	glu	99.1	DP2	Kaleido SG	1
CGF	SG	glu	99.1	DP2	Kaleido SG	1
CGP	SG	glu-gal	99	DP2	Kaleido SG	1
BXL	SG	lara-gal-rha-gala	99	DP2	Kaleido SG	1
BXN	SG	lara-gal-rha-gala	99	DP2	Kaleido SG	1
CRX	SG	glu	98.9	DP2	Kaleido SG	1
CRW	SG	glu	98.8	DP2	Kaleido SG	1
CGE	SG	glu	98.7	DP2	Kaleido SG	1
CWH	SG	glu-lara-man	98.7	DP2	Kaleido SG	1
BYK	SG	glu	98.6	DP2	Kaleido SG	1
CGH	SG	glu	98.6	DP2	Kaleido SG	1
CGG	SG	glu	98.4	DP2	Kaleido SG	1
CGJ	SG	glu	98.3	DP2	Kaleido SG	1
CJH	SG	glu	98.3	DP2	Kaleido SG	1
CTG	SG	glu	98.2	DP3	Kaleido SG	1
CJE	SG	glu	98.1	DP2	Kaleido SG	1
CFY	SG	man-gal-xyl	98.1	DP2	Kaleido SG	1
BTB	SG	glu	98	DP2	Kaleido SG	1
CWD	SG	glu	98	DP2	Kaleido SG	1
CVD	SG	gal-glu-fru	98	DP3	Kaleido SG	1
CGL	SG	malt	97.4	DP3	Kaleido SG	1
CHC	SG	glu-tre	96.5	DP3	Kaleido SG	1
CRC	SG	glu-gal	96	DP3	Kaleido SG	1
BMP	SG	glu	95.8	DP2	Kaleido SG	1
BMS	SG	gal-fru	94	DP2	Kaleido SG	1
CRD	SG	glu-gal-fru	93	DP3	Kaleido SG	1
BQX	SG	glu	71	DP3	Kaleido SG	1
DPH	Reference	ara	ND	ND	D-arabinose	1
DHN	Reference	fru	ND	ND	Beneo FOS	1
DHP	Reference	fru	ND	ND	Ingredion Short chain FOS	1
DHQ	Reference	fru	ND	ND	NutraFlora FOS	1
DHR	Reference	fru	ND	ND	Beneo FOS	1
DHS	Reference	fru	ND	ND	Beneo FOS	1
DHT	Reference	fru	ND	ND	Beneo Diversity Set 2018 FOS	1
DHV	Reference	fru	ND	ND	Beneo FOS	1
DNS	Reference	fru	ND	ND	Diversity Set 2018 D-Fructose	1
DRG	Reference	fru	ND	ND	Carbosynth Levan from Jerusalem artichoke	1
DHK	Reference	gal	ND	ND	DOMO galactooligosaccharides	1
DNV	Reference	gal	ND	ND	D-Galactose	1
DLM	Reference	gal-fru	ND	ND	Alfa Aesar Diversity Set 2018 KX59-1 Lactulose	1
DLN	Reference	gal-fru	ND	ND	Sigma Lactulose	1
DLS	Reference	gal-fru	ND	ND	carbosynth Lactulose	1
DQL	Reference	gal-glu-fru	ND	ND	Sigma Stachyose hydrate from Stachys tuberifera	1
DQZ	Reference	gal-glu-lfuc	ND	ND	mum's sweet secret 2-fucosyl lactose	1
DJT	Reference	glu	ND	ND	SIGMA Pullulan from Aureobasidium pullulans	1
DJV	Reference	glu	ND	ND	Megazyme Pullulan For limited-dextrinase assay	1
DJW	Reference	glu	ND	ND	Carbosynth Diversity Set 2018 Bulk Pullulan	1
DJX	Reference	glu	ND	ND	Nagase Clinical pullulan	1
DJY	Reference	glu	ND	ND	FREDA Pullulan| low viscosity (116.2)	1
DJZ	Reference	glu	ND	ND	FREDA Pullulan| med viscosity (136)	1
DKB	Reference	glu	ND	ND	FREDA Pullulan| high viscosity (151)	1
DKC	Reference	glu	ND	ND	FREDA Pullulan| MW 171kDa	1
DKD	Reference	glu	ND	ND	FREDA pullulan| Freda| low (25) viscosity	1
DKF	Reference	glu	ND	ND	PSS (polymer standards service) Pullulan std kit 1320	1
DKK	Reference	glu	ND	ND	PSS (polymer standards service) Pullulan std kit 48800	1
DKL	Reference	glu	ND	ND	PSS (polymer standards service) Pullulan std kit 113000	1
DKM	Reference	glu	ND	ND	PSS (polymer standards service) Pullulan std kit 200000	1
DKN	Reference	glu	ND	ND	PSS (polymer standards service) Pullulan std kit 348000	1
DLH	Reference	glu	ND	ND	SIGMA maltodextrin	1
DLJ	Reference	glu	ND	ND	Aldrich Maltodextrin	1
DLK	Reference	glu	ND	ND	FiberYum alpha 1-6 gluco-oligosaccharride	1
DLL	Reference	glu	ND	ND	BioNeutra North America isomalto-oligosaccharide	1
DLT	Reference	glu	ND	ND	sigma Amylopectin from potato starch	1
DNM	Reference	glu	ND	ND	Sigma glu-a1-6-glu-a1-4-glu	1
DNW	Reference	glu	ND	ND	Diversity Set 2018 D-Glucose	1
DPE	Reference	glu	ND	ND	glu-a1-4-glu	1
DQB	Reference	glu	ND	ND	Sigma Maltodextrin 16.5-19.5	1
DQK	Reference	glu	ND	ND	carbosynth glu-b1-6-glu	1
DQR	Reference	glu	ND	ND	Carbosynth glu-a1-4-glu-a1-4-glu	1
DPF	Reference	glu-fru	ND	ND	sucrose	1
DQE	Reference	glu-fru	ND	ND	carbosynth D-(+)-Melezitose monohydrate	1
DQG	Reference	glu-fru	ND	ND	carbosynth Palatinose	1
DVH	Reference	glu-fru	ND	ND	sigma aldrich 1-kestose (DP3)	1
DPD	Reference	glu-gal	ND	ND	Carbosynth D-Raffinose pentahydrate	1
DPJ	Reference	glu-gal	ND	ND	Sigma Diversity Set 2018 D-lactose	1
DPK	Reference	glu-gal	ND	ND	Sigma D-lactose	1
DPV	Reference	glu-gal	ND	ND	Melibiose	1
DPC	Reference	glu-gal-fru	ND	ND	D-raffinose	1
DPL	Reference	gluol	ND	ND	D-sorbitol	1
DHL	Reference	gal	ND	ND	Certified Nutritionals Diversity Set 2018 >GOS 90% (18.6% GOS2| 37.7% GOS3| 21.7% GOS4| 12.2% GOS5| <7.8% lactose| <1.4% glucose)	1
DRR	Reference	glu-fru	ND	ND	VitaFiber Isomalto-oligosaccharide	1
DRT	Reference	glu	ND	ND	Tate & Lyle Soluble Corn Fiber 70L	1
DRV	Reference	glu	ND	ND	Tate & Lyle Soluble Corn Fiber 70L	1
DHC	Reference	xyl	ND	ND	Longlive Diversity Set 2018 xylooligosaccharides	1
BTC	SG	glu	ND	ND	Kaleido SG	1
CRY	SG	gal	ND	ND	Kaleido SG	2
CRZ	SG	gal	ND	ND	Kaleido SG	2
CSB	SG	gal	ND	ND	Kaleido SG	2
BVN	SG	gal-lara	ND	ND	Kaleido SG	2
CMH	SG	glu	ND	ND	Kaleido SG	2
CSF	SG	glu	ND	ND	Kaleido SG	2
CSG	SG	glu	ND	ND	Kaleido SG	2
CSH	SG	man	ND	ND	Kaleido SG	2
CSJ	SG	man	ND	ND	Kaleido SG	2
CSK	SG	man	ND	ND	Kaleido SG	2
CSL	SG	man	ND	ND	Kaleido SG	2
JLL	SG	gal-lara	100	DP2	Kaleido SG	2
BCX	SG	gal-man-lara	100	DP2	Kaleido SG	2
BBX	SG	gal-man-xyl	100	DP2	Kaleido SG	2
BDZ	SG	gal-man-xyl-lara	100	DP2	Kaleido SG	2
BMV	SG	gal-man-xyl-lara	100	DP2	Kaleido SG	2
BNL	SG	gal-xyl-lara	100	DP2	Kaleido SG	2
BNN	SG	gal-xyl-lara	100	DP2	Kaleido SG	2
CZK	SG	gal-xyl-lara	100	DP2	Kaleido SG	2
DBC	SG	glu	100	DP2	Kaleido SG	2
DBT	SG	glu	100	DP2	Kaleido SG	2
DFV	SG	glu-lara	100	DP2	Kaleido SG	2
CZC	SG	glu-xyl	100	DP2	Kaleido SG	2
BEC	SG	lara	100	DP2	Kaleido SG	2
JLX	SG	lara	100	DP2	Kaleido SG	2
JPY	SG	lara-gal-man	100	DP2	Kaleido SG	2
JQF	SG	lara-gal-xyl	100	DP2	Kaleido SG	2
JPW	SG	lara-glu-gal	100	DP2	Kaleido SG	2
JPX	SG	lara-glu-xyl	100	DP2	Kaleido SG	2
JQG	SG	lara-man-xyl	100	DP2	Kaleido SG	2
JND	SG	lara-xyl	100	DP2	Kaleido SG	2
JNC	SG	man-lara	100	DP2	Kaleido SG	2
JNB	SG	man-xyl	100	DP2	Kaleido SG	2
BJQ	SG	man-xyl-lara	100	DP2	Kaleido SG	2
BLD	SG	man-xyl-lara	100	DP2	Kaleido SG	2
JKZ	SG	man-xyl-lara	100	DP2	Kaleido SG	2
JQD	SG	xyl-gal-lara	100	DP2	Kaleido SG	2
JPT	SG	xyl-gal-man	100	DP2	Kaleido SG	2
JKV	SG	xyl-lara	100	DP2	Kaleido SG	2
JPV	SG	xyl-man-lara	100	DP2	Kaleido SG	2
JQL	SG	xyl-sorb	100	DP2	Kaleido SG	2
JQQ	SG	xyl-xylol	100	DP2	Kaleido SG	2
CPG	SG	gal-man-lara	99.9	DP2	Kaleido SG	2
JMD	SG	gal-xyl	99.9	DP2	Kaleido SG	2
BEG	SG	glu-xyl-lara	99.6	DP2	Kaleido SG	2
CMZ	SG	lara	99.5	DP2	Kaleido SG	2
CNY	SG	gal-xyl	99.4	DP2	Kaleido SG	2
BPN	SG	glu-xyl-lara	99.3	DP2	Kaleido SG	2
BLC	SG	glu-xyl-lara	99.2	DP2	Kaleido SG	2
BCB	SG	gal-xyl-lara	99.1	DP2	Kaleido SG	2
BMH	SG	gal-xyl-lara	99.1	DP2	Kaleido SG	2
BGW	SG	glu-xyl-lara	99.1	DP2	Kaleido SG	2
BNX	SG	glu-xyl-lara	99.1	DP2	Kaleido SG	2
BEJ	SG	gal-xyl-lara	99	DP2	Kaleido SG	2
BKV	SG	glu-xyl-lara	99	DP2	Kaleido SG	2
CZX	SG	glu-gal-man	99	DP3	Kaleido SG	2
BJY	SG	gal-xyl-lara	98.9	DP2	Kaleido SG	2
BMG	SG	gal-xyl-lara	98.9	DP2	Kaleido SG	2
BJD	SG	glu-xyl-lara	98.9	DP2	Kaleido SG	2
BBR	SG	gal-xyl-lara	98.8	DP2	Kaleido SG	2
BGP	SG	gal-xyl-lara	98.8	DP2	Kaleido SG	2
BJE	SG	gal-xyl-lara	98.8	DP2	Kaleido SG	2
BFH	SG	gal-lara	98.7	DP2	Kaleido SG	2
BNZ	SG	gal-lara	98.7	DP2	Kaleido SG	2
BDF	SG	gal-xyl-lara	98.7	DP2	Kaleido SG	2
BBM	SG	gal-xyl-lara	98.6	DP2	Kaleido SG	2
BPE	SG	lara	98.6	DP3	Kaleido SG	2
BNJ	SG	gal-xyl	98.5	DP2	Kaleido SG	2
BLZ	SG	gal-xyl-lara	98.5	DP2	Kaleido SG	2
BEH	SG	gal-xyl-lara	98.4	DP2	Kaleido SG	2
BCP	SG	gal-xyl	98.3	DP2	Kaleido SG	2
BMM	SG	gal-xyl	98.3	DP2	Kaleido SG	2
BKD	SG	gal-xyl-lara	98.2	DP2	Kaleido SG	2
BJJ	SG	glu-xyl-lara	98.1	DP2	Kaleido SG	2
BPP	SG	gal-xyl-lara	98	DP2	Kaleido SG	2
BBW	SG	glu-xyl-lara	98	DP2	Kaleido SG	2
BCW	SG	lara	96.3	DP3	Kaleido SG	2
DHY	Reference	gala-rha-ara-xyl-gal-ukwn	ND	ND	Megazyme Rhamnoglacturonan I (from potato)	2
DKP	Reference	glu	ND	ND	PSS (polymer standards service) Pullulan std kit 805000	2
DJB	Reference	gal	ND	ND	Megazyme Pectin Galactan (Lupin)	2
DPR	Reference	other	ND	ND	sucralose	2
DQC	Reference	glu	ND	ND	Sigma L-(-)-glucose	2
DTR	Reference	other	ND	ND	Carbosynth meso-erythritol	2
BRB	SG	glu-gal-lfuc	ND	ND	Kaleido SG	3
DEH	SG	gal	100	DP2	Kaleido SG	3
DCF	SG	gal-fru-man	100	DP2	Kaleido SG	3
JMZ	SG	gal-lara	100	DP2	Kaleido SG	3
EGK	SG	gal-man	100	DP2	Kaleido SG	3
JPJ	SG	gal-man-glu	100	DP2	Kaleido SG	3
JNY	SG	gal-man-lara	100	DP2	Kaleido SG	3
BKW	SG	gal-man-xyl	100	DP2	Kaleido SG	3
JNX	SG	gal-man-xyl	100	DP2	Kaleido SG	3
JNS	SG	gal-xyl-glu	100	DP2	Kaleido SG	3
JKY	SG	gal-xyl-lara	100	DP2	Kaleido SG	3
JPC	SG	gal-xyl-lara	100	DP2	Kaleido SG	3
CWS	SG	glu	100	DP2	Kaleido SG	3
CYJ	SG	glu	100	DP2	Kaleido SG	3
CYK	SG	glu	100	DP2	Kaleido SG	3
CYL	SG	glu	100	DP2	Kaleido SG	3
DBR	SG	glu	100	DP2	Kaleido SG	3
DBS	SG	glu	100	DP2	Kaleido SG	3
DEF	SG	glu	100	DP2	Kaleido SG	3
CWE	SG	glu-gal	100	DP2	Kaleido SG	3
CWV	SG	glu-gal	100	DP2	Kaleido SG	3
CYB	SG	glu-gal	100	DP2	Kaleido SG	3
BJN	SG	glu-gal-man	100	DP2	Kaleido SG	3
JLC	SG	glu-gal-man-lara	100	DP2	Kaleido SG	3
BND	SG	glu-gal-man-xyl	100	DP2	Kaleido SG	3
BFF	SG	glu-gal-man-xyl-lara	100	DP2	Kaleido SG	3
BGX	SG	glu-gal-xyl	100	DP2	Kaleido SG	3
JLB	SG	glu-gal-xyl	100	DP2	Kaleido SG	3
BLH	SG	glu-gal-xyl-lara	100	DP2	Kaleido SG	3
BML	SG	glu-gal-xyl-lara	100	DP2	Kaleido SG	3
JLD	SG	glu-gal-xyl-lara	100	DP2	Kaleido SG	3
JLF	SG	glu-lara	100	DP2	Kaleido SG	3
BLJ	SG	glu-man-lara	100	DP2	Kaleido SG	3
BJW	SG	glu-man-xyl-lara	100	DP2	Kaleido SG	3
JLE	SG	glu-man-xyl-lara	100	DP2	Kaleido SG	3
DFX	SG	glu-xyl	100	DP2	Kaleido SG	3
DFZ	SG	glu-xyl	100	DP2	Kaleido SG	3
DGD	SG	glu-xyl	100	DP2	Kaleido SG	3
BNS	SG	glu-xyl-lara	100	DP2	Kaleido SG	3
JGD	SG	glu-xyl-lara	100	DP2	Kaleido SG	3
JNM	SG	glu-xyl-lara	100	DP2	Kaleido SG	3
JGH	SG	lara	100	DP2	Kaleido SG	3
JQE	SG	lara-glu-man	100	DP2	Kaleido SG	3
JQN	SG	lara-manol	100	DP2	Kaleido SG	3
JQM	SG	lara-sorb	100	DP2	Kaleido SG	3
JGM	SG	man-lara	100	DP2	Kaleido SG	3
JKT	SG	man-xyl	100	DP2	Kaleido SG	3
JPP	SG	man-xyl-lara	100	DP2	Kaleido SG	3
JPQ	SG	xyl-glu-gal	100	DP2	Kaleido SG	3
JPS	SG	xyl-glu-lara	100	DP2	Kaleido SG	3
JPR	SG	xyl-glu-man	100	DP2	Kaleido SG	3
CZW	SG	glu-gal-man	100	DP3	Kaleido SG	3
JMJ	SG	xyl-lara	99.9	DP2	Kaleido SG	3
JLH	SG	glu-xyl	99.86	DP2	Kaleido SG	3
BLT	SG	glu-xyl-lara	99.7	DP2	Kaleido SG	3
JKS	SG	gal-xyl	99.66	DP2	Kaleido SG	3
BDH	SG	glu-xyl-lara	99.6	DP2	Kaleido SG	3
CPC	SG	man-lara	99.6	DP2	Kaleido SG	3
CPD	SG	xyl-lara	99.6	DP2	Kaleido SG	3
BCC	SG	glu-xyl-lara	99.5	DP2	Kaleido SG	3
CNZ	SG	gal-lara	99.4	DP2	Kaleido SG	3
BHM	SG	glu-xyl-lara	99.4	DP2	Kaleido SG	3
EPZ	SG	glu-man-xyl	99.3	DP2	Kaleido SG	3
BET	SG	glu-xyl-lara	99.3	DP2	Kaleido SG	3
BFJ	SG	glu-xyl-lara	99.3	DP2	Kaleido SG	3
BGD	SG	glu-xyl-lara	99.3	DP2	Kaleido SG	3
CER	SG	glu-gal	99.2	DP2	Kaleido SG	3
BST	SG	gal-man-lara	99	DP2	Kaleido SG	3
BSV	SG	gal-man-lara	99	DP2	Kaleido SG	3
BSX	SG	gal-man-lara	99	DP2	Kaleido SG	3
BBE	SG	glu-gal-man	98.9	DP2	Kaleido SG	3
BFB	SG	glu-xyl	98.8	DP2	Kaleido SG	3
BJG	SG	gal-lara	98.5	DP2	Kaleido SG	3
BNC	SG	gal-xyl	98.4	DP2	Kaleido SG	3
CPW	SG	glu-gal	98.3	DP2	Kaleido SG	3
CPB	SG	man-xyl	98.1	DP2	Kaleido SG	3
BBY	SG	gal-man-lara	98	DP2	Kaleido SG	3
BCE	SG	gal-man-lara	98	DP2	Kaleido SG	3
BJV	SG	gal-man-lara	98	DP2	Kaleido SG	3
BKJ	SG	gal-man-lara	98	DP2	Kaleido SG	3
BPF	SG	gal-man-lara	98	DP2	Kaleido SG	3
BSQ	SG	gal-man-lara	98	DP2	Kaleido SG	3
BSR	SG	gal-man-lara	98	DP2	Kaleido SG	3
BSY	SG	gal-man-lara	98	DP2	Kaleido SG	3
BEW	SG	gal-xyl-lara	98	DP2	Kaleido SG	3
CWN	SG	glu-gal	98	DP2	Kaleido SG	3
CWP	SG	glu-gal	98	DP2	Kaleido SG	3
CWQ	SG	glu-gal	98	DP2	Kaleido SG	3
CWR	SG	glu-gal	98	DP2	Kaleido SG	3
CWF	SG	glu-gal-fru	98	DP2	Kaleido SG	3
BCZ	SG	lara	97.8	DP3	Kaleido SG	3
CZV	SG	glu-gal-lara	97	DP3	Kaleido SG	3
BHL	SG	lara	96.8	DP3	Kaleido SG	3
CZS	SG	glu-gal-lara	96	DP3	Kaleido SG	3
CSN	SG	man	ND	ND	Kaleido SG	4
BSB	SG	fru	100	DP2	Kaleido SG	4
DBZ	SG	glu	99.5	DP3	Kaleido SG	4
CXS	SG	glu-gal	99	DP2	Kaleido SG	4
DGK	SG	glu-fru	98	DP3	Kaleido SG	4
CRH	SG	glu-gal	92	DP3	Kaleido SG	4
CRJ	SG	glu-gal-fru	86	DP3	Kaleido SG	4
CYF	SG	glu-lfuc	38	DP2	Kaleido SG	4
ENT	Reference	alu	ND	ND	Color Me Keto Bought from Amazon (ALLULOSE Sweetener - Zero Net Carb Keto Sugar - Natural Sugar Alternative - Low Calorie Sweetener - Made in the USA - Granular Powder - (16 oz.) by Color Me Keto) Its KX199-2 (KX199-1 is a syrup)	4
DNT	Reference	lfuc	ND	ND	L-Fucose	4
DMG	Reference	glu	ND	ND	Sigma glu-a|a1-1-glu	4
DVG	Reference	glu	ND	ND	Carbosynth kojibiose	4
DPT	Reference	glua	ND	ND	D-Glucuronic acid	4
DPP	Reference	glun	ND	ND	D-Glucosamine HCl	4
DNR	Reference	lara	ND	ND	Diversity Set 2018 L-Arabinose	4
DNX	Reference	man	ND	ND	D-Mannose	4
DPQ	Reference	manol	ND	ND	D-mannitol	4
DLF	Reference	other	ND	ND	SIGMA N-Acetyl-D-glucosamine	4
DLG	Reference	other	ND	ND	SIGMA-A3286 Diversity Set 2018 N-Acetyl-D-glucosamine	4
DRK	Reference	other	ND	ND	Comp1-346810 LNnT-HMO	4
DRQ	Reference	xyl	ND	ND	Preticx 70% liquid xylooligosaccharides	4
DTL	Reference	other	ND	ND	Carbosynth L-sorbose	4
DTN	Reference	other	ND	ND	Carbosynth D-lyxose	4
DTP	Reference	other	ND	ND	Carbosynth D-Tagatose	4
DTQ	Reference	xylol	ND	ND	Carbosynth Xylitol	4
DTW	Reference	other	ND	ND	Carbosynth L-arabitol	4
DTY	Reference	other	ND	ND	Carbosynth D-arabitol	4
DPM	Reference	other	ND	ND	N-acetylneuraminic acid	4
DNY	Reference	rha	ND	ND	L-Rhamnose	4
DPG	Reference	rib	ND	ND	D-ribose	4
DNZ	Reference	xyl	ND	ND	D-Xylose	4
BWM	SG	gal-man	ND	ND	Kaleido SG	5
CNT	SG	glu	ND	ND	Kaleido SG	5
CSE	SG	glu	ND	ND	Kaleido SG	5
CSM	SG	glu	ND	ND	Kaleido SG	5
CZZ	SG	glu	ND	ND	Kaleido SG	5
BRY	SG	glu-gal	ND	ND	Kaleido SG	5
BYD	SG	glu-gal	ND	ND	Kaleido SG	5
CMD	SG	glu-gal	ND	ND	Kaleido SG	5
DBD	SG	glu-gal	ND	ND	Kaleido SG	5
DFS	SG	glu-gal	ND	ND	Kaleido SG	5
BXP	SG	glu-lara	ND	ND	Kaleido SG	5
BWL	SG	glu-man	ND	ND	Kaleido SG	5
DEG	SG	gal	100	DP2	Kaleido SG	5
EGP	SG	gal	100	DP2	Kaleido SG	5
EGS	SG	gal	100	DP2	Kaleido SG	5
EGT	SG	gal	100	DP2	Kaleido SG	5
CGK	SG	gal-fru	100	DP2	Kaleido SG	5
DCD	SG	gal-fru-lara	100	DP2	Kaleido SG	5
DCG	SG	gal-fru-man	100	DP2	Kaleido SG	5
JNZ	SG	gal-glu-lara	100	DP2	Kaleido SG	5
JPB	SG	gal-glu-xyl	100	DP2	Kaleido SG	5
JLK	SG	gal-lara	100	DP2	Kaleido SG	5
JNN	SG	gal-lara-glu	100	DP2	Kaleido SG	5
CBV	SG	gal-lfuc-glunac	100	DP2	Kaleido SG	5
JKR	SG	gal-man	100	DP2	Kaleido SG	5
JME	SG	gal-man	100	DP2	Kaleido SG	5
JMF	SG	gal-man	100	DP2	Kaleido SG	5
CFX	SG	gal-man-xyl	100	DP2	Kaleido SG	5
JGB	SG	gal-man-xyl	100	DP2	Kaleido SG	5
JQJ	SG	gal-sorb	100	DP2	Kaleido SG	5
JLJ	SG	gal-xyl	100	DP2	Kaleido SG	5
JQP	SG	gal-xylol	100	DP2	Kaleido SG	5
BQD	SG	glu	100	DP2	Kaleido SG	5
BVR	SG	glu	100	DP2	Kaleido SG	5
CKW	SG	glu	100	DP2	Kaleido SG	5
CLH	SG	glu	100	DP2	Kaleido SG	5
CLP	SG	glu	100	DP2	Kaleido SG	5
CLQ	SG	glu	100	DP2	Kaleido SG	5
DBB	SG	glu	100	DP2	Kaleido SG	5
DBJ	SG	glu	100	DP2	Kaleido SG	5
DBM	SG	glu	100	DP2	Kaleido SG	5
DDR	SG	glu	100	DP2	Kaleido SG	5
DEC	SG	glu	100	DP2	Kaleido SG	5
DED	SG	glu	100	DP2	Kaleido SG	5
DEE	SG	glu	100	DP2	Kaleido SG	5
DEL	SG	glu	100	DP2	Kaleido SG	5
JQB	SG	glu-ara-man	100	DP2	Kaleido SG	5
BSE	SG	glu-gal	100	DP2	Kaleido SG	5
BXS	SG	glu-gal	100	DP2	Kaleido SG	5
BXT	SG	glu-gal	100	DP2	Kaleido SG	5
CCH	SG	glu-gal	100	DP2	Kaleido SG	5
CKL	SG	glu-gal	100	DP2	Kaleido SG	5
CKM	SG	glu-gal	100	DP2	Kaleido SG	5
CKN	SG	glu-gal	100	DP2	Kaleido SG	5
CKP	SG	glu-gal	100	DP2	Kaleido SG	5
CKQ	SG	glu-gal	100	DP2	Kaleido SG	5
CKR	SG	glu-gal	100	DP2	Kaleido SG	5
CPY	SG	glu-gal	100	DP2	Kaleido SG	5
CTP	SG	glu-gal	100	DP2	Kaleido SG	5
CVQ	SG	glu-gal	100	DP2	Kaleido SG	5
CXY	SG	glu-gal	100	DP2	Kaleido SG	5
CXZ	SG	glu-gal	100	DP2	Kaleido SG	5
DBE	SG	glu-gal	100	DP2	Kaleido SG	5
DBF	SG	glu-gal	100	DP2	Kaleido SG	5
DCY	SG	glu-gal	100	DP2	Kaleido SG	5
DCZ	SG	glu-gal	100	DP2	Kaleido SG	5
DDB	SG	glu-gal	100	DP2	Kaleido SG	5
JKW	SG	glu-gal	100	DP2	Kaleido SG	5
JLG	SG	glu-gal	100	DP2	Kaleido SG	5
JMB	SG	glu-gal	100	DP2	Kaleido SG	5
JNE	SG	glu-gal-lara	100	DP2	Kaleido SG	5
JPZ	SG	glu-gal-lara	100	DP2	Kaleido SG	5
BCL	SG	glu-gal-man	100	DP2	Kaleido SG	5
BES	SG	glu-gal-man	100	DP2	Kaleido SG	5
BEY	SG	glu-gal-man	100	DP2	Kaleido SG	5
BFK	SG	glu-gal-man	100	DP2	Kaleido SG	5
BFW	SG	glu-gal-man	100	DP2	Kaleido SG	5
BHQ	SG	glu-gal-man	100	DP2	Kaleido SG	5
BJB	SG	glu-gal-man	100	DP2	Kaleido SG	5
BJK	SG	glu-gal-man	100	DP2	Kaleido SG	5
BKM	SG	glu-gal-man	100	DP2	Kaleido SG	5
BMR	SG	glu-gal-man	100	DP2	Kaleido SG	5
BMT	SG	glu-gal-man	100	DP2	Kaleido SG	5
BNT	SG	glu-gal-man	100	DP2	Kaleido SG	5
DCW	SG	glu-gal-man	100	DP2	Kaleido SG	5
DCX	SG	glu-gal-man	100	DP2	Kaleido SG	5
EHT	SG	glu-gal-man	100	DP2	Kaleido SG	5
EHV	SG	glu-gal-man	100	DP2	Kaleido SG	5
EHW	SG	glu-gal-man	100	DP2	Kaleido SG	5
EHX	SG	glu-gal-man	100	DP2	Kaleido SG	5
EKB	SG	glu-gal-man	100	DP2	Kaleido SG	5
JNG	SG	glu-gal-man	100	DP2	Kaleido SG	5
JNT	SG	glu-gal-man	100	DP2	Kaleido SG	5
JNV	SG	glu-gal-man	100	DP2	Kaleido SG	5
JGE	SG	glu-gal-man-xyl	100	DP2	Kaleido SG	5
BGF	SG	glu-gal-man-xyl-lara	100	DP2	Kaleido SG	5
BKZ	SG	glu-gal-xyl	100	DP2	Kaleido SG	5
JNF	SG	glu-gal-xyl	100	DP2	Kaleido SG	5
JNW	SG	glu-gal-xyl	100	DP2	Kaleido SG	5
CVM	SG	glu-glua	100	DP2	Kaleido SG	5
DFY	SG	glu-lara	100	DP2	Kaleido SG	5
JGJ	SG	glu-lara	100	DP2	Kaleido SG	5
JNQ	SG	glu-lara-gal	100	DP2	Kaleido SG	5
CWK	SG	glu-lara-man	100	DP2	Kaleido SG	5
JNR	SG	glu-lara-man	100	DP2	Kaleido SG	5
BWK	SG	glu-man	100	DP2	Kaleido SG	5
BWP	SG	glu-man	100	DP2	Kaleido SG	5
CKZ	SG	glu-man	100	DP2	Kaleido SG	5
CVJ	SG	glu-man	100	DP2	Kaleido SG	5
JGL	SG	glu-man	100	DP2	Kaleido SG	5
JLZ	SG	glu-man	100	DP2	Kaleido SG	5
BFG	SG	glu-man-lara	100	DP2	Kaleido SG	5
JKX	SG	glu-man-lara	100	DP2	Kaleido SG	5
JNH	SG	glu-man-lara	100	DP2	Kaleido SG	5
CZG	SG	glu-man-xyl	100	DP2	Kaleido SG	5
EMP	SG	glu-man-xyl	100	DP2	Kaleido SG	5
EMQ	SG	glu-man-xyl	100	DP2	Kaleido SG	5
JGC	SG	glu-man-xyl	100	DP2	Kaleido SG	5
JNP	SG	glu-man-xyl	100	DP2	Kaleido SG	5
JPH	SG	glu-man-xyl	100	DP2	Kaleido SG	5
JQH	SG	glu-sorb	100	DP2	Kaleido SG	5
CVL	SG	glu-xyl	100	DP2	Kaleido SG	5
JGK	SG	glu-xyl	100	DP2	Kaleido SG	5
JMC	SG	glu-xyl	100	DP2	Kaleido SG	5
JNK	SG	glu-xyl-gal	100	DP2	Kaleido SG	5
JNJ	SG	glu-xyl-lara	100	DP2	Kaleido SG	5
JQC	SG	glu-xyl-lara	100	DP2	Kaleido SG	5
JNL	SG	glu-xyl-man	100	DP2	Kaleido SG	5
CTQ	SG	man	100	DP2	Kaleido SG	5
DDT	SG	man	100	DP2	Kaleido SG	5
BVY	SG	man-gal	100	DP2	Kaleido SG	5
JPN	SG	man-gal-lara	100	DP2	Kaleido SG	5
JPM	SG	man-gal-xyl	100	DP2	Kaleido SG	5
JPK	SG	man-glu-gal	100	DP2	Kaleido SG	5
JPL	SG	man-glu-lara	100	DP2	Kaleido SG	5
JPD	SG	man-glu-xyl	100	DP2	Kaleido SG	5
JMH	SG	man-lara	100	DP2	Kaleido SG	5
JQK	SG	man-sorb	100	DP2	Kaleido SG	5
BKY	SG	glu-gal	100	DP3	Kaleido SG	5
CVR	SG	glu-gal	100	DP3	Kaleido SG	5
CVS	SG	glu-gal	100	DP3	Kaleido SG	5
ERS	SG	glu	99.9	DP2	Kaleido SG	5
EVQ	SG	glu	99.9	DP2	Kaleido SG	5
EVR	SG	glu	99.9	DP2	Kaleido SG	5
CFS	SG	glu-gal	99.9	DP2	Kaleido SG	5
CRN	SG	glu-lara	99.9	DP2	Kaleido SG	5
CRP	SG	glu-lara	99.9	DP2	Kaleido SG	5
CRR	SG	glu-lara	99.9	DP2	Kaleido SG	5
JLY	SG	glu-lara	99.9	DP2	Kaleido SG	5
CSZ	SG	glu-man	99.9	DP2	Kaleido SG	5
CMS	SG	glu-xyl	99.9	DP2	Kaleido SG	5
JMG	SG	man-xyl	99.9	DP2	Kaleido SG	5
CSW	SG	gal-fru	99.9	DP3	Kaleido SG	5
CTJ	SG	glu-gal	99.9	DP3	Kaleido SG	5
CTH	SG	glu-gal-fru	99.9	DP3	Kaleido SG	5
EPX	SG	glu-man-xyl	99.81	DP2	Kaleido SG	5
EVS	SG	glu	99.8	DP2	Kaleido SG	5
CJB	SG	glu-gal-ery	99.7	DP2	Kaleido SG	5
CQE	SG	glu-gal-man	99.7	DP2	Kaleido SG	5
CRQ	SG	glu-lara	99.7	DP2	Kaleido SG	5
EPN	SG	glu-man-xyl	99.68	DP2	Kaleido SG	5
ERL	SG	glu-gal	99.65	DP2	Kaleido SG	5
BQS	SG	glu	99.6	DP2	Kaleido SG	5
CSX	SG	glu-gal	99.6	DP2	Kaleido SG	5
CGW	SG	glu-man	99.6	DP2	Kaleido SG	5
BNR	SG	glu-xyl-lara	99.6	DP2	Kaleido SG	5
JMK	SG	glu-tre	99.6	DP3	Kaleido SG	5
BTG	SG	glu	99.5	DP2	Kaleido SG	5
CHD	SG	glu	99.5	DP2	Kaleido SG	5
CFR	SG	glu-gal	99.5	DP2	Kaleido SG	5
CXL	SG	glu-gal	99.5	DP2	Kaleido SG	5
CKY	SG	glu-gluol	99.5	DP2	Kaleido SG	5
CTD	SG	glu-man	99.5	DP2	Kaleido SG	5
CPM	SG	ND	99.5	DP2	Kaleido SG	5
DBY	SG	glu	99.5	DP3	Kaleido SG	5
DCL	SG	glu-fru	99.5	DP3	Kaleido SG	5
DCH	SG	glu-gal	99.5	DP3	Kaleido SG	5
DCK	SG	glu-gal	99.5	DP3	Kaleido SG	5
JHL	SG	glu-tre	99.5	DP3	Kaleido SG	5
JHD	SG	glu-gal-man	99.46	DP2	Kaleido SG	5
EPS	SG	glu-man-xyl	99.44	DP2	Kaleido SG	5
CHZ	SG	gal-ery	99.4	DP2	Kaleido SG	5
CPV	SG	glu	99.4	DP2	Kaleido SG	5
CQV	SG	glu	99.4	DP2	Kaleido SG	5
BFL	SG	glu-gal	99.4	DP2	Kaleido SG	5
CFF	SG	glu-gal	99.4	DP2	Kaleido SG	5
CFQ	SG	glu-gal	99.4	DP2	Kaleido SG	5
CGN	SG	glu-gal	99.4	DP2	Kaleido SG	5
JML	SG	glu-man	99.4	DP2	Kaleido SG	5
DFW	SG	glu-xyl	99.4	DP2	Kaleido SG	5
CNP	SG	man-gluol	99.4	DP3	Kaleido SG	5
EPJ	SG	gal	99.3929	DP2	Kaleido SG	5
CHP	SG	gal-xylol	99.3	DP2	Kaleido SG	5
CFN	SG	glu	99.3	DP2	Kaleido SG	5
CSQ	SG	glu	99.3	DP2	Kaleido SG	5
CSV	SG	glu	99.3	DP2	Kaleido SG	5
CFE	SG	glu-gal	99.3	DP2	Kaleido SG	5
CFL	SG	glu-gal	99.3	DP2	Kaleido SG	5
CHL	SG	glu-gal	99.3	DP2	Kaleido SG	5
CZN	SG	glu-gal-man-lara	99.3	DP2	Kaleido SG	5
CSR	SG	glu	99.2	DP2	Kaleido SG	5
CSS	SG	glu	99.2	DP2	Kaleido SG	5
BFR	SG	glu-gal	99.2	DP2	Kaleido SG	5
CEC	SG	glu-gal	99.2	DP2	Kaleido SG	5
CHQ	SG	glu-gal-xylol	99.2	DP2	Kaleido SG	5
CTB	SG	glu-man	99.2	DP2	Kaleido SG	5
CEL	SG	gal	99.1	DP2	Kaleido SG	5
CCV	SG	glu	99.1	DP2	Kaleido SG	5
CKH	SG	glu	99.1	DP2	Kaleido SG	5
CKS	SG	glu	99.1	DP2	Kaleido SG	5
CQW	SG	glu-gal	99.1	DP2	Kaleido SG	5
BPK	SG	glu-gal-man	99.1	DP2	Kaleido SG	5
CHK	SG	glu-gal-manol	99.1	DP2	Kaleido SG	5
CSY	SG	glu-man	99.1	DP2	Kaleido SG	5
JHN	SG	glu-man	99.1	DP2	Kaleido SG	5
CWM	SG	glu-rha	99.1	DP2	Kaleido SG	5
CQB	SG	man-glu	99.1	DP2	Kaleido SG	5
CDM	SG	gal	99	DP2	Kaleido SG	5
CDP	SG	gal	99	DP2	Kaleido SG	5
CDQ	SG	gal	99	DP2	Kaleido SG	5
CDR	SG	gal	99	DP2	Kaleido SG	5
CDV	SG	gal	99	DP2	Kaleido SG	5
BVP	SG	gal-lara	99	DP2	Kaleido SG	5
BSW	SG	gal-man-lara	99	DP2	Kaleido SG	5
BXB	SG	glu	99	DP2	Kaleido SG	5
CDB	SG	glu	99	DP2	Kaleido SG	5
CPP	SG	glu	99	DP2	Kaleido SG	5
CXF	SG	glu	99	DP2	Kaleido SG	5
CXG	SG	glu	99	DP2	Kaleido SG	5
DGN	SG	glu	99	DP2	Kaleido SG	5
BHW	SG	glu-gal	99	DP2	Kaleido SG	5
BQG	SG	glu-gal	99	DP2	Kaleido SG	5
BQH	SG	glu-gal	99	DP2	Kaleido SG	5
BQJ	SG	glu-gal	99	DP2	Kaleido SG	5
BQL	SG	glu-gal	99	DP2	Kaleido SG	5
BQM	SG	glu-gal	99	DP2	Kaleido SG	5
BQN	SG	glu-gal	99	DP2	Kaleido SG	5
BQP	SG	glu-gal	99	DP2	Kaleido SG	5
BRS	SG	glu-gal	99	DP2	Kaleido SG	5
BRV	SG	glu-gal	99	DP2	Kaleido SG	5
BSC	SG	glu-gal	99	DP2	Kaleido SG	5
CCE	SG	glu-gal	99	DP2	Kaleido SG	5
CCL	SG	glu-gal	99	DP2	Kaleido SG	5
CDL	SG	glu-gal	99	DP2	Kaleido SG	5
CDW	SG	glu-gal	99	DP2	Kaleido SG	5
CHB	SG	glu-gal	99	DP2	Kaleido SG	5
CVX	SG	glu-gal	99	DP2	Kaleido SG	5
CXE	SG	glu-gal	99	DP2	Kaleido SG	5
CXH	SG	glu-gal	99	DP2	Kaleido SG	5
CXJ	SG	glu-gal	99	DP2	Kaleido SG	5
CXK	SG	glu-gal	99	DP2	Kaleido SG	5
CXQ	SG	glu-gal	99	DP2	Kaleido SG	5
BFV	SG	glu-gal-man	99	DP2	Kaleido SG	5
BHZ	SG	glu-gal-man	99	DP2	Kaleido SG	5
BWN	SG	glu-gal-man	99	DP2	Kaleido SG	5
CQG	SG	glu-gal-man	99	DP2	Kaleido SG	5
CBK	SG	glu-lara	99	DP2	Kaleido SG	5
CWJ	SG	glu-lara-man	99	DP2	Kaleido SG	5
CDX	SG	glu-man	99	DP2	Kaleido SG	5
CNE	SG	glu-man	99	DP2	Kaleido SG	5
BCN	SG	glu-xyl	99	DP2	Kaleido SG	5
EGW	SG	gal	98.98	DP2	Kaleido SG	5
EGR	SG	gal	98.93	DP2	Kaleido SG	5
CNW	SG	gal	98.9	DP2	Kaleido SG	5
CST	SG	glu	98.9	DP2	Kaleido SG	5
ERT	SG	glu	98.9	DP2	Kaleido SG	5
CEP	SG	glu-gal	98.9	DP2	Kaleido SG	5
CEQ	SG	glu-gal	98.9	DP2	Kaleido SG	5
CRT	SG	glu-gal	98.9	DP2	Kaleido SG	5
BLN	SG	glu-xyl	98.9	DP2	Kaleido SG	5
CFZ	SG	man-gal-xyl	98.9	DP2	Kaleido SG	5
BTM	SG	glu	98.8	DP2	Kaleido SG	5
BCT	SG	glu-gal	98.8	DP2	Kaleido SG	5
CPR	SG	glu-gal	98.8	DP2	Kaleido SG	5
BDY	SG	glu-gal-man	98.8	DP2	Kaleido SG	5
BLX	SG	glu-gal-man	98.8	DP2	Kaleido SG	5
BPW	SG	glu-gal-man	98.8	DP2	Kaleido SG	5
CFC	SG	glu-man	98.8	DP2	Kaleido SG	5
CHN	SG	glu-xylol	98.8	DP2	Kaleido SG	5
CGD	SG	glu-gal	98.8	DP3	Kaleido SG	5
CEH	SG	gal	98.7	DP2	Kaleido SG	5
ERQ	SG	glu	98.7	DP2	Kaleido SG	5
DCQ	SG	glu-gal	98.7	DP2	Kaleido SG	5
BEX	SG	glu-gal-man	98.7	DP2	Kaleido SG	5
BKT	SG	glu-gal-man	98.7	DP2	Kaleido SG	5
CQN	SG	glu-gal-man	98.7	DP2	Kaleido SG	5
DGB	SG	glu-lara	98.7	DP2	Kaleido SG	5
CTC	SG	glu-man	98.7	DP2	Kaleido SG	5
CHH	SG	glu-gal	98.7	DP3	Kaleido SG	5
BCJ	SG	glu-gal-man	98.6	DP2	Kaleido SG	5
BDS	SG	glu-gal-man	98.6	DP2	Kaleido SG	5
BLR	SG	glu-gal-man	98.6	DP2	Kaleido SG	5
CZR	SG	glu-man-xyl-lara	98.6	DP2	Kaleido SG	5
BLK	SG	glu-xyl-lara	98.6	DP2	Kaleido SG	5
BNH	SG	man	98.6	DP2	Kaleido SG	5
CMG	SG	man	98.6	DP2	Kaleido SG	5
EGV	SG	gal	98.59	DP2	Kaleido SG	5
EMN	SG	gal	98.5	DP2	Kaleido SG	5
BFP	SG	glu-gal	98.5	DP2	Kaleido SG	5
CPQ	SG	glu-gal	98.5	DP2	Kaleido SG	5
CPX	SG	glu-gal	98.5	DP2	Kaleido SG	5
BMQ	SG	glu-gal-man	98.5	DP2	Kaleido SG	5
CQM	SG	glu-gal-man	98.5	DP2	Kaleido SG	5
CHJ	SG	glu-manol	98.5	DP2	Kaleido SG	5
CHG	SG	glu-gal	98.5	DP3	Kaleido SG	5
CNR	SG	man-galol	98.5	DP3	Kaleido SG	5
EEY	SG	gal	98.46	DP2	Kaleido SG	5
BPL	SG	gal	98.4	DP2	Kaleido SG	5
CEM	SG	gal	98.4	DP2	Kaleido SG	5
CEN	SG	gal	98.4	DP2	Kaleido SG	5
EMM	SG	gal	98.4	DP2	Kaleido SG	5
CMF	SG	glu	98.4	DP2	Kaleido SG	5
DGC	SG	glu-lara	98.4	DP2	Kaleido SG	5
CEK	SG	glu-gal	98.4	DP3	Kaleido SG	5
CED	SG	gal	98.3	DP2	Kaleido SG	5
BFX	SG	gal-man	98.3	DP2	Kaleido SG	5
CCQ	SG	glu	98.3	DP2	Kaleido SG	5
BJS	SG	glu-gal	98.3	DP2	Kaleido SG	5
BQC	SG	glu-gal	98.3	DP2	Kaleido SG	5
CHX	SG	glu-gal-galol	98.3	DP2	Kaleido SG	5
CQF	SG	glu-gal-man	98.3	DP2	Kaleido SG	5
CFB	SG	glu-man	98.3	DP2	Kaleido SG	5
CEW	SG	man	98.3	DP2	Kaleido SG	5
BNQ	SG	man-glu	98.3	DP2	Kaleido SG	5
EML	SG	gal	98.2	DP2	Kaleido SG	5
CCW	SG	glu	98.2	DP2	Kaleido SG	5
CCX	SG	glu	98.2	DP2	Kaleido SG	5
CEE	SG	glu	98.2	DP2	Kaleido SG	5
BLV	SG	glu-gal	98.2	DP2	Kaleido SG	5
BHE	SG	glu-gal-man	98.2	DP2	Kaleido SG	5
CEZ	SG	man	98.2	DP2	Kaleido SG	5
BXZ	SG	glu	98.1	DP2	Kaleido SG	5
CCY	SG	glu	98.1	DP2	Kaleido SG	5
CCZ	SG	glu	98.1	DP2	Kaleido SG	5
CFG	SG	glu-gal	98.1	DP2	Kaleido SG	5
CRV	SG	glu-gal-fru	98.1	DP2	Kaleido SG	5
BBZ	SG	glu-gal-man	98.1	DP2	Kaleido SG	5
BPG	SG	glu-lara	98.1	DP2	Kaleido SG	5
DFR	SG	glu-lara	98.1	DP2	Kaleido SG	5
CEJ	SG	glu-gal	98.1	DP3	Kaleido SG	5
EGX	SG	gal	98.05	DP2	Kaleido SG	5
CCR	SG	gal	98	DP2	Kaleido SG	5
CDE	SG	gal	98	DP2	Kaleido SG	5
CDF	SG	gal	98	DP2	Kaleido SG	5
CDN	SG	gal	98	DP2	Kaleido SG	5
CDS	SG	gal	98	DP2	Kaleido SG	5
CDT	SG	gal	98	DP2	Kaleido SG	5
BVQ	SG	gal-lara	98	DP2	Kaleido SG	5
BCQ	SG	gal-man-lara	98	DP2	Kaleido SG	5
BJX	SG	gal-man-lara	98	DP2	Kaleido SG	5
BPC	SG	gal-man-lara	98	DP2	Kaleido SG	5
BSM	SG	glu	98	DP2	Kaleido SG	5
CNK	SG	glu	98	DP2	Kaleido SG	5
CPN	SG	glu	98	DP2	Kaleido SG	5
ERP	SG	glu	98	DP2	Kaleido SG	5
BCG	SG	glu-gal	98	DP2	Kaleido SG	5
BCR	SG	glu-gal	98	DP2	Kaleido SG	5
BEF	SG	glu-gal	98	DP2	Kaleido SG	5
BGZ	SG	glu-gal	98	DP2	Kaleido SG	5
BKR	SG	glu-gal	98	DP2	Kaleido SG	5
BLQ	SG	glu-gal	98	DP2	Kaleido SG	5
BMB	SG	glu-gal	98	DP2	Kaleido SG	5
BSJ	SG	glu-gal	98	DP2	Kaleido SG	5
BSK	SG	glu-gal	98	DP2	Kaleido SG	5
BSL	SG	glu-gal	98	DP2	Kaleido SG	5
BSN	SG	glu-gal	98	DP2	Kaleido SG	5
CBP	SG	glu-gal	98	DP2	Kaleido SG	5
CCF	SG	glu-gal	98	DP2	Kaleido SG	5
CCG	SG	glu-gal	98	DP2	Kaleido SG	5
CCJ	SG	glu-gal	98	DP2	Kaleido SG	5
CCN	SG	glu-gal	98	DP2	Kaleido SG	5
CCP	SG	glu-gal	98	DP2	Kaleido SG	5
CCS	SG	glu-gal	98	DP2	Kaleido SG	5
CDC	SG	glu-gal	98	DP2	Kaleido SG	5
CDD	SG	glu-gal	98	DP2	Kaleido SG	5
CDY	SG	glu-gal	98	DP2	Kaleido SG	5
CFJ	SG	glu-gal	98	DP2	Kaleido SG	5
CWL	SG	glu-lara-man	98	DP2	Kaleido SG	5
CFV	SG	glu-man	98	DP2	Kaleido SG	5
CEY	SG	man	98	DP2	Kaleido SG	5
DEJ	SG	man	98	DP2	Kaleido SG	5
DEK	SG	man	98	DP2	Kaleido SG	5
CTE	SG	glu	98	DP3	Kaleido SG	5
CCT	SG	glu	97.9	DP2	Kaleido SG	5
BTV	SG	glu-gal	97.9	DP2	Kaleido SG	5
CGY	SG	glu-gal	97.9	DP2	Kaleido SG	5
BGR	SG	glu-gal	97.9	DP3	Kaleido SG	5
BYB	SG	glu	97.8	DP2	Kaleido SG	5
CNV	SG	glu	97.8	DP2	Kaleido SG	5
CES	SG	man	97.8	DP2	Kaleido SG	5
CNB	SG	man	97.8	DP2	Kaleido SG	5
CMX	SG	glu	97.7	DP2	Kaleido SG	5
CGX	SG	glu-gal	97.7	DP2	Kaleido SG	5
CQL	SG	man-glu	97.7	DP2	Kaleido SG	5
CRM	SG	glu-gal	97.5	DP2	Kaleido SG	5
CQC	SG	man-glu	97.5	DP2	Kaleido SG	5
CMY	SG	gal	97.4	DP2	Kaleido SG	5
CEV	SG	man	97.4	DP2	Kaleido SG	5
CNM	SG	glu-man	97.4	DP3	Kaleido SG	5
CLF	SG	glu	97.3	DP2	Kaleido SG	5
CMW	SG	glu	97.3	DP2	Kaleido SG	5
ERR	SG	glu	97.3	DP2	Kaleido SG	5
CHT	SG	glu-gal-ino	97.1	DP3	Kaleido SG	5
CCM	SG	glu-gal	97	DP2	Kaleido SG	5
ETF	SG	glu-gal	97	DP2	Kaleido SG	5
EGQ	SG	gal	96.99	DP2	Kaleido SG	5
CHR	SG	glu-ino	96.9	DP3	Kaleido SG	5
CET	SG	man	96.8	DP2	Kaleido SG	5
CHS	SG	gal-ino	96.7	DP3	Kaleido SG	5
BHH	SG	glu-gal	96.6	DP3	Kaleido SG	5
CNS	SG	man-xylol	96.2	DP3	Kaleido SG	5
BKL	SG	glu-gal	96.1	DP2	Kaleido SG	5
CCK	SG	glu-gal	96	DP2	Kaleido SG	5
BRF	SG	glu	95.8	DP2	Kaleido SG	5
BKQ	SG	lara	95.5	DP3	Kaleido SG	5
BDX	SG	gal	95.2	DP3	Kaleido SG	5
BMY	SG	gal	95	DP3	Kaleido SG	5
BLS	SG	glu-gal	94.9	DP3	Kaleido SG	5
CNN	SG	man-glu	94.5	DP3	Kaleido SG	5
CNQ	SG	man-manol	94.4	DP3	Kaleido SG	5
CKJ	SG	glu-gal	90	DP2	Kaleido SG	5
BMC	SG	glu-xyl	89	DP2	Kaleido SG	5
BRD	SG	glu	83	DP3	Kaleido SG	5
BQZ	SG	man	83	DP3	Kaleido SG	5
BQY	SG	glu-gal	82	DP3	Kaleido SG	5
DJQ	Reference	ara-gal	ND	ND	Carbosynth Diversity Set 2018 Arabinogalactan (Larch)	5
DJS	Reference	ara-gal	ND	ND	Arabinogalactan (Larch tree)	5
DHD	Reference	glu	ND	ND	Dupont Danisco polydextrose	5
DHE	Reference	glu	ND	ND	Dupont Danisco Diversity Set 2018 polydextrose	5
DHF	Reference	glu	ND	ND	Dupont Danisco PDX for human clinical trial	5
DHG	Reference	glu	ND	ND	Dupont Danisco polydextrose	5
DHH	Reference	glu	ND	ND	Dupont Danisco polydextrose	5
DHJ	Reference	glu	ND	ND	Dupont Danisco polydextrose	5
DNN	Reference	glu	ND	ND	Novartis Consumer Health Nutriose �	5
DRF	Reference	glu	ND	ND	Carbosynth dextran 5| Mw4-5kDa	5
DTZ	Reference	glu	ND	ND	Hayashibara Isomaltodextrin	5
DVD	Reference	glu	ND	ND	ADM/Matsutani LLC Resistant Maltodextrin	5
DVE	Reference	glu	ND	ND	Tate & Lyle Soluble Corn Fiber 85	5
DRL	Reference	man-gal	ND	ND	Taiyo >80% Guar Fiber	5
DRM	Reference	man-gal	ND	ND	Taiyo >85% Guar Fiber	5
DRH	Reference	glu-gal-lfuc	ND	ND	Inalco 2-a-L-fucopyranosyl-D-lactose	5
DRJ	Reference	glu-gal-lfuc	ND	ND	Jennewein Diversity Set 2018 2'-fucosyllactose	5
DRN	Reference	ara-gal	ND	ND	Nexira Arabinogalactan	5
DRW	Reference	glu	ND	ND	Tate & Lyle Soluble Corn Fiber 70	5
DRX	Reference	glu	ND	ND	Tate & Lyle Soluble Corn Fiber 85L	5
DVB	Reference	ara-gal	ND	ND	NOW Acacia Fiber	5
DVF	Reference	glu	ND	ND	Tate & Lyle polydextrose	5
DVN	Reference	other	ND	ND	ADM/Matsutani| LLC Fibersol DLQ	5
DVT	Reference	other	ND	ND	Taiyo Sunfiber� AG	5
