# Supplementary material for: Synthetic glycans control gut microbiome structure and mitigate colitis in mice
Source: Nat Commun. 2022 Mar 10;13:1244. doi: 10.1038/s41467-022-28856-x (PMC8913648; doi:10.1038/s41467-022-28856-x)
Supplement: Supplementary file 4 — Supplementary Data 2 [file 41467_2022_28856_MOESM4_ESM.xlsx]

## Sheet: Sheet1
Supplementary Data 2 Glycans included in assays of gas production by fecal communities. Table includes compound type (SG or reference glycan), monosaccharide composition, source, and fermentation dynamics group as defined in Fig 1. SG, Synthetic Glycan, ND, no data. Monosaccharide abbreviations are defined in Supplementary Table 1.
compound_type	composition	source	fermentation_group
Reference	glu	Diversity Set 2018 D-Glucose	1
Reference	gal-fru	Alfa Aesar Diversity Set 2018 KX59-1 Lactulose	1
Reference	fru	Beneo Diversity Set 2018 FOS	1
SG	glu	Kaleido SG	1
SG	glu-man	Kaleido SG	1
SG	xyl-gal-lara	Kaleido SG	2
SG	glu	Kaleido SG	2
SG	lara-gal-xyl	Kaleido SG	2
SG	man	Kaleido SG	2
SG	xyl-man-lara	Kaleido SG	2
SG	gal-man-lara	Kaleido SG	3
SG	glu-xyl	Kaleido SG	3
SG	gal-xyl-lara	Kaleido SG	3
Reference	ND	Carbosynth L-arabitol	4
Reference	neu	N-acetylneuraminic acid	4
Reference	rha	L-Rhamnose	4
Reference	ND	NOW Acacia Fiber	5
SG	glu-gal	Kaleido SG	5
SG	gal	Kaleido SG	5
SG	glu	Kaleido SG	5
SG	glu	Kaleido SG	5
SG	glu-gal	Kaleido SG	5
