# Supplementary material for: Synthetic glycans control gut microbiome structure and mitigate colitis in mice
Source: Nat Commun. 2022 Mar 10;13:1244. doi: 10.1038/s41467-022-28856-x (PMC8913648; doi:10.1038/s41467-022-28856-x)
Supplement: Supplementary file 5 — Supplementary Data 3 [file 41467_2022_28856_MOESM5_ESM.xlsx]

## Sheet: Sheet1
Supplementary Data 3 Glycans included in metagenomic sequencing of fecal cultures. Table includes compound name, compound type (SG or reference glycan), monosaccharide composition, purity (percent compound with degree of polymerization greater than purity threshold), purity threshold, source, and sequencing cluster as shown in Fig 2G. Abbreviations: SG, Synthetic Glycan, No data, ND; Degree of po…
compound	compound_type	composition	purity	purity_threshold	source	cluster
BQX	SG	glu	71	DP3	Kaleido SG	1
CKJ	SG	glu-gal	90	DP2	Kaleido SG	1
BCH	SG	glu	91	DP3	Kaleido SG	1
BRF	SG	glu	95.8	DP2	Kaleido SG	1
BNB	SG	glu-gal	96.4	DP2	Kaleido SG	1
CHC	SG	glu-tre	96.5	DP3	Kaleido SG	1
CHR	SG	glu-ino	96.9	DP3	Kaleido SG	1
CGL	SG	malt	97.4	DP3	Kaleido SG	1
BSF	SG	glu-gal	98	DP2	Kaleido SG	1
CNK	SG	glu	98	DP2	Kaleido SG	1
CQH	SG	glu-gal-man	98	DP2	Kaleido SG	1
CTE	SG	glu	98	DP3	Kaleido SG	1
CTX	SG	glu-gal-fru	98	DP2	Kaleido SG	1
CJE	SG	glu	98.1	DP2	Kaleido SG	1
CCW	SG	glu	98.2	DP2	Kaleido SG	1
CTG	SG	glu	98.2	DP3	Kaleido SG	1
DGG	SG	glu-gal-fru	98.2	DP3	Kaleido SG	1
CJH	SG	glu	98.3	DP2	Kaleido SG	1
CMF	SG	glu	98.4	DP2	Kaleido SG	1
CTF	SG	glu	98.4	DP3	Kaleido SG	1
BPR	SG	glu	98.5	DP2	Kaleido SG	1
CPQ	SG	glu-gal	98.5	DP2	Kaleido SG	1
BEL	SG	glu	98.6	DP2	Kaleido SG	1
CTC	SG	glu-man	98.7	DP2	Kaleido SG	1
CGR	SG	glu-fru	98.8	DP2	Kaleido SG	1
BDK	SG	glu	99	DP2	Kaleido SG	1
CGM	SG	glu-gal	99	DP2	Kaleido SG	1
CGP	SG	glu-gal	99	DP2	Kaleido SG	1
CXH	SG	glu-gal	99	DP2	Kaleido SG	1
CXR	SG	glu	99	DP2	Kaleido SG	1
CSY	SG	glu-man	99.1	DP2	Kaleido SG	1
BDL	SG	glu	99.2	DP2	Kaleido SG	1
CFN	SG	glu	99.3	DP2	Kaleido SG	1
CND	SG	glu-lara	99.3	DP2	Kaleido SG	1
CFM	SG	glu	99.4	DP2	Kaleido SG	1
CNJ	SG	glu	99.5	DP2	Kaleido SG	1
CTD	SG	glu-man	99.5	DP2	Kaleido SG	1
DBY	SG	glu	99.5	DP3	Kaleido SG	1
DCC	SG	gal-fru	99.5	DP3	Kaleido SG	1
DCK	SG	glu-gal	99.5	DP3	Kaleido SG	1
BQS	SG	glu	99.6	DP2	Kaleido SG	1
CSP	SG	glu	99.9	DP2	Kaleido SG	1
BSD	SG	glu-gal	100	DP2	Kaleido SG	1
BXS	SG	glu-gal	100	DP2	Kaleido SG	1
BYZ	SG	glu-gal	100	DP2	Kaleido SG	1
BZS	SG	glu-fru	100	DP2	Kaleido SG	1
CLH	SG	glu	100	DP2	Kaleido SG	1
CLP	SG	glu	100	DP2	Kaleido SG	1
CLQ	SG	glu	100	DP2	Kaleido SG	1
CTY	SG	glu	100	DP2	Kaleido SG	1
CXW	SG	glu-gal	100	DP2	Kaleido SG	1
DBJ	SG	glu	100	DP2	Kaleido SG	1
DBN	SG	glu	100	DP2	Kaleido SG	1
DDC	SG	glu-gal-man	100	DP2	Kaleido SG	1
DDE	SG	glu-gal-man	100	DP2	Kaleido SG	1
DNP	Reference	glu	ND	ND	ADM/Matsutani Fibersol-LQ| contains 16% DP1-2 by SEC	1
DRF	Reference	glu	ND	ND	Carbosynth dextran 5| Mw4-5kDa	1
DRM	Reference	man-gal	ND	ND	Taiyo >85% Guar Fiber	1
DRT	Reference	glu	ND	ND	Tate & Lyle Soluble Corn Fiber 70L	1
DTZ	Reference	glu	ND	ND	Hayashibara Isomaltodextrin	1
BRY	SG	glu-gal	ND	ND	Kaleido SG	1
BQZ	SG	man	83	DP3	Kaleido SG	2
CET	SG	man	96.8	DP2	Kaleido SG	2
CEV	SG	man	97.4	DP2	Kaleido SG	2
CEX	SG	man	97.7	DP2	Kaleido SG	2
CNB	SG	man	97.8	DP2	Kaleido SG	2
BCG	SG	glu-gal	98	DP2	Kaleido SG	2
BEQ	SG	glu-gal	98	DP3	Kaleido SG	2
BMB	SG	glu-gal	98	DP2	Kaleido SG	2
BSM	SG	glu	98	DP2	Kaleido SG	2
BSN	SG	glu-gal	98	DP2	Kaleido SG	2
CCF	SG	glu-gal	98	DP2	Kaleido SG	2
CQJ	SG	glu-gal-man	98	DP2	Kaleido SG	2
DEK	SG	man	98	DP2	Kaleido SG	2
CFG	SG	glu-gal	98.1	DP2	Kaleido SG	2
CEZ	SG	man	98.2	DP2	Kaleido SG	2
CFB	SG	glu-man	98.3	DP2	Kaleido SG	2
BNH	SG	man	98.6	DP2	Kaleido SG	2
CMG	SG	man	98.6	DP2	Kaleido SG	2
CST	SG	glu	98.9	DP2	Kaleido SG	2
BQL	SG	glu-gal	99	DP2	Kaleido SG	2
BQM	SG	glu-gal	99	DP2	Kaleido SG	2
CDB	SG	glu	99	DP2	Kaleido SG	2
CHB	SG	glu-gal	99	DP2	Kaleido SG	2
CSV	SG	glu	99.3	DP2	Kaleido SG	2
CVY	SG	glu-gal	99.9	DP2	Kaleido SG	2
BQD	SG	glu	100	DP2	Kaleido SG	2
CTQ	SG	man	100	DP2	Kaleido SG	2
CVQ	SG	glu-gal	100	DP2	Kaleido SG	2
CVS	SG	glu-gal	100	DP3	Kaleido SG	2
CVT	SG	glu-gal	100	DP3	Kaleido SG	2
CVV	SG	glu-gal	100	DP2	Kaleido SG	2
DCR	SG	glu-gal-man	100	DP2	Kaleido SG	2
DCS	SG	glu-gal-man	100	DP2	Kaleido SG	2
DDD	SG	glu-gal-man	100	DP2	Kaleido SG	2
DDG	SG	glu-gal-man	100	DP2	Kaleido SG	2
DDJ	SG	glu-gal-man	100	DP2	Kaleido SG	2
DDK	SG	glu-gal-man	100	DP2	Kaleido SG	2
DDM	SG	glu-gal-man	100	DP2	Kaleido SG	2
DDN	SG	glu-gal-man	100	DP2	Kaleido SG	2
DDP	SG	glu-gal-man	100	DP2	Kaleido SG	2
DDQ	SG	glu-gal-man	100	DP2	Kaleido SG	2
DEG	SG	gal	100	DP2	Kaleido SG	2
DFC	SG	glu-gal	100	DP2	Kaleido SG	2
BQR	SG	glu-gal	ND	ND	Kaleido SG	2
DER	SG	glu-gal-man	ND	ND	Kaleido SG	2
DES	SG	glu-gal-man	ND	ND	Kaleido SG	2
DET	SG	glu-gal-man	ND	ND	Kaleido SG	2
DEX	SG	glu-gal-man	ND	ND	Kaleido SG	2
DEY	SG	glu-gal-man	ND	ND	Kaleido SG	2
DFM	SG	glu-gal-man	ND	ND	Kaleido SG	2
BQT	SG	gal	85	DP3	Kaleido SG	3
BLB	SG	gal	94.2	DP3	Kaleido SG	3
BDX	SG	gal	95.2	DP3	Kaleido SG	3
CMY	SG	gal	97.4	DP2	Kaleido SG	3
CCR	SG	gal	98	DP2	Kaleido SG	3
CDN	SG	gal	98	DP2	Kaleido SG	3
CEH	SG	gal	98.7	DP2	Kaleido SG	3
BVX	SG	gal	99	DP2	Kaleido SG	3
CXJ	SG	glu-gal	99	DP2	Kaleido SG	3
CSX	SG	glu-gal	99.6	DP2	Kaleido SG	3
BVV	SG	glu-gal	100	DP2	Kaleido SG	3
BXF	SG	gal	100	DP2	Kaleido SG	3
BXH	SG	gal	100	DP2	Kaleido SG	3
BXJ	SG	gal	100	DP2	Kaleido SG	3
BYD	SG	glu-gal	ND	ND	Kaleido SG	3
BZH	SG	glu-gal	100	DP2	Kaleido SG	4
CWV	SG	glu-gal	100	DP2	Kaleido SG	4
CWW	SG	glu-gal	100	DP2	Kaleido SG	4
CYJ	SG	glu	100	DP2	Kaleido SG	4
CYK	SG	glu	100	DP2	Kaleido SG	4
CYL	SG	glu	100	DP2	Kaleido SG	4
DLB	Reference	galnac	ND	ND	Carbosynth Diversity Set 2018 N-Acetyl-D-galactosamine	4
DNR	Reference	lara	ND	ND	Diversity Set 2018 L-Arabinose	4
CSB	SG	gal	ND	ND	Kaleido SG	4
CSG	SG	glu	ND	ND	Kaleido SG	4
CSJ	SG	man	ND	ND	Kaleido SG	4
CSL	SG	man	ND	ND	Kaleido SG	4
CRG	SG	glu-fru	97	DP3	Kaleido SG	5
DGQ	SG	glu-gal-man	99	DP2	Kaleido SG	5
DGR	SG	glu-gal	99	DP2	Kaleido SG	5
DGS	SG	glu-gal	99	DP2	Kaleido SG	5
DGT	SG	glu-gal	99	DP2	Kaleido SG	5
DCJ	SG	glu	99.5	DP3	Kaleido SG	5
BYN	SG	gal-fru	100	DP2	Kaleido SG	5
BZD	SG	glu-gal	100	DP2	Kaleido SG	5
DBV	SG	glu-gal	100	DP2	Kaleido SG	5
DLM	Reference	gal-fru	ND	ND	Alfa Aesar Diversity Set 2018 KX59-1 Lactulose	5
DLN	Reference	gal-fru	ND	ND	Sigma Lactulose	5
DMG	Reference	glu	ND	ND	Sigma glu-a|a1-1-glu	5
DNW	Reference	glu	ND	ND	Diversity Set 2018 D-Glucose	5
DPJ	Reference	glu-gal	ND	ND	Sigma Diversity Set 2018 D-lactose	5
DPK	Reference	glu-gal	ND	ND	Sigma D-lactose	5
DQJ	Reference	glu	ND	ND	carbosynth glu-b1-6-glu	5
DRE	Reference	glu	ND	ND	Carbosynth glu-a1-2-glu	5
DRH	Reference	glu-gal-fuc	ND	ND	Inalco 2-a-L-fucopyranosyl-D-lactose	5
DRJ	Reference	glu-gal-fuc	ND	ND	Jennewein Diversity Set 2018 2'-fucosyllactose	5
DRK	Reference	ND	ND	ND	Comp1-346810 LNnT-HMO	5
CSN	SG	man	ND	ND	Kaleido SG	5
BTB	SG	glu	98	DP2	Kaleido SG	6
CQY	SG	glu-gal-fru	98.9	DP3	Kaleido SG	6
BRP	SG	glu-gal	99	DP2	Kaleido SG	6
BSZ	SG	glu	99	DP2	Kaleido SG	6
BVG	SG	glu	99.5	DP2	Kaleido SG	6
BVF	SG	glu	99.6	DP2	Kaleido SG	6
BVE	SG	glu	99.7	DP2	Kaleido SG	6
BNV	SG	glu	100	DP2	Kaleido SG	6
CKG	SG	glu	100	DP2	Kaleido SG	6
CLK	SG	glu	100	DP2	Kaleido SG	6
CLW	SG	glu-gal	100	DP2	Kaleido SG	6
CPS	SG	glu	100	DP2	Kaleido SG	6
DHC	Reference	xyl	ND	ND	Longlive Diversity Set 2018 xylooligosaccharides	6
DHP	Reference	fru	ND	ND	Ingredion Short chain FOS	6
DHQ	Reference	fru	ND	ND	NutraFlora FOS	6
DHR	Reference	fru	ND	ND	Beneo FOS	6
DLJ	Reference	glu	ND	ND	Aldrich Maltodextrin	6
DNM	Reference	glu	ND	ND	Sigma glu-a1-6-glu-a1-4-glu	6
DNS	Reference	fru	ND	ND	Diversity Set 2018 D-Fructose	6
DQR	Reference	glu	ND	ND	Carbosynth glu-a1-4-glu-a1-4-glu	6
DQZ	Reference	gal-glu-fuc	ND	ND	mum's sweet secret 2-fucosyl lactose	6
DRG	Reference	fru	ND	ND	Carbosynth Levan from Jerusalem artichoke	6
DVH	Reference	glu-fru	ND	ND	sigma aldrich 1-kestose (DP3)	6
CGB	Reference	gal	ND	ND	Kaleido Fractionation of KX13-2 (GOS)| DP2 fraction	6
CRL	SG	glu-fru	91	DP3	Kaleido SG	7
CGJ	SG	glu	98.3	DP2	Kaleido SG	7
CGG	SG	glu	98.4	DP2	Kaleido SG	7
CGH	SG	glu	98.6	DP2	Kaleido SG	7
CGE	SG	glu	98.7	DP2	Kaleido SG	7
BYH	SG	glu	99.1	DP2	Kaleido SG	7
BYJ	SG	glu	99.1	DP2	Kaleido SG	7
BTY	SG	glu	99.2	DP2	Kaleido SG	7
BTZ	SG	glu	99.2	DP2	Kaleido SG	7
BTW	SG	glu	99.4	DP2	Kaleido SG	7
CVB	SG	glu-gal	100	DP3	Kaleido SG	7
DQG	Reference	glu-fru	ND	ND	carbosynth Palatinose	7
DRS	Reference	glu	ND	ND	VitaFiber Isomalto-oligosaccharide	7
BFN	SG	gal-glu-fru	91	DP2	Kaleido SG	8
CQX	SG	glu-gal	92.2	DP3	Kaleido SG	8
BMS	SG	gal-fru	94	DP2	Kaleido SG	8
CVE	SG	glu-gal	94	DP3	Kaleido SG	8
CRC	SG	glu-gal	96	DP3	Kaleido SG	8
BPY	SG	gal-glu	97.5	DP2	Kaleido SG	8
CPT	SG	gal-fru	97.7	DP3	Kaleido SG	8
CVC	SG	glu-gal	98	DP3	Kaleido SG	8
CBF	SG	glu	98.4	DP2	Kaleido SG	8
BYK	SG	glu	98.6	DP2	Kaleido SG	8
BVC	SG	glu	98.7	DP2	Kaleido SG	8
CWB	SG	gal-glu	98.7	DP3	Kaleido SG	8
DCL	SG	glu-fru	99.5	DP3	Kaleido SG	8
BZF	SG	glu-gal	100	DP2	Kaleido SG	8
BZR	SG	glu-gal	100	DP2	Kaleido SG	8
BZT	SG	glu	100	DP2	Kaleido SG	8
CBB	SG	glu-gal	100	DP2	Kaleido SG	8
CBD	SG	glu-gal	100	DP2	Kaleido SG	8
CDH	SG	gal-fru	100	DP2	Kaleido SG	8
CDJ	SG	gal-fru	100	DP2	Kaleido SG	8
CLR	SG	gal-glu-fru	100	DP2	Kaleido SG	8
CLS	SG	glu-gal	100	DP2	Kaleido SG	8
CLT	SG	gal-glu-fru	100	DP2	Kaleido SG	8
CLV	SG	glu-gal	100	DP2	Kaleido SG	8
CTZ	SG	glu-gal	100	DP3	Kaleido SG	8
CVF	SG	gal-glu-fru	100	DP3	Kaleido SG	8
CGC	Reference	gal	100	DP3	Kaleido Fractionation of KX13-2 (GOS)| DP3+ fraction	8
DHK	Reference	gal	ND	ND	DOMO galactooligosaccharides Note: following composition was added by Kai Li @ 20191018: Dry matter (milk solids) 97%, moisture 3% Specified analysis on product basis; galacto-oligosaccharides 69%, lactose 23%, monosaccharides (glucose and galactose) 5%, moisture 3% https://pdfs.semanticscholar.org/4408/7f94f802a9a419c92f9146c57d1ecfdba5b7.pdf (refer to page 20 product specification sheet )	8
DHL	Reference	gal	ND	ND	Certified Nutritionals Diversity Set 2018 >GOS 90% (18.6% GOS2| 37.7% GOS3| 21.7% GOS4| 12.2% GOS5| <7.8% lactose| <1.4% glucose)	8
DJW	Reference	glu	ND	ND	Carbosynth Diversity Set 2018 Bulk Pullulan	8
DLK	Reference	glu	ND	ND	FiberYum alpha 1-6 gluco-oligosaccharride	8
DLL	Reference	glu	ND	ND	BioNeutra North America isomalto-oligosaccharide	8
DQL	Reference	gal-glu-fru	ND	ND	Sigma Stachyose hydrate from Stachys tuberifera	8
DRR	Reference	glu	ND	ND	VitaFiber Isomalto-oligosaccharide	8
