# Supplementary material for: Synthetic glycans control gut microbiome structure and mitigate colitis in mice
Source: Nat Commun. 2022 Mar 10;13:1244. doi: 10.1038/s41467-022-28856-x (PMC8913648; doi:10.1038/s41467-022-28856-x)
Supplement: Supplementary file 6 — Supplementary Data 4 [file 41467_2022_28856_MOESM6_ESM.xlsx]

## Sheet: Sheet1
Supplementary Data 4 Glycans included in single-strain growth assays of Klebsiella pneumoniae, Escherichia coli, and Enterococcus faecium. Table includes compound name, type (SG or reference glycan), monosaccharide composition, purity (percent compound with DP greater than purity threshold), purity threshold, and source. SG, Synthetic Glycan; DP, degree of polymerization; ND, no data. Monosacchar…
compound	compound_type	composition	purity	purity_threshold	source
BRF	SG	glu	95.8	DP2	Kaleido SG
BKL	SG	glu-gal	96.1	DP2	Kaleido SG
BNB	SG	glu-gal	96.4	DP2	Kaleido SG
JFZ	SG	glu-gal-fru	96.5	DP2	Kaleido SG
ETF	SG	glu-gal	97	DP2	Kaleido SG
CQC	SG	man-glu	97.5	DP2	Kaleido SG
CQL	SG	man-glu	97.7	DP2	Kaleido SG
BKX	SG	glu-gal-man	97.8	DP2	Kaleido SG
BBJ	SG	glu-gal-man	97.9	DP2	Kaleido SG
BRX	SG	glu-man	98	DP2	Kaleido SG
BSF	SG	glu-gal	98	DP2	Kaleido SG
BVQ	SG	gal-lara	98	DP2	Kaleido SG
CCS	SG	glu-gal	98	DP2	Kaleido SG
CDY	SG	glu-gal	98	DP2	Kaleido SG
CDZ	SG	glu-gal	98	DP2	Kaleido SG
CQH	SG	glu-gal-man	98	DP2	Kaleido SG
CQJ	SG	glu-gal-man	98	DP2	Kaleido SG
EGX	SG	gal	98.05	DP2	Kaleido SG
BGC	SG	glu-gal-man	98.1	DP2	Kaleido SG
BGE	SG	glu-lara	98.1	DP2	Kaleido SG
BPZ	SG	gal-man-lara	98.1	DP2	Kaleido SG
CJE	SG	glu	98.1	DP2	Kaleido SG
CQP	SG	glu-gal-man	98.2	DP2	Kaleido SG
BJS	SG	glu-gal	98.3	DP2	Kaleido SG
BQC	SG	glu-gal	98.3	DP2	Kaleido SG
CQF	SG	glu-gal-man	98.3	DP2	Kaleido SG
CTS	SG	glu-gal-man	98.4	DP2	Kaleido SG
BFP	SG	glu-gal	98.5	DP2	Kaleido SG
BFZ	SG	glu-gal	98.5	DP2	Kaleido SG
CQM	SG	glu-gal-man	98.5	DP2	Kaleido SG
BBF	SG	man-glu	98.6	DP2	Kaleido SG
CTT	SG	glu-gal-man	98.6	DP2	Kaleido SG
CQN	SG	glu-gal-man	98.7	DP2	Kaleido SG
ESQ	SG	glu-gal-man	98.8	DP2	Kaleido SG
BLN	SG	glu-xyl	98.9	DP2	Kaleido SG
BCD	SG	glu	99	DP2	Kaleido SG
BDG	SG	gal-man	99	DP2	Kaleido SG
BHW	SG	glu-gal	99	DP2	Kaleido SG
BQG	SG	glu-gal	99	DP2	Kaleido SG
BQH	SG	glu-gal	99	DP2	Kaleido SG
BQJ	SG	glu-gal	99	DP2	Kaleido SG
BQK	SG	glu-gal	99	DP2	Kaleido SG
BQL	SG	glu-gal	99	DP2	Kaleido SG
BQM	SG	glu-gal	99	DP2	Kaleido SG
BQN	SG	glu-gal	99	DP2	Kaleido SG
BRR	SG	glu-gal	99	DP2	Kaleido SG
BRS	SG	glu-gal	99	DP2	Kaleido SG
BSH	SG	man-gal	99	DP2	Kaleido SG
BVS	SG	gal-lara	99	DP2	Kaleido SG
BXL	SG	lara-gal-rha-gala	99	DP2	Kaleido SG
CDL	SG	glu-gal	99	DP2	Kaleido SG
CQG	SG	glu-gal-man	99	DP2	Kaleido SG
BDM	SG	glu-gal-man	99.1	DP2	Kaleido SG
CQB	SG	man-glu	99.1	DP2	Kaleido SG
BFR	SG	glu-gal	99.2	DP2	Kaleido SG
BJL	SG	glu	99.2	DP2	Kaleido SG
CEC	SG	glu-gal	99.2	DP2	Kaleido SG
CQK	SG	man-glu	99.3	DP2	Kaleido SG
BFL	SG	glu-gal	99.4	DP2	Kaleido SG
ESW	SG	glu-gal-man	99.4	DP2	Kaleido SG
EWB	SG	glu-gal-man	99.42	DP2	Kaleido SG
BTG	SG	glu	99.5	DP2	Kaleido SG
CQD	SG	glu-gal-man	99.5	DP2	Kaleido SG
ESP	SG	glu-gal-man	99.5	DP2	Kaleido SG
ESS	SG	glu-gal-man	99.5	DP2	Kaleido SG
ESV	SG	glu-gal-man	99.5	DP2	Kaleido SG
CTR	SG	glu-gal-man	99.6	DP2	Kaleido SG
ESR	SG	glu-gal-man	99.6	DP2	Kaleido SG
ESX	SG	glu-gal-man	99.6	DP2	Kaleido SG
ESY	SG	glu-gal-man	99.6	DP2	Kaleido SG
CQE	SG	glu-gal-man	99.7	DP2	Kaleido SG
ESN	SG	glu-gal-man	99.7	DP2	Kaleido SG
EWK	SG	glu-gal-man	99.7	DP2	Kaleido SG
EWL	SG	glu-gal-man	99.7	DP2	Kaleido SG
EST	SG	glu-gal-man	99.8	DP2	Kaleido SG
EWJ	SG	glu-gal-man	99.8	DP2	Kaleido SG
CFS	SG	glu-gal	99.9	DP2	Kaleido SG
EVC	SG	glu-man	99.9	DP2	Kaleido SG
BDW	SG	glu-gal-lara	100	DP2	Kaleido SG
BFK	SG	glu-gal-man	100	DP2	Kaleido SG
BFY	SG	glu-gal-man-lara	100	DP2	Kaleido SG
BGX	SG	glu-gal-xyl	100	DP2	Kaleido SG
BKE	SG	glu-gal-man	100	DP2	Kaleido SG
BMR	SG	glu-gal-man	100	DP2	Kaleido SG
BPD	SG	glu-gal-man	100	DP2	Kaleido SG
BTP	SG	glu	100	DP2	Kaleido SG
DCR	SG	glu-gal-man	100	DP2	Kaleido SG
DCS	SG	glu-gal-man	100	DP2	Kaleido SG
DCZ	SG	glu-gal	100	DP2	Kaleido SG
DDC	SG	glu-gal-man	100	DP2	Kaleido SG
DDD	SG	glu-gal-man	100	DP2	Kaleido SG
DDE	SG	glu-gal-man	100	DP2	Kaleido SG
DDF	SG	glu-gal-man	100	DP2	Kaleido SG
DDG	SG	glu-gal-man	100	DP2	Kaleido SG
DDH	SG	glu-gal-man	100	DP2	Kaleido SG
DDJ	SG	glu-gal-man	100	DP2	Kaleido SG
DDK	SG	glu-gal-man	100	DP2	Kaleido SG
DDL	SG	glu-gal-man	100	DP2	Kaleido SG
DDM	SG	glu-gal-man	100	DP2	Kaleido SG
DDN	SG	glu-gal-man	100	DP2	Kaleido SG
DDP	SG	glu-gal-man	100	DP2	Kaleido SG
DDQ	SG	glu-gal-man	100	DP2	Kaleido SG
DDV	SG	glu-gal	100	DP2	Kaleido SG
DDW	SG	glu-gal	100	DP2	Kaleido SG
DFG	SG	glu-gal	100	DP2	Kaleido SG
DFH	SG	glu-gal	100	DP2	Kaleido SG
EHT	SG	glu-gal-man	100	DP2	Kaleido SG
EHV	SG	glu-gal-man	100	DP2	Kaleido SG
EHW	SG	glu-gal-man	100	DP2	Kaleido SG
EHX	SG	glu-gal-man	100	DP2	Kaleido SG
EJM	SG	glu-man-xyl	100	DP2	Kaleido SG
EKB	SG	glu-gal-man	100	DP2	Kaleido SG
JFT	SG	glu-gal-fru	100	DP2	Kaleido SG
JFV	SG	glu-gal-fru	100	DP2	Kaleido SG
JFW	SG	glu-gal-fru	100	DP2	Kaleido SG
JFX	SG	glu-gal-fru	100	DP2	Kaleido SG
BQY	SG	glu-gal	82	DP3	Kaleido SG
BFM	SG	man-glu-gal	87	DP3	Kaleido SG
BCH	SG	glu	91	DP3	Kaleido SG
BLB	SG	gal	94.2	DP3	Kaleido SG
BLS	SG	glu-gal	94.9	DP3	Kaleido SG
JFY	SG	glu-gal-fru	95	DP3	Kaleido SG
BHH	SG	glu-gal	96.6	DP3	Kaleido SG
BHL	SG	lara	96.8	DP3	Kaleido SG
BNP	SG	gal-man-lara	97.2	DP3	Kaleido SG
BGR	SG	glu-gal	97.9	DP3	Kaleido SG
BEQ	SG	glu-gal	98	DP3	Kaleido SG
EVB	SG	glu-tre	98.9	DP3	Kaleido SG
BKY	SG	glu-gal	100	DP3	Kaleido SG
BQR	SG	glu-gal	ND	ND	Kaleido SG
BRW	SG	glu	ND	ND	Kaleido SG
BRY	SG	glu-gal	ND	ND	Kaleido SG
DEN	SG	glu-gal-man	ND	ND	Kaleido SG
DEP	SG	glu-gal-man	ND	ND	Kaleido SG
DER	SG	glu-gal-man	ND	ND	Kaleido SG
DES	SG	glu-gal-man	ND	ND	Kaleido SG
DET	SG	glu-gal-man	ND	ND	Kaleido SG
DEV	SG	glu-gal-man	ND	ND	Kaleido SG
DEW	SG	glu-gal-man	ND	ND	Kaleido SG
DEX	SG	glu-gal-man	ND	ND	Kaleido SG
DEY	SG	glu-gal-man	ND	ND	Kaleido SG
DEZ	SG	glu-gal-man	ND	ND	Kaleido SG
DFK	SG	glu-gal-man	ND	ND	Kaleido SG
DFL	SG	glu-gal-man	ND	ND	Kaleido SG
DFM	SG	glu-gal-man	ND	ND	Kaleido SG
DFS	SG	glu-gal	ND	ND	Kaleido SG
DGX	SG	glu-gal-man	ND	ND	Kaleido SG
DGY	SG	glu-gal-man	ND	ND	Kaleido SG
EWN	Reference	fru	100	DP2	FOS demonomerized
EWQ	Reference	fru	100	DP2	FOS Dimer fraction. Has 17% trimer and 3% tetramer
EWR	Reference	fru	100	DP2	FOS Trimer fraction. has 7% tetramer
EWS	Reference	fru	98	DP3	FOS Tetramer fraction. has 2% trimer and 22% pentamer
EWT	Reference	fru	100	DP3	FOS Pentamer fraction. Overlaps ~5% on SEC with hexamer
EWV	Reference	fru	100	DP3	FOS Hexamer fraction. Overlaps with heptamer on sec ~5%
EWW	Reference	fru	100	DP3	FOS Heptamer fraction.
EWY	Reference	fru	100	DP3	FOS demonomerized, dedimerized and detriemrized.
DHE	Reference	glu	ND	ND	Dupont Danisco Diversity Set 2018 polydextrose
DHN	Reference	fru	ND	ND	Beneo FOS
DHT	Reference	fru	ND	ND	Beneo Diversity Set 2018 FOS
DJP	Reference	ara-gal	ND	ND	Megazyme Arabinogalactan (Larch)
DJR	Reference	ara-gal	ND	ND	Fiberaid (Lonza) Arabinogalactan (Larch tree)
DJT	Reference	glu	ND	ND	SIGMA Pullulan from Aureobasidium pullulans
DJV	Reference	glu	ND	ND	Megazyme Pullulan For limited-dextrinase assay
DJW	Reference	glu	ND	ND	Carbosynth Diversity Set 2018 Bulk Pullulan
DLH	Reference	glu	ND	ND	SIGMA maltodextrin
DLM	Reference	gal-fru	ND	ND	Alfa Aesar Diversity Set 2018 KX59-1 Lactulose
DNS	Reference	fru	ND	ND	Diversity Set 2018 D-Fructose
DNT	Reference	fuc	ND	ND	L-Fucose
DNV	Reference	gal	ND	ND	D-Galactose
DNW	Reference	glu	ND	ND	Diversity Set 2018 D-Glucose
DNX	Reference	man	ND	ND	D-Mannose
DPC	Reference	glu-gal-fru	ND	ND	D-raffinose
DPF	Reference	glu-fru	ND	ND	sucrose
DPH	Reference	ara	ND	ND	D-arabinose
DPK	Reference	glu-gal	ND	ND	Sigma D-lactose
DQE	Reference	glu-fru	ND	ND	carbosynth D-(+)-Melezitose monohydrate
DQG	Reference	glu-fru	ND	ND	carbosynth Palatinose
DRJ	Reference	glu-gal-fuc	ND	ND	Jennewein Diversity Set 2018 2'-fucosyllactose
DRK	Reference	ND	ND	ND	Comp1-346810 LNnT-HMO
DRQ	Reference	xyl	ND	ND	Preticx 70% liquid xylooligosaccharides
