# Supplementary material for: Synthetic glycans control gut microbiome structure and mitigate colitis in mice
Source: Nat Commun. 2022 Mar 10;13:1244. doi: 10.1038/s41467-022-28856-x (PMC8913648; doi:10.1038/s41467-022-28856-x)
Supplement: Supplementary file 7 — Supplementary Data 5 [file 41467_2022_28856_MOESM7_ESM.xlsx]

## Sheet: Sheet1
Supplementary Data 5 Glycans included in pathogen spike-ins of fecal communities from a healthy subject. Table includes compound name, type (SG or reference glycan), monosaccharide composition, purity (percent compound with DP greater than purity threshold), purity threshold, and source. SG, Synthetic Glycan; DP, degree of polymerization; ND, no data. Monosaccharide abbreviations are defined in S…
compound	compound_type	composition	purity	purity_threshold	source
BBF	SG	man-glu	98.6	DP2	Kaleido SG
BBJ	SG	glu-gal-man	97.9	DP2	Kaleido SG
BBS	SG	glu-man	98.8	DP2	Kaleido SG
BCD	SG	glu	99	DP2	Kaleido SG
BCH	SG	glu	91	DP3	Kaleido SG
BDG	SG	gal-man	99	DP2	Kaleido SG
BDM	SG	glu-gal-man	99.1	DP2	Kaleido SG
BDW	SG	glu-gal-lara	100	DP2	Kaleido SG
BFE	SG	glu	98.6	DP2	Kaleido SG
BFK	SG	glu-gal-man	100	DP2	Kaleido SG
BFM	SG	man-glu-gal	87	DP3	Kaleido SG
BFY	SG	glu-gal-man-lara	100	DP2	Kaleido SG
BGC	SG	glu-gal-man	98.1	DP2	Kaleido SG
BGE	SG	glu-lara	98.1	DP2	Kaleido SG
BGX	SG	glu-gal-xyl	100	DP2	Kaleido SG
BHH	SG	glu-gal	96.6	DP3	Kaleido SG
BHK	SG	glu	98.9	DP2	Kaleido SG
BJC	SG	gal-man-lara	97.4	DP2	Kaleido SG
BJG	SG	gal-lara	98.5	DP2	Kaleido SG
BJL	SG	glu	99.2	DP2	Kaleido SG
BKH	SG	gal-man-lara	95.1	DP2	Kaleido SG
BKL	SG	glu-gal	96.1	DP2	Kaleido SG
BKX	SG	glu-gal-man	97.8	DP2	Kaleido SG
BLB	SG	gal	94.2	DP3	Kaleido SG
BLN	SG	glu-xyl	98.9	DP2	Kaleido SG
BMM	SG	gal-xyl	98.3	DP2	Kaleido SG
BMR	SG	glu-gal-man	100	DP2	Kaleido SG
BNB	SG	glu-gal	96.4	DP2	Kaleido SG
BNC	SG	gal-xyl	98.4	DP2	Kaleido SG
BNJ	SG	gal-xyl	98.5	DP2	Kaleido SG
BPB	SG	man-gal	98.4	DP2	Kaleido SG
BPD	SG	glu-gal-man	100	DP2	Kaleido SG
BPV	SG	gal-lara	98.4	DP2	Kaleido SG
BQM	SG	glu-gal	98	DP3	Kaleido SG
BRF	SG	glu	95.8	DP2	Kaleido SG
BRW	SG	glu	ND	ND	Kaleido SG
BRX	SG	glu-man	98	DP2	Kaleido SG
BTG	SG	glu	99.5	DP2	Kaleido SG
BTP	SG	glu	100	DP2	Kaleido SG
BTQ	SG	glu	100	DP2	Kaleido SG
BTR	SG	glu	100	DP2	Kaleido SG
BVK	SG	gal-lara	99	DP2	Kaleido SG
BVL	SG	gal-lara	99	DP2	Kaleido SG
BVP	SG	gal-lara	99	DP2	Kaleido SG
BVQ	SG	gal-lara	98	DP2	Kaleido SG
DHE	Reference	glu	ND	ND	Dupont Danisco Diversity Set 2018 polydextrose
DHN	Reference	fru	ND	ND	Beneo FOS
DHZ	Reference	gala-rha-ara-gal	ND	ND	Megazyme Pectic Galactan (Potato)
DJC	Reference	ara-xyl	ND	ND	Megazyme Wheat Arabinoxylan
DJF	Reference	gal-man	ND	ND	Megazyme Carob Galactomannan
DJH	Reference	xyl-glu-gal-ara	ND	ND	Megazyme Xyloglucan (Tamarind)
DJL	Reference	ara-gal-rha-gala-ukwn	ND	ND	Megazyme Diversity Set 2018 Arabinan (sugar beet)
DJP	Reference	ara-gal	ND	ND	Megazyme Arabinogalactan (Larch)
DJT	Reference	glu	ND	ND	SIGMA Pullulan from Aureobasidium pullulans
DJV	Reference	glu	ND	ND	Megazyme Pullulan For limited-dextrinase assay
DJW	Reference	glu	ND	ND	Carbosynth Diversity Set 2018 Bulk Pullulan
DLH	Reference	glu	ND	ND	SIGMA maltodextrin
DLM	Reference	gal-fru	ND	ND	Alfa Aesar Diversity Set 2018 KX59-1 Lactulose
DLV	Reference	glu	ND	ND	Sigma Laminarin from laminaria digitata
DPH	Reference	ara	ND	ND	D-arabinose
DRK	Reference	ND	ND	ND	Comp1-346810 LNnT-HMO
DRQ	Reference	xyl	ND	ND	Preticx 70% liquid xylooligosaccharides
