# Supplementary material for: Synthetic glycans control gut microbiome structure and mitigate colitis in mice
Source: Nat Commun. 2022 Mar 10;13:1244. doi: 10.1038/s41467-022-28856-x (PMC8913648; doi:10.1038/s41467-022-28856-x)
Supplement: Supplementary file 9 — Source Data [file 41467_2022_28856_MOESM9_ESM.xlsx]

## Sheet: 1B-C
Fig 1B-C Number of SGs composed of different numbers and combinations of monosaccharides. Monosaccharide abbreviations are defined in Supplementary Table 1. SG, Synthetic Glycan.
Composition	Number_SGs	Number_Monosaccharides
glu	111	1
gal	39	1
man	19	1
lara	9	1
fru	1	1
glu-gal	141	2
glu-man	22	2
glu-xyl	14	2
glu-lara	14	2
gal-lara	9	2
gal-xyl	8	2
gal-man	6	2
man-glu	5	2
gal-fru	4	2
glu-tre	4	2
man-xyl	3	2
xyl-lara	2	2
man-lara	2	2
gal-xylol	2	2
glu-fru	2	2
man-lara	2	2
man-gluol	1	2
glu-xylol	1	2
man-sorb	1	2
glu-sorb	1	2
gal-ery	1	2
xyl-lara	1	2
gal-lara	1	2
glu-ino	1	2
xyl-sorb	1	2
glu-lfuc	1	2
lara-sorb	1	2
lara-xyl	1	2
gal-sorb	1	2
man-xyl	1	2
glu-lara	1	2
glu-rha	1	2
man-gal	1	2
glu-glua	1	2
gal-ino	1	2
glu-manol	1	2
man-manol	1	2
man-xylol	1	2
lara-manol	1	2
man-galol	1	2
glu-gluol	1	2
xyl-xylol	1	2
glu-gal-man	48	3
glu-xyl-lara	21	3
gal-xyl-lara	19	3
gal-man-lara	17	3
glu-man-xyl	10	3
gal-man-xyl	5	3
glu-gal-fru	5	3
glu-gal-xyl	5	3
glu-lara-man	4	3
man-xyl-lara	3	3
glu-man-lara	3	3
man-gal-xyl	3	3
glu-xyl-lara	2	3
glu-gal-lara	2	3
gal-fru-man	2	3
glu-gal-lara	2	3
gal-glu-fru	2	3
glu-lara-gal	1	3
glu-gal-ery	1	3
glu-lara-man	1	3
man-glu-lara	1	3
glu-xyl-gal	1	3
lara-man-xyl	1	3
gal-glu-lara	1	3
xyl-gal-man	1	3
glu-gal-ino	1	3
gal-xyl-glu	1	3
glu-gal-lfuc	1	3
glu-gal-manol	1	3
glu-gal-xylol	1	3
xyl-glu-lara	1	3
lara-gal-man	1	3
man-glu-gal	1	3
glu-gal-galol	1	3
man-gal-lara	1	3
gal-lfuc-glunac	1	3
glu-gal-lfuc	1	3
lara-glu-xyl	1	3
glu-man-lara	1	3
lara-glu-gal	1	3
gal-xyl-lara	1	3
xyl-glu-gal	1	3
glu-xyl-man	1	3
gal-man-lara	1	3
xyl-gal-lara	1	3
gal-fru-lara	1	3
lara-gal-xyl	1	3
xyl-man-lara	1	3
lara-glu-man	1	3
glu-lara-man	1	3
gal-lara-glu	1	3
xyl-glu-man	1	3
gal-man-glu	1	3
gal-glu-xyl	1	3
man-glu-xyl	1	3
man-xyl-lara	1	3
glu-gal-xyl-lara	3	4
glu-man-xyl-lara	2	4
lara-gal-rha-gala	2	4
gal-man-xyl-lara	2	4
glu-gal-man-xyl	2	4
glu-gal-man-lara	1	4
glu-man-xyl-lara	1	4
glu-gal-man-lara	1	4
glu-gal-man-xyl-lara	2	5

## Sheet: 1E-G
Fig 1 E-G Growth (OD600) and pH dynamics of fecal cultures fermenting an SG (n=653) or reference glycan (n=110). Data shows plate information (Sample.ID, Barcode, Mother_plate, Quadrant, Well), glycan name (compound), fecal community, and growth measurements (time in hours, OD600, and pH). SG, Synthetic Glycan.
Sample.ID	Barcode	Mother_plate	Quadrant	Well	Compound	Community	Time	OD600	pH
P-100BHM.A1	P-100BHM	1	1	A1	Reference_26	S02002ST	0	1.041	6.963
P-100BHM.A1	P-100BHM	1	1	A1	Reference_26	S02002ST	0.333333	0.995	7.022
P-100BHM.A1	P-100BHM	1	1	A1	Reference_26	S02002ST	0.666667	1.006	7.04
P-100BHM.A1	P-100BHM	1	1	A1	Reference_26	S02002ST	1	1.032	6.975
P-100BHM.A1	P-100BHM	1	1	A1	Reference_26	S02002ST	1.33333	1.049	7.059
P-100BHM.A1	P-100BHM	1	1	A1	Reference_26	S02002ST	1.66667	1.067	6.991
P-100BHM.A1	P-100BHM	1	1	A1	Reference_26	S02002ST	2	1.085	7.058
P-100BHM.A1	P-100BHM	1	1	A1	Reference_26	S02002ST	2.33333	1.129	6.964
P-100BHM.A1	P-100BHM	1	1	A1	Reference_26	S02002ST	2.66667	1.181	6.918
P-100BHM.A1	P-100BHM	1	1	A1	Reference_26	S02002ST	3	1.253	6.891
P-100BHM.A1	P-100BHM	1	1	A1	Reference_26	S02002ST	3.33333	1.347	6.856
P-100BHM.A1	P-100BHM	1	1	A1	Reference_26	S02002ST	3.66667	1.469	6.775
P-100BHM.A1	P-100BHM	1	1	A1	Reference_26	S02002ST	4	1.597	6.735
P-100BHM.A1	P-100BHM	1	1	A1	Reference_26	S02002ST	4.33333	1.72	6.589
P-100BHM.A1	P-100BHM	1	1	A1	Reference_26	S02002ST	4.66667	1.836	6.416
P-100BHM.A1	P-100BHM	1	1	A1	Reference_26	S02002ST	5	1.935	6.286
P-100BHM.A1	P-100BHM	1	1	A1	Reference_26	S02002ST	5.33333	2.001	6.148
P-100BHM.A1	P-100BHM	1	1	A1	Reference_26	S02002ST	5.66667	2.014	6.019
P-100BHM.A1	P-100BHM	1	1	A1	Reference_26	S02002ST	6	2.011	6.008
P-100BHM.A1	P-100BHM	1	1	A1	Reference_26	S02002ST	6.33333	2.017	5.916
P-100BHM.A1	P-100BHM	1	1	A1	Reference_26	S02002ST	6.66667	2.031	6.055
P-100BHM.A1	P-100BHM	1	1	A1	Reference_26	S02002ST	7	2.041	5.99
P-100BHM.A1	P-100BHM	1	1	A1	Reference_26	S02002ST	7.33333	2.039	6.04
P-100BHM.A1	P-100BHM	1	1	A1	Reference_26	S02002ST	7.66667	2.067	6.102
P-100BHM.A1	P-100BHM	1	1	A1	Reference_26	S02002ST	8	2.075	6.121
P-100BHM.A1	P-100BHM	1	1	A1	Reference_26	S02002ST	8.33333	2.074	6.17
P-100BHM.A1	P-100BHM	1	1	A1	Reference_26	S02002ST	8.66667	2.072	6.146
P-100BHM.A1	P-100BHM	1	1	A1	Reference_26	S02002ST	9	2.073	6.19
P-100BHM.A1	P-100BHM	1	1	A1	Reference_26	S02002ST	9.35	2.073	6.247
P-100BHM.A1	P-100BHM	1	1	A1	Reference_26	S02002ST	9.68333	2.076	6.184
P-100BHM.A1	P-100BHM	1	1	A1	Reference_26	S02002ST	10.0167	2.075	6.259
P-100BHM.A1	P-100BHM	1	1	A1	Reference_26	S02002ST	10.35	2.079	6.269
P-100BHM.A1	P-100BHM	1	1	A1	Reference_26	S02002ST	10.6833	2.072	6.306
P-100BHM.A1	P-100BHM	1	1	A1	Reference_26	S02002ST	11.0167	2.079	6.26
P-100BHM.A1	P-100BHM	1	1	A1	Reference_26	S02002ST	11.35	2.076	6.304
P-100BHM.A1	P-100BHM	1	1	A1	Reference_26	S02002ST	11.6833	2.074	6.318
P-100BHM.A1	P-100BHM	1	1	A1	Reference_26	S02002ST	12.0167	2.076	6.348
P-100BHM.A1	P-100BHM	1	1	A1	Reference_26	S02002ST	12.35	2.072	6.357
P-100BHM.A1	P-100BHM	1	1	A1	Reference_26	S02002ST	12.6833	2.072	6.296
P-100BHM.A1	P-100BHM	1	1	A1	Reference_26	S02002ST	13.0167	2.069	6.363
P-100BHM.A1	P-100BHM	1	1	A1	Reference_26	S02002ST	13.35	2.069	6.288
P-100BHM.A1	P-100BHM	1	1	A1	Reference_26	S02002ST	13.6833	2.068	6.373
P-100BHM.A1	P-100BHM	1	1	A1	Reference_26	S02002ST	14.0167	2.069	6.348
P-100BHM.A1	P-100BHM	1	1	A1	Reference_26	S02002ST	14.35	2.065	6.385
P-100BHM.A1	P-100BHM	1	1	A1	Reference_26	S02002ST	14.6833	2.064	6.398
P-100BHM.A1	P-100BHM	1	1	A1	Reference_26	S02002ST	15.0167	2.066	6.365
P-100BHM.A1	P-100BHM	1	1	A1	Reference_26	S02002ST	15.35	2.061	6.364
P-100BHM.A1	P-100BHM	1	1	A1	Reference_26	S02002ST	15.6833	2.057	6.382
P-100BHM.A1	P-100BHM	1	1	A1	Reference_26	S02002ST	16.0167	2.06	6.397
P-100BHM.A1	P-100BHM	1	1	A1	Reference_26	S02002ST	16.35	2.058	6.399
P-100BHM.A1	P-100BHM	1	1	A1	Reference_26	S02002ST	16.6833	2.058	6.392
P-100BHM.A1	P-100BHM	1	1	A1	Reference_26	S02002ST	17.0167	2.053	6.401
P-100BHM.A1	P-100BHM	1	1	A1	Reference_26	S02002ST	17.35	2.054	6.419
P-100BHM.A1	P-100BHM	1	1	A1	Reference_26	S02002ST	17.6833	2.052	6.352
P-100BHM.A1	P-100BHM	1	1	A1	Reference_26	S02002ST	18.0167	2.052	6.339
P-100BHM.A1	P-100BHM	1	1	A1	Reference_26	S02002ST	18.35	2.05	6.387
P-100BHM.A1	P-100BHM	1	1	A1	Reference_26	S02002ST	18.6833	2.048	6.451
P-100BHM.A1	P-100BHM	1	1	A1	Reference_26	S02002ST	19.0167	2.046	6.402
P-100BHM.A1	P-100BHM	1	1	A1	Reference_26	S02002ST	19.35	2.046	6.46
P-100BHM.A1	P-100BHM	1	1	A1	Reference_26	S02002ST	19.6833	2.048	6.442
P-100BHM.A1	P-100BHM	1	1	A1	Reference_26	S02002ST	20.0167	2.046	6.489
P-100BHM.A1	P-100BHM	1	1	A1	Reference_26	S02002ST	20.35	2.042	6.503
P-100BHM.A1	P-100BHM	1	1	A1	Reference_26	S02002ST	20.6833	2.045	6.461
P-100BHM.A1	P-100BHM	1	1	A1	Reference_26	S02002ST	21.0167	2.045	6.402
P-100BHM.A1	P-100BHM	1	1	A1	Reference_26	S02002ST	21.35	2.041	6.461
P-100BHM.A1	P-100BHM	1	1	A1	Reference_26	S02002ST	21.6833	2.04	6.553
P-100BHM.A1	P-100BHM	1	1	A1	Reference_26	S02002ST	22.0167	2.038	6.516
P-100BHM.A1	P-100BHM	1	1	A1	Reference_26	S02002ST	22.35	2.037	6.525
P-100BHM.A1	P-100BHM	1	1	A1	Reference_26	S02002ST	22.6833	2.034	6.489
P-100BHM.A1	P-100BHM	1	1	A1	Reference_26	S02002ST	23.0167	2.031	6.444
P-100BHM.A1	P-100BHM	1	1	A1	Reference_26	S02002ST	23.35	2.03	6.521
P-100BHM.A1	P-100BHM	1	1	A1	Reference_26	S02002ST	23.6833	2.03	6.549
P-100BHM.A1	P-100BHM	1	1	A1	Reference_26	S02002ST	24.0167	2.031	6.478
P-100BHM.A1	P-100BHM	1	1	A1	Reference_26	S02002ST	24.35	2.027	6.489
P-100BHM.A1	P-100BHM	1	1	A1	Reference_26	S02002ST	24.6833	2.024	6.497
P-100BHM.A1	P-100BHM	1	1	A1	Reference_26	S02002ST	25.0167	2.025	6.587
P-100BHM.A1	P-100BHM	1	1	A1	Reference_26	S02002ST	25.35	2.022	6.477
P-100BHM.A1	P-100BHM	1	1	A1	Reference_26	S02002ST	25.6833	2.02	6.482
P-100BHM.A1	P-100BHM	1	1	A1	Reference_26	S02002ST	26.0167	2.021	6.481
P-100BHM.A1	P-100BHM	1	1	A1	Reference_26	S02002ST	26.35	2.019	6.507
P-100BHM.A1	P-100BHM	1	1	A1	Reference_26	S02002ST	26.6833	2.018	6.527
P-100BHM.A1	P-100BHM	1	1	A1	Reference_26	S02002ST	27.0167	2.017	6.504
P-100BHM.A1	P-100BHM	1	1	A1	Reference_26	S02002ST	27.35	2.015	6.555
P-100BHM.A1	P-100BHM	1	1	A1	Reference_26	S02002ST	27.6833	2.013	6.52
P-100BHM.A1	P-100BHM	1	1	A1	Reference_26	S02002ST	28.0167	2.013	6.543
P-100BHM.A1	P-100BHM	1	1	A1	Reference_26	S02002ST	28.35	2.011	6.513
P-100BHM.A1	P-100BHM	1	1	A1	Reference_26	S02002ST	28.7	2.009	6.52
P-100BHM.A1	P-100BHM	1	1	A1	Reference_26	S02002ST	29.0333	2.007	6.577
P-100BHM.A1	P-100BHM	1	1	A1	Reference_26	S02002ST	29.3667	2.005	6.545
P-100BHM.A1	P-100BHM	1	1	A1	Reference_26	S02002ST	29.7	2.007	6.528
P-100BHM.A1	P-100BHM	1	1	A1	Reference_26	S02002ST	30.0333	2.002	6.558
P-100BHM.A1	P-100BHM	1	1	A1	Reference_26	S02002ST	30.3667	2.004	6.541
P-100BHM.A1	P-100BHM	1	1	A1	Reference_26	S02002ST	30.7	2	6.54
P-100BHM.A1	P-100BHM	1	1	A1	Reference_26	S02002ST	31.0333	1.998	6.551
P-100BHM.A1	P-100BHM	1	1	A1	Reference_26	S02002ST	31.3667	1.994	6.528
P-100BHM.A1	P-100BHM	1	1	A1	Reference_26	S02002ST	31.7	1.995	6.593
P-100BHM.A1	P-100BHM	1	1	A1	Reference_26	S02002ST	32.0333	1.996	6.527
P-100BHM.A1	P-100BHM	1	1	A1	Reference_26	S02002ST	32.3667	1.992	6.575
P-100BHM.A1	P-100BHM	1	1	A1	Reference_26	S02002ST	32.7	1.99	6.53
P-100BHM.A1	P-100BHM	1	1	A1	Reference_26	S02002ST	33.0333	1.989	6.527
P-100BHM.A1	P-100BHM	1	1	A1	Reference_26	S02002ST	33.3667	1.994	6.539
P-100BHM.A1	P-100BHM	1	1	A1	Reference_26	S02002ST	33.7	1.983	6.602
P-100BHM.A1	P-100BHM	1	1	A1	Reference_26	S02002ST	34.0333	1.986	6.599
P-100BHM.A1	P-100BHM	1	1	A1	Reference_26	S02002ST	34.3667	1.979	6.523
P-100BHM.A1	P-100BHM	1	1	A1	Reference_26	S02002ST	34.7	1.978	6.574
P-100BHM.A1	P-100BHM	1	1	A1	Reference_26	S02002ST	35.0333	1.978	6.528
P-100BHM.A1	P-100BHM	1	1	A1	Reference_26	S02002ST	35.3667	1.976	6.593
P-100BHM.A1	P-100BHM	1	1	A1	Reference_26	S02002ST	35.7	1.974	6.562
P-100BHM.A1	P-100BHM	1	1	A1	Reference_26	S02002ST	36.0333	1.973	6.607
P-100BHM.A1	P-100BHM	1	1	A1	Reference_26	S02002ST	36.3667	1.968	6.565
P-100BHM.A1	P-100BHM	1	1	A1	Reference_26	S02002ST	36.7	1.977	6.572
P-100BHM.A1	P-100BHM	1	1	A1	Reference_26	S02002ST	37.0333	1.964	6.521
P-100BHM.A1	P-100BHM	1	1	A1	Reference_26	S02002ST	37.3667	1.965	6.607
P-100BHM.A1	P-100BHM	1	1	A1	Reference_26	S02002ST	37.7	1.958	6.54
P-100BHM.A1	P-100BHM	1	1	A1	Reference_26	S02002ST	38.0333	1.96	6.576
P-100BHM.A1	P-100BHM	1	1	A1	Reference_26	S02002ST	38.3667	1.957	6.593
P-100BHM.A1	P-100BHM	1	1	A1	Reference_26	S02002ST	38.7	1.954	6.581
P-100BHM.A1	P-100BHM	1	1	A1	Reference_26	S02002ST	39.0333	1.953	6.568
P-100BHM.A1	P-100BHM	1	1	A1	Reference_26	S02002ST	39.3667	1.95	6.586
P-100BHM.A1	P-100BHM	1	1	A1	Reference_26	S02002ST	39.7	1.946	6.559
P-100BHM.A1	P-100BHM	1	1	A1	Reference_26	S02002ST	40.0333	1.945	6.546
P-100BHM.A1	P-100BHM	1	1	A1	Reference_26	S02002ST	40.3667	1.942	6.544
P-100BHM.A1	P-100BHM	1	1	A1	Reference_26	S02002ST	40.7	1.946	6.601
P-100BHM.A1	P-100BHM	1	1	A1	Reference_26	S02002ST	41.0333	1.939	6.566
P-100BHM.A1	P-100BHM	1	1	A1	Reference_26	S02002ST	41.3667	1.937	6.568
P-100BHM.A1	P-100BHM	1	1	A1	Reference_26	S02002ST	41.7	1.943	6.566
P-100BHM.A1	P-100BHM	1	1	A1	Reference_26	S02002ST	42.0333	1.934	6.565
P-100BHM.A1	P-100BHM	1	1	A1	Reference_26	S02002ST	42.3667	1.935	6.574
P-100BHM.A1	P-100BHM	1	1	A1	Reference_26	S02002ST	42.7	1.935	6.556
P-100BHM.A1	P-100BHM	1	1	A1	Reference_26	S02002ST	43.0333	1.928	6.598
P-100BHM.A1	P-100BHM	1	1	A1	Reference_26	S02002ST	43.3667	1.93	6.643
P-100BHM.A1	P-100BHM	1	1	A1	Reference_26	S02002ST	43.7	1.924	6.576
P-100BHM.A1	P-100BHM	1	1	A1	Reference_26	S02002ST	44.0333	1.924	6.591
P-100BHM.A1	P-100BHM	1	1	A1	Reference_26	S02002ST	44.3667	1.922	6.579
P-100BHM.A1	P-100BHM	1	1	A1	Reference_26	S02002ST	44.7	1.919	6.605
P-100BHM.A1	P-100BHM	1	1	A1	Reference_26	S02002ST	45.0333	1.918	6.629
P-100BHM.C1	P-100BHM	1	1	C1	Reference_101	S02002ST	0	1.073	7.032
P-100BHM.C1	P-100BHM	1	1	C1	Reference_101	S02002ST	0.333333	1.047	7.01
P-100BHM.C1	P-100BHM	1	1	C1	Reference_101	S02002ST	0.666667	1.059	6.994
P-100BHM.C1	P-100BHM	1	1	C1	Reference_101	S02002ST	1	1.08	7.073
P-100BHM.C1	P-100BHM	1	1	C1	Reference_101	S02002ST	1.33333	1.106	6.909
P-100BHM.C1	P-100BHM	1	1	C1	Reference_101	S02002ST	1.66667	1.131	6.966
P-100BHM.C1	P-100BHM	1	1	C1	Reference_101	S02002ST	2	1.157	6.993
P-100BHM.C1	P-100BHM	1	1	C1	Reference_101	S02002ST	2.33333	1.176	6.951
P-100BHM.C1	P-100BHM	1	1	C1	Reference_101	S02002ST	2.66667	1.207	6.972
P-100BHM.C1	P-100BHM	1	1	C1	Reference_101	S02002ST	3	1.255	6.921
P-100BHM.C1	P-100BHM	1	1	C1	Reference_101	S02002ST	3.33333	1.31	6.867
P-100BHM.C1	P-100BHM	1	1	C1	Reference_101	S02002ST	3.66667	1.383	6.86
P-100BHM.C1	P-100BHM	1	1	C1	Reference_101	S02002ST	4	1.47	6.829
P-100BHM.C1	P-100BHM	1	1	C1	Reference_101	S02002ST	4.33333	1.541	6.738
P-100BHM.C1	P-100BHM	1	1	C1	Reference_101	S02002ST	4.66667	1.599	6.655
P-100BHM.C1	P-100BHM	1	1	C1	Reference_101	S02002ST	5	1.663	6.663
P-100BHM.C1	P-100BHM	1	1	C1	Reference_101	S02002ST	5.33333	1.726	6.645
P-100BHM.C1	P-100BHM	1	1	C1	Reference_101	S02002ST	5.66667	1.76	6.661
P-100BHM.C1	P-100BHM	1	1	C1	Reference_101	S02002ST	6	1.795	6.642
P-100BHM.C1	P-100BHM	1	1	C1	Reference_101	S02002ST	6.33333	1.836	6.597
P-100BHM.C1	P-100BHM	1	1	C1	Reference_101	S02002ST	6.66667	1.873	6.596
P-100BHM.C1	P-100BHM	1	1	C1	Reference_101	S02002ST	7	1.902	6.511
P-100BHM.C1	P-100BHM	1	1	C1	Reference_101	S02002ST	7.33333	1.926	6.592
P-100BHM.C1	P-100BHM	1	1	C1	Reference_101	S02002ST	7.66667	1.944	6.539
P-100BHM.C1	P-100BHM	1	1	C1	Reference_101	S02002ST	8	1.96	6.537
P-100BHM.C1	P-100BHM	1	1	C1	Reference_101	S02002ST	8.33333	1.983	6.564
P-100BHM.C1	P-100BHM	1	1	C1	Reference_101	S02002ST	8.66667	1.991	6.557
P-100BHM.C1	P-100BHM	1	1	C1	Reference_101	S02002ST	9	2	6.56
P-100BHM.C1	P-100BHM	1	1	C1	Reference_101	S02002ST	9.35	2.034	6.534
P-100BHM.C1	P-100BHM	1	1	C1	Reference_101	S02002ST	9.68333	2.047	6.517
P-100BHM.C1	P-100BHM	1	1	C1	Reference_101	S02002ST	10.0167	2.061	6.584
P-100BHM.C1	P-100BHM	1	1	C1	Reference_101	S02002ST	10.35	2.071	6.526
P-100BHM.C1	P-100BHM	1	1	C1	Reference_101	S02002ST	10.6833	2.082	6.554
P-100BHM.C1	P-100BHM	1	1	C1	Reference_101	S02002ST	11.0167	2.097	6.489
P-100BHM.C1	P-100BHM	1	1	C1	Reference_101	S02002ST	11.35	2.104	6.492
P-100BHM.C1	P-100BHM	1	1	C1	Reference_101	S02002ST	11.6833	2.111	6.513
P-100BHM.C1	P-100BHM	1	1	C1	Reference_101	S02002ST	12.0167	2.12	6.472
P-100BHM.C1	P-100BHM	1	1	C1	Reference_101	S02002ST	12.35	2.124	6.488
P-100BHM.C1	P-100BHM	1	1	C1	Reference_101	S02002ST	12.6833	2.128	6.499
P-100BHM.C1	P-100BHM	1	1	C1	Reference_101	S02002ST	13.0167	2.13	6.467
P-100BHM.C1	P-100BHM	1	1	C1	Reference_101	S02002ST	13.35	2.123	6.511
P-100BHM.C1	P-100BHM	1	1	C1	Reference_101	S02002ST	13.6833	2.118	6.487
P-100BHM.C1	P-100BHM	1	1	C1	Reference_101	S02002ST	14.0167	2.118	6.485
P-100BHM.C1	P-100BHM	1	1	C1	Reference_101	S02002ST	14.35	2.112	6.492
P-100BHM.C1	P-100BHM	1	1	C1	Reference_101	S02002ST	14.6833	2.111	6.482
P-100BHM.C1	P-100BHM	1	1	C1	Reference_101	S02002ST	15.0167	2.106	6.539
P-100BHM.C1	P-100BHM	1	1	C1	Reference_101	S02002ST	15.35	2.102	6.491
P-100BHM.C1	P-100BHM	1	1	C1	Reference_101	S02002ST	15.6833	2.099	6.469
P-100BHM.C1	P-100BHM	1	1	C1	Reference_101	S02002ST	16.0167	2.095	6.517
P-100BHM.C1	P-100BHM	1	1	C1	Reference_101	S02002ST	16.35	2.088	6.52
P-100BHM.C1	P-100BHM	1	1	C1	Reference_101	S02002ST	16.6833	2.089	6.53
P-100BHM.C1	P-100BHM	1	1	C1	Reference_101	S02002ST	17.0167	2.086	6.525
P-100BHM.C1	P-100BHM	1	1	C1	Reference_101	S02002ST	17.35	2.081	6.537
P-100BHM.C1	P-100BHM	1	1	C1	Reference_101	S02002ST	17.6833	2.076	6.472
P-100BHM.C1	P-100BHM	1	1	C1	Reference_101	S02002ST	18.0167	2.076	6.519
P-100BHM.C1	P-100BHM	1	1	C1	Reference_101	S02002ST	18.35	2.069	6.518
P-100BHM.C1	P-100BHM	1	1	C1	Reference_101	S02002ST	18.6833	2.07	6.519
P-100BHM.C1	P-100BHM	1	1	C1	Reference_101	S02002ST	19.0167	2.063	6.538
P-100BHM.C1	P-100BHM	1	1	C1	Reference_101	S02002ST	19.35	2.062	6.5
P-100BHM.C1	P-100BHM	1	1	C1	Reference_101	S02002ST	19.6833	2.059	6.524
P-100BHM.C1	P-100BHM	1	1	C1	Reference_101	S02002ST	20.0167	2.055	6.52
P-100BHM.C1	P-100BHM	1	1	C1	Reference_101	S02002ST	20.35	2.059	6.6
P-100BHM.C1	P-100BHM	1	1	C1	Reference_101	S02002ST	20.6833	2.051	6.541
P-100BHM.C1	P-100BHM	1	1	C1	Reference_101	S02002ST	21.0167	2.047	6.51
P-100BHM.C1	P-100BHM	1	1	C1	Reference_101	S02002ST	21.35	2.051	6.512
P-100BHM.C1	P-100BHM	1	1	C1	Reference_101	S02002ST	21.6833	2.044	6.522
P-100BHM.C1	P-100BHM	1	1	C1	Reference_101	S02002ST	22.0167	2.039	6.559
P-100BHM.C1	P-100BHM	1	1	C1	Reference_101	S02002ST	22.35	2.035	6.515
P-100BHM.C1	P-100BHM	1	1	C1	Reference_101	S02002ST	22.6833	2.034	6.503
P-100BHM.C1	P-100BHM	1	1	C1	Reference_101	S02002ST	23.0167	2.03	6.537
P-100BHM.C1	P-100BHM	1	1	C1	Reference_101	S02002ST	23.35	2.027	6.554
P-100BHM.C1	P-100BHM	1	1	C1	Reference_101	S02002ST	23.6833	2.026	6.524
P-100BHM.C1	P-100BHM	1	1	C1	Reference_101	S02002ST	24.0167	2.024	6.494
P-100BHM.C1	P-100BHM	1	1	C1	Reference_101	S02002ST	24.35	2.024	6.638
P-100BHM.C1	P-100BHM	1	1	C1	Reference_101	S02002ST	24.6833	2.019	6.535
P-100BHM.C1	P-100BHM	1	1	C1	Reference_101	S02002ST	25.0167	2.013	6.51
P-100BHM.C1	P-100BHM	1	1	C1	Reference_101	S02002ST	25.35	2.016	6.528
P-100BHM.C1	P-100BHM	1	1	C1	Reference_101	S02002ST	25.6833	2.007	6.561
P-100BHM.C1	P-100BHM	1	1	C1	Reference_101	S02002ST	26.0167	2.008	6.548
P-100BHM.C1	P-100BHM	1	1	C1	Reference_101	S02002ST	26.35	2.004	6.549
P-100BHM.C1	P-100BHM	1	1	C1	Reference_101	S02002ST	26.6833	2.004	6.564
P-100BHM.C1	P-100BHM	1	1	C1	Reference_101	S02002ST	27.0167	2	6.637
P-100BHM.C1	P-100BHM	1	1	C1	Reference_101	S02002ST	27.35	1.996	6.535
P-100BHM.C1	P-100BHM	1	1	C1	Reference_101	S02002ST	27.6833	1.994	6.568
P-100BHM.C1	P-100BHM	1	1	C1	Reference_101	S02002ST	28.0167	1.991	6.54
P-100BHM.C1	P-100BHM	1	1	C1	Reference_101	S02002ST	28.35	2.01	6.512
P-100BHM.C1	P-100BHM	1	1	C1	Reference_101	S02002ST	28.7	2.007	6.515
P-100BHM.C1	P-100BHM	1	1	C1	Reference_101	S02002ST	29.0333	2.003	6.536
P-100BHM.C1	P-100BHM	1	1	C1	Reference_101	S02002ST	29.3667	2.001	6.58
P-100BHM.C1	P-100BHM	1	1	C1	Reference_101	S02002ST	29.7	2.001	6.556
P-100BHM.C1	P-100BHM	1	1	C1	Reference_101	S02002ST	30.0333	1.998	6.598
P-100BHM.C1	P-100BHM	1	1	C1	Reference_101	S02002ST	30.3667	2.001	6.563
P-100BHM.C1	P-100BHM	1	1	C1	Reference_101	S02002ST	30.7	1.993	6.563
P-100BHM.C1	P-100BHM	1	1	C1	Reference_101	S02002ST	31.0333	1.993	6.565
P-100BHM.C1	P-100BHM	1	1	C1	Reference_101	S02002ST	31.3667	1.987	6.564
P-100BHM.C1	P-100BHM	1	1	C1	Reference_101	S02002ST	31.7	1.987	6.622
P-100BHM.C1	P-100BHM	1	1	C1	Reference_101	S02002ST	32.0333	1.986	6.58
P-100BHM.C1	P-100BHM	1	1	C1	Reference_101	S02002ST	32.3667	1.982	6.613
P-100BHM.C1	P-100BHM	1	1	C1	Reference_101	S02002ST	32.7	1.982	6.592
P-100BHM.C1	P-100BHM	1	1	C1	Reference_101	S02002ST	33.0333	1.988	6.565
P-100BHM.C1	P-100BHM	1	1	C1	Reference_101	S02002ST	33.3667	1.978	6.562
P-100BHM.C1	P-100BHM	1	1	C1	Reference_101	S02002ST	33.7	1.975	6.584
P-100BHM.C1	P-100BHM	1	1	C1	Reference_101	S02002ST	34.0333	1.974	6.542
P-100BHM.C1	P-100BHM	1	1	C1	Reference_101	S02002ST	34.3667	1.972	6.578
P-100BHM.C1	P-100BHM	1	1	C1	Reference_101	S02002ST	34.7	1.969	6.572
P-100BHM.C1	P-100BHM	1	1	C1	Reference_101	S02002ST	35.0333	1.967	6.625
P-100BHM.C1	P-100BHM	1	1	C1	Reference_101	S02002ST	35.3667	1.965	6.624
P-100BHM.C1	P-100BHM	1	1	C1	Reference_101	S02002ST	35.7	1.965	6.557
P-100BHM.C1	P-100BHM	1	1	C1	Reference_101	S02002ST	36.0333	1.959	6.57
P-100BHM.C1	P-100BHM	1	1	C1	Reference_101	S02002ST	36.3667	1.96	6.557
P-100BHM.C1	P-100BHM	1	1	C1	Reference_101	S02002ST	36.7	1.958	6.6
P-100BHM.C1	P-100BHM	1	1	C1	Reference_101	S02002ST	37.0333	1.953	6.593
P-100BHM.C1	P-100BHM	1	1	C1	Reference_101	S02002ST	37.3667	1.953	6.579
P-100BHM.C1	P-100BHM	1	1	C1	Reference_101	S02002ST	37.7	1.95	6.614
P-100BHM.C1	P-100BHM	1	1	C1	Reference_101	S02002ST	38.0333	1.947	6.606
P-100BHM.C1	P-100BHM	1	1	C1	Reference_101	S02002ST	38.3667	1.945	6.577
P-100BHM.C1	P-100BHM	1	1	C1	Reference_101	S02002ST	38.7	1.946	6.615
P-100BHM.C1	P-100BHM	1	1	C1	Reference_101	S02002ST	39.0333	1.941	6.595
P-100BHM.C1	P-100BHM	1	1	C1	Reference_101	S02002ST	39.3667	1.939	6.626
P-100BHM.C1	P-100BHM	1	1	C1	Reference_101	S02002ST	39.7	1.937	6.63
P-100BHM.C1	P-100BHM	1	1	C1	Reference_101	S02002ST	40.0333	1.946	6.581
P-100BHM.C1	P-100BHM	1	1	C1	Reference_101	S02002ST	40.3667	1.933	6.608
P-100BHM.C1	P-100BHM	1	1	C1	Reference_101	S02002ST	40.7	1.933	6.563
P-100BHM.C1	P-100BHM	1	1	C1	Reference_101	S02002ST	41.0333	1.927	6.613
P-100BHM.C1	P-100BHM	1	1	C1	Reference_101	S02002ST	41.3667	1.927	6.61
P-100BHM.C1	P-100BHM	1	1	C1	Reference_101	S02002ST	41.7	1.924	6.54
P-100BHM.C1	P-100BHM	1	1	C1	Reference_101	S02002ST	42.0333	1.924	6.619
P-100BHM.C1	P-100BHM	1	1	C1	Reference_101	S02002ST	42.3667	1.917	6.57
P-100BHM.C1	P-100BHM	1	1	C1	Reference_101	S02002ST	42.7	1.916	6.589
P-100BHM.C1	P-100BHM	1	1	C1	Reference_101	S02002ST	43.0333	1.914	6.602
P-100BHM.C1	P-100BHM	1	1	C1	Reference_101	S02002ST	43.3667	1.911	6.568
P-100BHM.C1	P-100BHM	1	1	C1	Reference_101	S02002ST	43.7	1.941	6.615
P-100BHM.C1	P-100BHM	1	1	C1	Reference_101	S02002ST	44.0333	1.909	6.631
P-100BHM.C1	P-100BHM	1	1	C1	Reference_101	S02002ST	44.3667	1.904	6.585
P-100BHM.C1	P-100BHM	1	1	C1	Reference_101	S02002ST	44.7	1.903	6.608
P-100BHM.C1	P-100BHM	1	1	C1	Reference_101	S02002ST	45.0333	1.902	6.64
P-100BHM.E1	P-100BHM	1	1	E1	Reference_104	S02002ST	0	1.073	6.988
P-100BHM.E1	P-100BHM	1	1	E1	Reference_104	S02002ST	0.333333	1.081	7.064
P-100BHM.E1	P-100BHM	1	1	E1	Reference_104	S02002ST	0.666667	1.097	7.072
P-100BHM.E1	P-100BHM	1	1	E1	Reference_104	S02002ST	1	1.11	6.992
P-100BHM.E1	P-100BHM	1	1	E1	Reference_104	S02002ST	1.33333	1.129	7.007
P-100BHM.E1	P-100BHM	1	1	E1	Reference_104	S02002ST	1.66667	1.15	6.995
P-100BHM.E1	P-100BHM	1	1	E1	Reference_104	S02002ST	2	1.18	6.962
P-100BHM.E1	P-100BHM	1	1	E1	Reference_104	S02002ST	2.33333	1.222	6.921
P-100BHM.E1	P-100BHM	1	1	E1	Reference_104	S02002ST	2.66667	1.271	6.909
P-100BHM.E1	P-100BHM	1	1	E1	Reference_104	S02002ST	3	1.346	6.824
P-100BHM.E1	P-100BHM	1	1	E1	Reference_104	S02002ST	3.33333	1.422	6.8
P-100BHM.E1	P-100BHM	1	1	E1	Reference_104	S02002ST	3.66667	1.495	6.787
P-100BHM.E1	P-100BHM	1	1	E1	Reference_104	S02002ST	4	1.556	6.705
P-100BHM.E1	P-100BHM	1	1	E1	Reference_104	S02002ST	4.33333	1.625	6.691
P-100BHM.E1	P-100BHM	1	1	E1	Reference_104	S02002ST	4.66667	1.677	6.614
P-100BHM.E1	P-100BHM	1	1	E1	Reference_104	S02002ST	5	1.745	6.6
P-100BHM.E1	P-100BHM	1	1	E1	Reference_104	S02002ST	5.33333	1.817	6.575
P-100BHM.E1	P-100BHM	1	1	E1	Reference_104	S02002ST	5.66667	1.91	6.584
P-100BHM.E1	P-100BHM	1	1	E1	Reference_104	S02002ST	6	1.823	6.61
P-100BHM.E1	P-100BHM	1	1	E1	Reference_104	S02002ST	6.33333	1.858	6.631
P-100BHM.E1	P-100BHM	1	1	E1	Reference_104	S02002ST	6.66667	1.906	6.605
P-100BHM.E1	P-100BHM	1	1	E1	Reference_104	S02002ST	7	1.941	6.585
P-100BHM.E1	P-100BHM	1	1	E1	Reference_104	S02002ST	7.33333	1.98	6.522
P-100BHM.E1	P-100BHM	1	1	E1	Reference_104	S02002ST	7.66667	2.012	6.515
P-100BHM.E1	P-100BHM	1	1	E1	Reference_104	S02002ST	8	2.028	6.503
P-100BHM.E1	P-100BHM	1	1	E1	Reference_104	S02002ST	8.33333	2.04	6.484
P-100BHM.E1	P-100BHM	1	1	E1	Reference_104	S02002ST	8.66667	2.061	6.534
P-100BHM.E1	P-100BHM	1	1	E1	Reference_104	S02002ST	9	2.064	6.458
P-100BHM.E1	P-100BHM	1	1	E1	Reference_104	S02002ST	9.35	2.061	6.494
P-100BHM.E1	P-100BHM	1	1	E1	Reference_104	S02002ST	9.68333	2.073	6.479
P-100BHM.E1	P-100BHM	1	1	E1	Reference_104	S02002ST	10.0167	2.092	6.478
P-100BHM.E1	P-100BHM	1	1	E1	Reference_104	S02002ST	10.35	2.076	6.466
P-100BHM.E1	P-100BHM	1	1	E1	Reference_104	S02002ST	10.6833	2.085	6.484
P-100BHM.E1	P-100BHM	1	1	E1	Reference_104	S02002ST	11.0167	2.072	6.511
P-100BHM.E1	P-100BHM	1	1	E1	Reference_104	S02002ST	11.35	2.088	6.462
P-100BHM.E1	P-100BHM	1	1	E1	Reference_104	S02002ST	11.6833	2.087	6.529
P-100BHM.E1	P-100BHM	1	1	E1	Reference_104	S02002ST	12.0167	2.078	6.421
P-100BHM.E1	P-100BHM	1	1	E1	Reference_104	S02002ST	12.35	2.089	6.493
P-100BHM.E1	P-100BHM	1	1	E1	Reference_104	S02002ST	12.6833	2.089	6.467
P-100BHM.E1	P-100BHM	1	1	E1	Reference_104	S02002ST	13.0167	2.073	6.505
P-100BHM.E1	P-100BHM	1	1	E1	Reference_104	S02002ST	13.35	2.084	6.512
P-100BHM.E1	P-100BHM	1	1	E1	Reference_104	S02002ST	13.6833	2.073	6.52
P-100BHM.E1	P-100BHM	1	1	E1	Reference_104	S02002ST	14.0167	2.087	6.547
P-100BHM.E1	P-100BHM	1	1	E1	Reference_104	S02002ST	14.35	2.078	6.519
P-100BHM.E1	P-100BHM	1	1	E1	Reference_104	S02002ST	14.6833	2.076	6.518
P-100BHM.E1	P-100BHM	1	1	E1	Reference_104	S02002ST	15.0167	2.09	6.511
P-100BHM.E1	P-100BHM	1	1	E1	Reference_104	S02002ST	15.35	2.09	6.563
P-100BHM.E1	P-100BHM	1	1	E1	Reference_104	S02002ST	15.6833	2.085	6.531
P-100BHM.E1	P-100BHM	1	1	E1	Reference_104	S02002ST	16.0167	2.088	6.541
P-100BHM.E1	P-100BHM	1	1	E1	Reference_104	S02002ST	16.35	2.068	6.503
P-100BHM.E1	P-100BHM	1	1	E1	Reference_104	S02002ST	16.6833	2.082	6.548
P-100BHM.E1	P-100BHM	1	1	E1	Reference_104	S02002ST	17.0167	2.055	6.497
P-100BHM.E1	P-100BHM	1	1	E1	Reference_104	S02002ST	17.35	2.052	6.514
P-100BHM.E1	P-100BHM	1	1	E1	Reference_104	S02002ST	17.6833	2.05	6.518
P-100BHM.E1	P-100BHM	1	1	E1	Reference_104	S02002ST	18.0167	2.053	6.524
P-100BHM.E1	P-100BHM	1	1	E1	Reference_104	S02002ST	18.35	2.051	6.537
P-100BHM.E1	P-100BHM	1	1	E1	Reference_104	S02002ST	18.6833	2.05	6.553
P-100BHM.E1	P-100BHM	1	1	E1	Reference_104	S02002ST	19.0167	2.047	6.592
P-100BHM.E1	P-100BHM	1	1	E1	Reference_104	S02002ST	19.35	2.046	6.559
P-100BHM.E1	P-100BHM	1	1	E1	Reference_104	S02002ST	19.6833	2.046	6.571
P-100BHM.E1	P-100BHM	1	1	E1	Reference_104	S02002ST	20.0167	2.046	6.541
P-100BHM.E1	P-100BHM	1	1	E1	Reference_104	S02002ST	20.35	2.045	6.561
P-100BHM.E1	P-100BHM	1	1	E1	Reference_104	S02002ST	20.6833	2.042	6.541
P-100BHM.E1	P-100BHM	1	1	E1	Reference_104	S02002ST	21.0167	2.039	6.554
P-100BHM.E1	P-100BHM	1	1	E1	Reference_104	S02002ST	21.35	2.038	6.545
P-100BHM.E1	P-100BHM	1	1	E1	Reference_104	S02002ST	21.6833	2.036	6.6
P-100BHM.E1	P-100BHM	1	1	E1	Reference_104	S02002ST	22.0167	2.032	6.562
P-100BHM.E1	P-100BHM	1	1	E1	Reference_104	S02002ST	22.35	2.035	6.647
P-100BHM.E1	P-100BHM	1	1	E1	Reference_104	S02002ST	22.6833	2.033	6.615
P-100BHM.E1	P-100BHM	1	1	E1	Reference_104	S02002ST	23.0167	2.034	6.563
P-100BHM.E1	P-100BHM	1	1	E1	Reference_104	S02002ST	23.35	2.029	6.588
P-100BHM.E1	P-100BHM	1	1	E1	Reference_104	S02002ST	23.6833	2.023	6.611
P-100BHM.E1	P-100BHM	1	1	E1	Reference_104	S02002ST	24.0167	2.023	6.536
P-100BHM.E1	P-100BHM	1	1	E1	Reference_104	S02002ST	24.35	2.025	6.577
P-100BHM.E1	P-100BHM	1	1	E1	Reference_104	S02002ST	24.6833	2.019	6.54
P-100BHM.E1	P-100BHM	1	1	E1	Reference_104	S02002ST	25.0167	2.018	6.585
P-100BHM.E1	P-100BHM	1	1	E1	Reference_104	S02002ST	25.35	2.018	6.584
P-100BHM.E1	P-100BHM	1	1	E1	Reference_104	S02002ST	25.6833	2.017	6.523
P-100BHM.E1	P-100BHM	1	1	E1	Reference_104	S02002ST	26.0167	2.015	6.544
P-100BHM.E1	P-100BHM	1	1	E1	Reference_104	S02002ST	26.35	2.013	6.538
P-100BHM.E1	P-100BHM	1	1	E1	Reference_104	S02002ST	26.6833	2.01	6.57
P-100BHM.E1	P-100BHM	1	1	E1	Reference_104	S02002ST	27.0167	2.007	6.609
P-100BHM.E1	P-100BHM	1	1	E1	Reference_104	S02002ST	27.35	2.006	6.608
P-100BHM.E1	P-100BHM	1	1	E1	Reference_104	S02002ST	27.6833	2.006	6.609
P-100BHM.E1	P-100BHM	1	1	E1	Reference_104	S02002ST	28.0167	2.006	6.605
P-100BHM.E1	P-100BHM	1	1	E1	Reference_104	S02002ST	28.35	2.004	6.525
P-100BHM.E1	P-100BHM	1	1	E1	Reference_104	S02002ST	28.7	2.005	6.604
P-100BHM.E1	P-100BHM	1	1	E1	Reference_104	S02002ST	29.0333	2.001	6.658
P-100BHM.E1	P-100BHM	1	1	E1	Reference_104	S02002ST	29.3667	2.001	6.651
P-100BHM.E1	P-100BHM	1	1	E1	Reference_104	S02002ST	29.7	1.999	6.544
P-100BHM.E1	P-100BHM	1	1	E1	Reference_104	S02002ST	30.0333	1.998	6.571
P-100BHM.E1	P-100BHM	1	1	E1	Reference_104	S02002ST	30.3667	1.996	6.615
P-100BHM.E1	P-100BHM	1	1	E1	Reference_104	S02002ST	30.7	1.994	6.63
P-100BHM.E1	P-100BHM	1	1	E1	Reference_104	S02002ST	31.0333	1.991	6.628
P-100BHM.E1	P-100BHM	1	1	E1	Reference_104	S02002ST	31.3667	1.99	6.61
P-100BHM.E1	P-100BHM	1	1	E1	Reference_104	S02002ST	31.7	1.992	6.616
P-100BHM.E1	P-100BHM	1	1	E1	Reference_104	S02002ST	32.0333	1.991	6.66
P-100BHM.E1	P-100BHM	1	1	E1	Reference_104	S02002ST	32.3667	1.986	6.639
P-100BHM.E1	P-100BHM	1	1	E1	Reference_104	S02002ST	32.7	1.988	6.603
P-100BHM.E1	P-100BHM	1	1	E1	Reference_104	S02002ST	33.0333	1.985	6.615
P-100BHM.E1	P-100BHM	1	1	E1	Reference_104	S02002ST	33.3667	1.984	6.633
P-100BHM.E1	P-100BHM	1	1	E1	Reference_104	S02002ST	33.7	1.989	6.632
P-100BHM.E1	P-100BHM	1	1	E1	Reference_104	S02002ST	34.0333	1.981	6.609
P-100BHM.E1	P-100BHM	1	1	E1	Reference_104	S02002ST	34.3667	1.985	6.637
P-100BHM.E1	P-100BHM	1	1	E1	Reference_104	S02002ST	34.7	1.978	6.576
P-100BHM.E1	P-100BHM	1	1	E1	Reference_104	S02002ST	35.0333	1.978	6.658
P-100BHM.E1	P-100BHM	1	1	E1	Reference_104	S02002ST	35.3667	1.977	6.63
P-100BHM.E1	P-100BHM	1	1	E1	Reference_104	S02002ST	35.7	1.977	6.683
P-100BHM.E1	P-100BHM	1	1	E1	Reference_104	S02002ST	36.0333	1.975	6.642
P-100BHM.E1	P-100BHM	1	1	E1	Reference_104	S02002ST	36.3667	1.976	6.6
P-100BHM.E1	P-100BHM	1	1	E1	Reference_104	S02002ST	36.7	1.972	6.649
P-100BHM.E1	P-100BHM	1	1	E1	Reference_104	S02002ST	37.0333	1.968	6.597
P-100BHM.E1	P-100BHM	1	1	E1	Reference_104	S02002ST	37.3667	1.966	6.592
P-100BHM.E1	P-100BHM	1	1	E1	Reference_104	S02002ST	37.7	1.965	6.614
P-100BHM.E1	P-100BHM	1	1	E1	Reference_104	S02002ST	38.0333	1.961	6.646
P-100BHM.E1	P-100BHM	1	1	E1	Reference_104	S02002ST	38.3667	1.966	6.636
P-100BHM.E1	P-100BHM	1	1	E1	Reference_104	S02002ST	38.7	1.958	6.608
P-100BHM.E1	P-100BHM	1	1	E1	Reference_104	S02002ST	39.0333	1.954	6.614
P-100BHM.E1	P-100BHM	1	1	E1	Reference_104	S02002ST	39.3667	1.954	6.609
P-100BHM.E1	P-100BHM	1	1	E1	Reference_104	S02002ST	39.7	1.95	6.659
P-100BHM.E1	P-100BHM	1	1	E1	Reference_104	S02002ST	40.0333	1.95	6.629
P-100BHM.E1	P-100BHM	1	1	E1	Reference_104	S02002ST	40.3667	1.95	6.667
P-100BHM.E1	P-100BHM	1	1	E1	Reference_104	S02002ST	40.7	1.947	6.657
P-100BHM.E1	P-100BHM	1	1	E1	Reference_104	S02002ST	41.0333	1.946	6.602
P-100BHM.E1	P-100BHM	1	1	E1	Reference_104	S02002ST	41.3667	1.951	6.63
P-100BHM.E1	P-100BHM	1	1	E1	Reference_104	S02002ST	41.7	1.947	6.591
P-100BHM.E1	P-100BHM	1	1	E1	Reference_104	S02002ST	42.0333	1.942	6.645
P-100BHM.E1	P-100BHM	1	1	E1	Reference_104	S02002ST	42.3667	1.939	6.69
P-100BHM.E1	P-100BHM	1	1	E1	Reference_104	S02002ST	42.7	1.938	6.634
P-100BHM.E1	P-100BHM	1	1	E1	Reference_104	S02002ST	43.0333	1.933	6.657
P-100BHM.E1	P-100BHM	1	1	E1	Reference_104	S02002ST	43.3667	1.937	6.61
P-100BHM.E1	P-100BHM	1	1	E1	Reference_104	S02002ST	43.7	1.931	6.648
P-100BHM.E1	P-100BHM	1	1	E1	Reference_104	S02002ST	44.0333	1.929	6.677
P-100BHM.E1	P-100BHM	1	1	E1	Reference_104	S02002ST	44.3667	1.927	6.648
P-100BHM.E1	P-100BHM	1	1	E1	Reference_104	S02002ST	44.7	1.925	6.685
P-100BHM.E1	P-100BHM	1	1	E1	Reference_104	S02002ST	45.0333	1.926	6.647
P-100BHM.G1	P-100BHM	1	1	G1	Reference_94	S02002ST	0	1.094	6.963
P-100BHM.G1	P-100BHM	1	1	G1	Reference_94	S02002ST	0.333333	1.084	7.056
P-100BHM.G1	P-100BHM	1	1	G1	Reference_94	S02002ST	0.666667	1.1	6.987
P-100BHM.G1	P-100BHM	1	1	G1	Reference_94	S02002ST	1	1.12	7.014
P-100BHM.G1	P-100BHM	1	1	G1	Reference_94	S02002ST	1.33333	1.141	6.967
P-100BHM.G1	P-100BHM	1	1	G1	Reference_94	S02002ST	1.66667	1.165	7.01
P-100BHM.G1	P-100BHM	1	1	G1	Reference_94	S02002ST	2	1.213	6.916
P-100BHM.G1	P-100BHM	1	1	G1	Reference_94	S02002ST	2.33333	1.24	6.918
P-100BHM.G1	P-100BHM	1	1	G1	Reference_94	S02002ST	2.66667	1.278	6.876
P-100BHM.G1	P-100BHM	1	1	G1	Reference_94	S02002ST	3	1.32	6.883
P-100BHM.G1	P-100BHM	1	1	G1	Reference_94	S02002ST	3.33333	1.375	6.836
P-100BHM.G1	P-100BHM	1	1	G1	Reference_94	S02002ST	3.66667	1.429	6.856
P-100BHM.G1	P-100BHM	1	1	G1	Reference_94	S02002ST	4	1.497	6.796
P-100BHM.G1	P-100BHM	1	1	G1	Reference_94	S02002ST	4.33333	1.578	6.776
P-100BHM.G1	P-100BHM	1	1	G1	Reference_94	S02002ST	4.66667	1.618	6.759
P-100BHM.G1	P-100BHM	1	1	G1	Reference_94	S02002ST	5	1.689	6.75
P-100BHM.G1	P-100BHM	1	1	G1	Reference_94	S02002ST	5.33333	1.744	6.657
P-100BHM.G1	P-100BHM	1	1	G1	Reference_94	S02002ST	5.66667	1.788	6.712
P-100BHM.G1	P-100BHM	1	1	G1	Reference_94	S02002ST	6	1.826	6.695
P-100BHM.G1	P-100BHM	1	1	G1	Reference_94	S02002ST	6.33333	1.853	6.715
P-100BHM.G1	P-100BHM	1	1	G1	Reference_94	S02002ST	6.66667	1.876	6.728
P-100BHM.G1	P-100BHM	1	1	G1	Reference_94	S02002ST	7	1.899	6.719
P-100BHM.G1	P-100BHM	1	1	G1	Reference_94	S02002ST	7.33333	1.917	6.69
P-100BHM.G1	P-100BHM	1	1	G1	Reference_94	S02002ST	7.66667	1.936	6.698
P-100BHM.G1	P-100BHM	1	1	G1	Reference_94	S02002ST	8	1.946	6.667
P-100BHM.G1	P-100BHM	1	1	G1	Reference_94	S02002ST	8.33333	1.959	6.701
P-100BHM.G1	P-100BHM	1	1	G1	Reference_94	S02002ST	8.66667	1.974	6.689
P-100BHM.G1	P-100BHM	1	1	G1	Reference_94	S02002ST	9	1.981	6.674
P-100BHM.G1	P-100BHM	1	1	G1	Reference_94	S02002ST	9.35	1.987	6.709
P-100BHM.G1	P-100BHM	1	1	G1	Reference_94	S02002ST	9.68333	2.014	6.68
P-100BHM.G1	P-100BHM	1	1	G1	Reference_94	S02002ST	10.0167	2.021	6.668
P-100BHM.G1	P-100BHM	1	1	G1	Reference_94	S02002ST	10.35	2.025	6.706
P-100BHM.G1	P-100BHM	1	1	G1	Reference_94	S02002ST	10.6833	2.029	6.736
P-100BHM.G1	P-100BHM	1	1	G1	Reference_94	S02002ST	11.0167	2.031	6.756
P-100BHM.G1	P-100BHM	1	1	G1	Reference_94	S02002ST	11.35	2.037	6.676
P-100BHM.G1	P-100BHM	1	1	G1	Reference_94	S02002ST	11.6833	2.04	6.68
P-100BHM.G1	P-100BHM	1	1	G1	Reference_94	S02002ST	12.0167	2.045	6.666
P-100BHM.G1	P-100BHM	1	1	G1	Reference_94	S02002ST	12.35	2.046	6.692
P-100BHM.G1	P-100BHM	1	1	G1	Reference_94	S02002ST	12.6833	2.05	6.643
P-100BHM.G1	P-100BHM	1	1	G1	Reference_94	S02002ST	13.0167	2.052	6.692
P-100BHM.G1	P-100BHM	1	1	G1	Reference_94	S02002ST	13.35	2.051	6.693
P-100BHM.G1	P-100BHM	1	1	G1	Reference_94	S02002ST	13.6833	2.051	6.685
P-100BHM.G1	P-100BHM	1	1	G1	Reference_94	S02002ST	14.0167	2.052	6.699
P-100BHM.G1	P-100BHM	1	1	G1	Reference_94	S02002ST	14.35	2.053	6.699
P-100BHM.G1	P-100BHM	1	1	G1	Reference_94	S02002ST	14.6833	2.052	6.647
P-100BHM.G1	P-100BHM	1	1	G1	Reference_94	S02002ST	15.0167	2.051	6.701
P-100BHM.G1	P-100BHM	1	1	G1	Reference_94	S02002ST	15.35	2.049	6.758
P-100BHM.G1	P-100BHM	1	1	G1	Reference_94	S02002ST	15.6833	2.049	6.642
P-100BHM.G1	P-100BHM	1	1	G1	Reference_94	S02002ST	16.0167	2.05	6.667
P-100BHM.G1	P-100BHM	1	1	G1	Reference_94	S02002ST	16.35	2.042	6.705
P-100BHM.G1	P-100BHM	1	1	G1	Reference_94	S02002ST	16.6833	2.044	6.697
P-100BHM.G1	P-100BHM	1	1	G1	Reference_94	S02002ST	17.0167	2.042	6.671
P-100BHM.G1	P-100BHM	1	1	G1	Reference_94	S02002ST	17.35	2.039	6.684
P-100BHM.G1	P-100BHM	1	1	G1	Reference_94	S02002ST	17.6833	2.036	6.701
P-100BHM.G1	P-100BHM	1	1	G1	Reference_94	S02002ST	18.0167	2.034	6.656
P-100BHM.G1	P-100BHM	1	1	G1	Reference_94	S02002ST	18.35	2.032	6.721
P-100BHM.G1	P-100BHM	1	1	G1	Reference_94	S02002ST	18.6833	2.03	6.696
P-100BHM.G1	P-100BHM	1	1	G1	Reference_94	S02002ST	19.0167	2.029	6.681
P-100BHM.G1	P-100BHM	1	1	G1	Reference_94	S02002ST	19.35	2.026	6.664
P-100BHM.G1	P-100BHM	1	1	G1	Reference_94	S02002ST	19.6833	2.026	6.702
P-100BHM.G1	P-100BHM	1	1	G1	Reference_94	S02002ST	20.0167	2.021	6.692
P-100BHM.G1	P-100BHM	1	1	G1	Reference_94	S02002ST	20.35	2.02	6.677
P-100BHM.G1	P-100BHM	1	1	G1	Reference_94	S02002ST	20.6833	2.015	6.669
P-100BHM.G1	P-100BHM	1	1	G1	Reference_94	S02002ST	21.0167	2.013	6.703
P-100BHM.G1	P-100BHM	1	1	G1	Reference_94	S02002ST	21.35	2.01	6.71
P-100BHM.G1	P-100BHM	1	1	G1	Reference_94	S02002ST	21.6833	2.01	6.676
P-100BHM.G1	P-100BHM	1	1	G1	Reference_94	S02002ST	22.0167	2.01	6.682
P-100BHM.G1	P-100BHM	1	1	G1	Reference_94	S02002ST	22.35	2.005	6.716
P-100BHM.G1	P-100BHM	1	1	G1	Reference_94	S02002ST	22.6833	2.001	6.749
P-100BHM.G1	P-100BHM	1	1	G1	Reference_94	S02002ST	23.0167	2.001	6.752
P-100BHM.G1	P-100BHM	1	1	G1	Reference_94	S02002ST	23.35	1.995	6.69
P-100BHM.G1	P-100BHM	1	1	G1	Reference_94	S02002ST	23.6833	1.995	6.725
P-100BHM.G1	P-100BHM	1	1	G1	Reference_94	S02002ST	24.0167	1.995	6.785
P-100BHM.G1	P-100BHM	1	1	G1	Reference_94	S02002ST	24.35	1.989	6.706
P-100BHM.G1	P-100BHM	1	1	G1	Reference_94	S02002ST	24.6833	1.993	6.697
P-100BHM.G1	P-100BHM	1	1	G1	Reference_94	S02002ST	25.0167	1.988	6.687
P-100BHM.G1	P-100BHM	1	1	G1	Reference_94	S02002ST	25.35	1.986	6.677
P-100BHM.G1	P-100BHM	1	1	G1	Reference_94	S02002ST	25.6833	1.986	6.693
P-100BHM.G1	P-100BHM	1	1	G1	Reference_94	S02002ST	26.0167	1.985	6.715
P-100BHM.G1	P-100BHM	1	1	G1	Reference_94	S02002ST	26.35	1.986	6.67
P-100BHM.G1	P-100BHM	1	1	G1	Reference_94	S02002ST	26.6833	1.984	6.672
P-100BHM.G1	P-100BHM	1	1	G1	Reference_94	S02002ST	27.0167	1.984	6.715
P-100BHM.G1	P-100BHM	1	1	G1	Reference_94	S02002ST	27.35	1.98	6.696
P-100BHM.G1	P-100BHM	1	1	G1	Reference_94	S02002ST	27.6833	1.986	6.676
P-100BHM.G1	P-100BHM	1	1	G1	Reference_94	S02002ST	28.0167	1.977	6.691
P-100BHM.G1	P-100BHM	1	1	G1	Reference_94	S02002ST	28.35	1.976	6.706
P-100BHM.G1	P-100BHM	1	1	G1	Reference_94	S02002ST	28.7	1.974	6.691
P-100BHM.G1	P-100BHM	1	1	G1	Reference_94	S02002ST	29.0333	1.972	6.699
P-100BHM.G1	P-100BHM	1	1	G1	Reference_94	S02002ST	29.3667	1.974	6.71
P-100BHM.G1	P-100BHM	1	1	G1	Reference_94	S02002ST	29.7	1.971	6.686
P-100BHM.G1	P-100BHM	1	1	G1	Reference_94	S02002ST	30.0333	1.973	6.673
P-100BHM.G1	P-100BHM	1	1	G1	Reference_94	S02002ST	30.3667	1.973	6.686
P-100BHM.G1	P-100BHM	1	1	G1	Reference_94	S02002ST	30.7	1.968	6.693
P-100BHM.G1	P-100BHM	1	1	G1	Reference_94	S02002ST	31.0333	1.963	6.682
P-100BHM.G1	P-100BHM	1	1	G1	Reference_94	S02002ST	31.3667	1.965	6.676
P-100BHM.G1	P-100BHM	1	1	G1	Reference_94	S02002ST	31.7	1.962	6.641
P-100BHM.G1	P-100BHM	1	1	G1	Reference_94	S02002ST	32.0333	1.96	6.721
P-100BHM.G1	P-100BHM	1	1	G1	Reference_94	S02002ST	32.3667	1.956	6.712
P-100BHM.G1	P-100BHM	1	1	G1	Reference_94	S02002ST	32.7	1.96	6.69
P-100BHM.G1	P-100BHM	1	1	G1	Reference_94	S02002ST	33.0333	1.952	6.736
P-100BHM.G1	P-100BHM	1	1	G1	Reference_94	S02002ST	33.3667	1.949	6.677
P-100BHM.G1	P-100BHM	1	1	G1	Reference_94	S02002ST	33.7	1.949	6.678
P-100BHM.G1	P-100BHM	1	1	G1	Reference_94	S02002ST	34.0333	1.95	6.67
P-100BHM.G1	P-100BHM	1	1	G1	Reference_94	S02002ST	34.3667	1.946	6.681
P-100BHM.G1	P-100BHM	1	1	G1	Reference_94	S02002ST	34.7	1.946	6.689
P-100BHM.G1	P-100BHM	1	1	G1	Reference_94	S02002ST	35.0333	1.948	6.651
P-100BHM.G1	P-100BHM	1	1	G1	Reference_94	S02002ST	35.3667	1.955	6.628
P-100BHM.G1	P-100BHM	1	1	G1	Reference_94	S02002ST	35.7	1.949	6.659
P-100BHM.G1	P-100BHM	1	1	G1	Reference_94	S02002ST	36.0333	1.938	6.654
P-100BHM.G1	P-100BHM	1	1	G1	Reference_94	S02002ST	36.3667	1.938	6.715
P-100BHM.G1	P-100BHM	1	1	G1	Reference_94	S02002ST	36.7	1.941	6.685
P-100BHM.G1	P-100BHM	1	1	G1	Reference_94	S02002ST	37.0333	1.942	6.717
P-100BHM.G1	P-100BHM	1	1	G1	Reference_94	S02002ST	37.3667	1.931	6.689
P-100BHM.G1	P-100BHM	1	1	G1	Reference_94	S02002ST	37.7	1.933	6.733
P-100BHM.G1	P-100BHM	1	1	G1	Reference_94	S02002ST	38.0333	1.929	6.66
P-100BHM.G1	P-100BHM	1	1	G1	Reference_94	S02002ST	38.3667	1.934	6.7
P-100BHM.G1	P-100BHM	1	1	G1	Reference_94	S02002ST	38.7	1.923	6.631
P-100BHM.G1	P-100BHM	1	1	G1	Reference_94	S02002ST	39.0333	1.922	6.656
P-100BHM.G1	P-100BHM	1	1	G1	Reference_94	S02002ST	39.3667	1.922	6.644
P-100BHM.G1	P-100BHM	1	1	G1	Reference_94	S02002ST	39.7	1.931	6.65
P-100BHM.G1	P-100BHM	1	1	G1	Reference_94	S02002ST	40.0333	1.919	6.682
P-100BHM.G1	P-100BHM	1	1	G1	Reference_94	S02002ST	40.3667	1.928	6.671
P-100BHM.G1	P-100BHM	1	1	G1	Reference_94	S02002ST	40.7	1.919	6.659
P-100BHM.G1	P-100BHM	1	1	G1	Reference_94	S02002ST	41.0333	1.913	6.645
P-100BHM.G1	P-100BHM	1	1	G1	Reference_94	S02002ST	41.3667	1.911	6.669
P-100BHM.G1	P-100BHM	1	1	G1	Reference_94	S02002ST	41.7	1.908	6.612
P-100BHM.G1	P-100BHM	1	1	G1	Reference_94	S02002ST	42.0333	1.914	6.671
P-100BHM.G1	P-100BHM	1	1	G1	Reference_94	S02002ST	42.3667	1.903	6.707
P-100BHM.G1	P-100BHM	1	1	G1	Reference_94	S02002ST	42.7	1.905	6.691
P-100BHM.G1	P-100BHM	1	1	G1	Reference_94	S02002ST	43.0333	1.906	6.659
P-100BHM.G1	P-100BHM	1	1	G1	Reference_94	S02002ST	43.3667	1.901	6.661
P-100BHM.G1	P-100BHM	1	1	G1	Reference_94	S02002ST	43.7	1.898	6.612
P-100BHM.G1	P-100BHM	1	1	G1	Reference_94	S02002ST	44.0333	1.896	6.696
P-100BHM.G1	P-100BHM	1	1	G1	Reference_94	S02002ST	44.3667	1.908	6.702
P-100BHM.G1	P-100BHM	1	1	G1	Reference_94	S02002ST	44.7	1.91	6.682
P-100BHM.G1	P-100BHM	1	1	G1	Reference_94	S02002ST	45.0333	1.911	6.681
P-100BHM.I1	P-100BHM	1	1	I1	Reference_93	S02002ST	0	1.119	6.976
P-100BHM.I1	P-100BHM	1	1	I1	Reference_93	S02002ST	0.333333	1.108	7.011
P-100BHM.I1	P-100BHM	1	1	I1	Reference_93	S02002ST	0.666667	1.12	6.978
P-100BHM.I1	P-100BHM	1	1	I1	Reference_93	S02002ST	1	1.142	7.027
P-100BHM.I1	P-100BHM	1	1	I1	Reference_93	S02002ST	1.33333	1.161	6.993
P-100BHM.I1	P-100BHM	1	1	I1	Reference_93	S02002ST	1.66667	1.189	6.994
P-100BHM.I1	P-100BHM	1	1	I1	Reference_93	S02002ST	2	1.217	6.929
P-100BHM.I1	P-100BHM	1	1	I1	Reference_93	S02002ST	2.33333	1.261	6.912
P-100BHM.I1	P-100BHM	1	1	I1	Reference_93	S02002ST	2.66667	1.312	6.897
P-100BHM.I1	P-100BHM	1	1	I1	Reference_93	S02002ST	3	1.347	6.85
P-100BHM.I1	P-100BHM	1	1	I1	Reference_93	S02002ST	3.33333	1.407	6.869
P-100BHM.I1	P-100BHM	1	1	I1	Reference_93	S02002ST	3.66667	1.462	6.787
P-100BHM.I1	P-100BHM	1	1	I1	Reference_93	S02002ST	4	1.523	6.768
P-100BHM.I1	P-100BHM	1	1	I1	Reference_93	S02002ST	4.33333	1.596	6.752
P-100BHM.I1	P-100BHM	1	1	I1	Reference_93	S02002ST	4.66667	1.642	6.73
P-100BHM.I1	P-100BHM	1	1	I1	Reference_93	S02002ST	5	1.711	6.705
P-100BHM.I1	P-100BHM	1	1	I1	Reference_93	S02002ST	5.33333	1.764	6.674
P-100BHM.I1	P-100BHM	1	1	I1	Reference_93	S02002ST	5.66667	1.815	6.695
P-100BHM.I1	P-100BHM	1	1	I1	Reference_93	S02002ST	6	1.851	6.729
P-100BHM.I1	P-100BHM	1	1	I1	Reference_93	S02002ST	6.33333	1.876	6.667
P-100BHM.I1	P-100BHM	1	1	I1	Reference_93	S02002ST	6.66667	1.899	6.716
P-100BHM.I1	P-100BHM	1	1	I1	Reference_93	S02002ST	7	1.92	6.725
P-100BHM.I1	P-100BHM	1	1	I1	Reference_93	S02002ST	7.33333	1.938	6.735
P-100BHM.I1	P-100BHM	1	1	I1	Reference_93	S02002ST	7.66667	1.954	6.687
P-100BHM.I1	P-100BHM	1	1	I1	Reference_93	S02002ST	8	1.968	6.722
P-100BHM.I1	P-100BHM	1	1	I1	Reference_93	S02002ST	8.33333	1.975	6.723
P-100BHM.I1	P-100BHM	1	1	I1	Reference_93	S02002ST	8.66667	1.986	6.688
P-100BHM.I1	P-100BHM	1	1	I1	Reference_93	S02002ST	9	1.999	6.665
P-100BHM.I1	P-100BHM	1	1	I1	Reference_93	S02002ST	9.35	2.005	6.68
P-100BHM.I1	P-100BHM	1	1	I1	Reference_93	S02002ST	9.68333	2.01	6.736
P-100BHM.I1	P-100BHM	1	1	I1	Reference_93	S02002ST	10.0167	2.017	6.67
P-100BHM.I1	P-100BHM	1	1	I1	Reference_93	S02002ST	10.35	2.021	6.678
P-100BHM.I1	P-100BHM	1	1	I1	Reference_93	S02002ST	10.6833	2.029	6.709
P-100BHM.I1	P-100BHM	1	1	I1	Reference_93	S02002ST	11.0167	2.031	6.704
P-100BHM.I1	P-100BHM	1	1	I1	Reference_93	S02002ST	11.35	2.039	6.766
P-100BHM.I1	P-100BHM	1	1	I1	Reference_93	S02002ST	11.6833	2.039	6.678
P-100BHM.I1	P-100BHM	1	1	I1	Reference_93	S02002ST	12.0167	2.039	6.614
P-100BHM.I1	P-100BHM	1	1	I1	Reference_93	S02002ST	12.35	2.043	6.669
P-100BHM.I1	P-100BHM	1	1	I1	Reference_93	S02002ST	12.6833	2.044	6.735
P-100BHM.I1	P-100BHM	1	1	I1	Reference_93	S02002ST	13.0167	2.048	6.643
P-100BHM.I1	P-100BHM	1	1	I1	Reference_93	S02002ST	13.35	2.046	6.709
P-100BHM.I1	P-100BHM	1	1	I1	Reference_93	S02002ST	13.6833	2.048	6.676
P-100BHM.I1	P-100BHM	1	1	I1	Reference_93	S02002ST	14.0167	2.048	6.679
P-100BHM.I1	P-100BHM	1	1	I1	Reference_93	S02002ST	14.35	2.047	6.731
P-100BHM.I1	P-100BHM	1	1	I1	Reference_93	S02002ST	14.6833	2.046	6.709
P-100BHM.I1	P-100BHM	1	1	I1	Reference_93	S02002ST	15.0167	2.041	6.671
P-100BHM.I1	P-100BHM	1	1	I1	Reference_93	S02002ST	15.35	2.043	6.676
P-100BHM.I1	P-100BHM	1	1	I1	Reference_93	S02002ST	15.6833	2.042	6.639
P-100BHM.I1	P-100BHM	1	1	I1	Reference_93	S02002ST	16.0167	2.04	6.693
P-100BHM.I1	P-100BHM	1	1	I1	Reference_93	S02002ST	16.35	2.039	6.686
P-100BHM.I1	P-100BHM	1	1	I1	Reference_93	S02002ST	16.6833	2.034	6.687
P-100BHM.I1	P-100BHM	1	1	I1	Reference_93	S02002ST	17.0167	2.033	6.687
P-100BHM.I1	P-100BHM	1	1	I1	Reference_93	S02002ST	17.35	2.037	6.683
P-100BHM.I1	P-100BHM	1	1	I1	Reference_93	S02002ST	17.6833	2.034	6.671
P-100BHM.I1	P-100BHM	1	1	I1	Reference_93	S02002ST	18.0167	2.025	6.668
P-100BHM.I1	P-100BHM	1	1	I1	Reference_93	S02002ST	18.35	2.03	6.694
P-100BHM.I1	P-100BHM	1	1	I1	Reference_93	S02002ST	18.6833	2.027	6.726
P-100BHM.I1	P-100BHM	1	1	I1	Reference_93	S02002ST	19.0167	2.021	6.688
P-100BHM.I1	P-100BHM	1	1	I1	Reference_93	S02002ST	19.35	2.029	6.709
P-100BHM.I1	P-100BHM	1	1	I1	Reference_93	S02002ST	19.6833	2.018	6.72
P-100BHM.I1	P-100BHM	1	1	I1	Reference_93	S02002ST	20.0167	2.013	6.727
P-100BHM.I1	P-100BHM	1	1	I1	Reference_93	S02002ST	20.35	2.021	6.66
P-100BHM.I1	P-100BHM	1	1	I1	Reference_93	S02002ST	20.6833	2.007	6.707
P-100BHM.I1	P-100BHM	1	1	I1	Reference_93	S02002ST	21.0167	2.009	6.695
P-100BHM.I1	P-100BHM	1	1	I1	Reference_93	S02002ST	21.35	2.003	6.717
P-100BHM.I1	P-100BHM	1	1	I1	Reference_93	S02002ST	21.6833	2.001	6.718
P-100BHM.I1	P-100BHM	1	1	I1	Reference_93	S02002ST	22.0167	2.002	6.671
P-100BHM.I1	P-100BHM	1	1	I1	Reference_93	S02002ST	22.35	2.001	6.706
P-100BHM.I1	P-100BHM	1	1	I1	Reference_93	S02002ST	22.6833	1.99	6.694
P-100BHM.I1	P-100BHM	1	1	I1	Reference_93	S02002ST	23.0167	1.998	6.705
P-100BHM.I1	P-100BHM	1	1	I1	Reference_93	S02002ST	23.35	1.992	6.658
P-100BHM.I1	P-100BHM	1	1	I1	Reference_93	S02002ST	23.6833	1.984	6.714
P-100BHM.I1	P-100BHM	1	1	I1	Reference_93	S02002ST	24.0167	1.986	6.668
P-100BHM.I1	P-100BHM	1	1	I1	Reference_93	S02002ST	24.35	1.982	6.731
P-100BHM.I1	P-100BHM	1	1	I1	Reference_93	S02002ST	24.6833	1.982	6.71
P-100BHM.I1	P-100BHM	1	1	I1	Reference_93	S02002ST	25.0167	1.978	6.72
P-100BHM.I1	P-100BHM	1	1	I1	Reference_93	S02002ST	25.35	1.977	6.716
P-100BHM.I1	P-100BHM	1	1	I1	Reference_93	S02002ST	25.6833	1.975	6.703
P-100BHM.I1	P-100BHM	1	1	I1	Reference_93	S02002ST	26.0167	1.983	6.663
P-100BHM.I1	P-100BHM	1	1	I1	Reference_93	S02002ST	26.35	1.976	6.736
P-100BHM.I1	P-100BHM	1	1	I1	Reference_93	S02002ST	26.6833	1.974	6.684
P-100BHM.I1	P-100BHM	1	1	I1	Reference_93	S02002ST	27.0167	1.971	6.737
P-100BHM.I1	P-100BHM	1	1	I1	Reference_93	S02002ST	27.35	1.964	6.685
P-100BHM.I1	P-100BHM	1	1	I1	Reference_93	S02002ST	27.6833	1.988	6.683
P-100BHM.I1	P-100BHM	1	1	I1	Reference_93	S02002ST	28.0167	1.979	6.748
P-100BHM.I1	P-100BHM	1	1	I1	Reference_93	S02002ST	28.35	1.981	6.728
P-100BHM.I1	P-100BHM	1	1	I1	Reference_93	S02002ST	28.7	1.976	6.701
P-100BHM.I1	P-100BHM	1	1	I1	Reference_93	S02002ST	29.0333	1.978	6.724
P-100BHM.I1	P-100BHM	1	1	I1	Reference_93	S02002ST	29.3667	1.979	6.658
P-100BHM.I1	P-100BHM	1	1	I1	Reference_93	S02002ST	29.7	1.975	6.714
P-100BHM.I1	P-100BHM	1	1	I1	Reference_93	S02002ST	30.0333	1.972	6.71
P-100BHM.I1	P-100BHM	1	1	I1	Reference_93	S02002ST	30.3667	1.976	6.711
P-100BHM.I1	P-100BHM	1	1	I1	Reference_93	S02002ST	30.7	1.989	6.682
P-100BHM.I1	P-100BHM	1	1	I1	Reference_93	S02002ST	31.0333	1.983	6.655
P-100BHM.I1	P-100BHM	1	1	I1	Reference_93	S02002ST	31.3667	1.977	6.704
P-100BHM.I1	P-100BHM	1	1	I1	Reference_93	S02002ST	31.7	1.969	6.655
P-100BHM.I1	P-100BHM	1	1	I1	Reference_93	S02002ST	32.0333	1.982	6.679
P-100BHM.I1	P-100BHM	1	1	I1	Reference_93	S02002ST	32.3667	1.98	6.633
P-100BHM.I1	P-100BHM	1	1	I1	Reference_93	S02002ST	32.7	1.959	6.696
P-100BHM.I1	P-100BHM	1	1	I1	Reference_93	S02002ST	33.0333	1.976	6.685
P-100BHM.I1	P-100BHM	1	1	I1	Reference_93	S02002ST	33.3667	1.96	6.707
P-100BHM.I1	P-100BHM	1	1	I1	Reference_93	S02002ST	33.7	1.975	6.71
P-100BHM.I1	P-100BHM	1	1	I1	Reference_93	S02002ST	34.0333	1.966	6.69
P-100BHM.I1	P-100BHM	1	1	I1	Reference_93	S02002ST	34.3667	1.965	6.688
P-100BHM.I1	P-100BHM	1	1	I1	Reference_93	S02002ST	34.7	1.965	6.674
P-100BHM.I1	P-100BHM	1	1	I1	Reference_93	S02002ST	35.0333	1.96	6.705
P-100BHM.I1	P-100BHM	1	1	I1	Reference_93	S02002ST	35.3667	1.965	6.645
P-100BHM.I1	P-100BHM	1	1	I1	Reference_93	S02002ST	35.7	1.954	6.673
P-100BHM.I1	P-100BHM	1	1	I1	Reference_93	S02002ST	36.0333	1.963	6.673
P-100BHM.I1	P-100BHM	1	1	I1	Reference_93	S02002ST	36.3667	1.938	6.696
P-100BHM.I1	P-100BHM	1	1	I1	Reference_93	S02002ST	36.7	1.956	6.729
P-100BHM.I1	P-100BHM	1	1	I1	Reference_93	S02002ST	37.0333	1.931	6.657
P-100BHM.I1	P-100BHM	1	1	I1	Reference_93	S02002ST	37.3667	1.945	6.656
P-100BHM.I1	P-100BHM	1	1	I1	Reference_93	S02002ST	37.7	1.944	6.694
P-100BHM.I1	P-100BHM	1	1	I1	Reference_93	S02002ST	38.0333	1.932	6.642
P-100BHM.I1	P-100BHM	1	1	I1	Reference_93	S02002ST	38.3667	1.926	6.675
P-100BHM.I1	P-100BHM	1	1	I1	Reference_93	S02002ST	38.7	1.923	6.697
P-100BHM.I1	P-100BHM	1	1	I1	Reference_93	S02002ST	39.0333	1.932	6.632
P-100BHM.I1	P-100BHM	1	1	I1	Reference_93	S02002ST	39.3667	1.934	6.639
P-100BHM.I1	P-100BHM	1	1	I1	Reference_93	S02002ST	39.7	1.926	6.651
P-100BHM.I1	P-100BHM	1	1	I1	Reference_93	S02002ST	40.0333	1.917	6.658
P-100BHM.I1	P-100BHM	1	1	I1	Reference_93	S02002ST	40.3667	1.919	6.71
P-100BHM.I1	P-100BHM	1	1	I1	Reference_93	S02002ST	40.7	1.932	6.668
P-100BHM.I1	P-100BHM	1	1	I1	Reference_93	S02002ST	41.0333	1.929	6.68
P-100BHM.I1	P-100BHM	1	1	I1	Reference_93	S02002ST	41.3667	1.921	6.698
P-100BHM.I1	P-100BHM	1	1	I1	Reference_93	S02002ST	41.7	1.921	6.702
P-100BHM.I1	P-100BHM	1	1	I1	Reference_93	S02002ST	42.0333	1.911	6.724
P-100BHM.I1	P-100BHM	1	1	I1	Reference_93	S02002ST	42.3667	1.906	6.666
P-100BHM.I1	P-100BHM	1	1	I1	Reference_93	S02002ST	42.7	1.906	6.687
P-100BHM.I1	P-100BHM	1	1	I1	Reference_93	S02002ST	43.0333	1.907	6.623
P-100BHM.I1	P-100BHM	1	1	I1	Reference_93	S02002ST	43.3667	1.899	6.66
P-100BHM.I1	P-100BHM	1	1	I1	Reference_93	S02002ST	43.7	1.897	6.669
P-100BHM.I1	P-100BHM	1	1	I1	Reference_93	S02002ST	44.0333	1.9	6.644
P-100BHM.I1	P-100BHM	1	1	I1	Reference_93	S02002ST	44.3667	1.894	6.665
P-100BHM.I1	P-100BHM	1	1	I1	Reference_93	S02002ST	44.7	1.898	6.669
P-100BHM.I1	P-100BHM	1	1	I1	Reference_93	S02002ST	45.0333	1.89	6.693
P-100BHM.K1	P-100BHM	1	1	K1	Reference_92	S02002ST	0	1.153	6.961
P-100BHM.K1	P-100BHM	1	1	K1	Reference_92	S02002ST	0.333333	1.144	6.97
P-100BHM.K1	P-100BHM	1	1	K1	Reference_92	S02002ST	0.666667	1.159	7
P-100BHM.K1	P-100BHM	1	1	K1	Reference_92	S02002ST	1	1.172	7.011
P-100BHM.K1	P-100BHM	1	1	K1	Reference_92	S02002ST	1.33333	1.187	7.05
P-100BHM.K1	P-100BHM	1	1	K1	Reference_92	S02002ST	1.66667	1.205	7.013
P-100BHM.K1	P-100BHM	1	1	K1	Reference_92	S02002ST	2	1.227	7.001
P-100BHM.K1	P-100BHM	1	1	K1	Reference_92	S02002ST	2.33333	1.256	6.922
P-100BHM.K1	P-100BHM	1	1	K1	Reference_92	S02002ST	2.66667	1.279	6.912
P-100BHM.K1	P-100BHM	1	1	K1	Reference_92	S02002ST	3	1.333	6.904
P-100BHM.K1	P-100BHM	1	1	K1	Reference_92	S02002ST	3.33333	1.386	6.885
P-100BHM.K1	P-100BHM	1	1	K1	Reference_92	S02002ST	3.66667	1.45	6.789
P-100BHM.K1	P-100BHM	1	1	K1	Reference_92	S02002ST	4	1.534	6.804
P-100BHM.K1	P-100BHM	1	1	K1	Reference_92	S02002ST	4.33333	1.583	6.821
P-100BHM.K1	P-100BHM	1	1	K1	Reference_92	S02002ST	4.66667	1.642	6.746
P-100BHM.K1	P-100BHM	1	1	K1	Reference_92	S02002ST	5	1.717	6.729
P-100BHM.K1	P-100BHM	1	1	K1	Reference_92	S02002ST	5.33333	1.776	6.726
P-100BHM.K1	P-100BHM	1	1	K1	Reference_92	S02002ST	5.66667	1.818	6.723
P-100BHM.K1	P-100BHM	1	1	K1	Reference_92	S02002ST	6	1.853	6.71
P-100BHM.K1	P-100BHM	1	1	K1	Reference_92	S02002ST	6.33333	1.882	6.706
P-100BHM.K1	P-100BHM	1	1	K1	Reference_92	S02002ST	6.66667	1.903	6.745
P-100BHM.K1	P-100BHM	1	1	K1	Reference_92	S02002ST	7	1.927	6.741
P-100BHM.K1	P-100BHM	1	1	K1	Reference_92	S02002ST	7.33333	1.954	6.73
P-100BHM.K1	P-100BHM	1	1	K1	Reference_92	S02002ST	7.66667	1.97	6.755
P-100BHM.K1	P-100BHM	1	1	K1	Reference_92	S02002ST	8	1.982	6.7
P-100BHM.K1	P-100BHM	1	1	K1	Reference_92	S02002ST	8.33333	1.99	6.736
P-100BHM.K1	P-100BHM	1	1	K1	Reference_92	S02002ST	8.66667	2.006	6.757
P-100BHM.K1	P-100BHM	1	1	K1	Reference_92	S02002ST	9	2.013	6.739
P-100BHM.K1	P-100BHM	1	1	K1	Reference_92	S02002ST	9.35	2.021	6.7
P-100BHM.K1	P-100BHM	1	1	K1	Reference_92	S02002ST	9.68333	2.027	6.684
P-100BHM.K1	P-100BHM	1	1	K1	Reference_92	S02002ST	10.0167	2.031	6.672
P-100BHM.K1	P-100BHM	1	1	K1	Reference_92	S02002ST	10.35	2.037	6.75
P-100BHM.K1	P-100BHM	1	1	K1	Reference_92	S02002ST	10.6833	2.043	6.705
P-100BHM.K1	P-100BHM	1	1	K1	Reference_92	S02002ST	11.0167	2.052	6.738
P-100BHM.K1	P-100BHM	1	1	K1	Reference_92	S02002ST	11.35	2.048	6.702
P-100BHM.K1	P-100BHM	1	1	K1	Reference_92	S02002ST	11.6833	2.051	6.715
P-100BHM.K1	P-100BHM	1	1	K1	Reference_92	S02002ST	12.0167	2.062	6.69
P-100BHM.K1	P-100BHM	1	1	K1	Reference_92	S02002ST	12.35	2.061	6.684
P-100BHM.K1	P-100BHM	1	1	K1	Reference_92	S02002ST	12.6833	2.062	6.751
P-100BHM.K1	P-100BHM	1	1	K1	Reference_92	S02002ST	13.0167	2.068	6.736
P-100BHM.K1	P-100BHM	1	1	K1	Reference_92	S02002ST	13.35	2.075	6.667
P-100BHM.K1	P-100BHM	1	1	K1	Reference_92	S02002ST	13.6833	2.062	6.71
P-100BHM.K1	P-100BHM	1	1	K1	Reference_92	S02002ST	14.0167	2.064	6.711
P-100BHM.K1	P-100BHM	1	1	K1	Reference_92	S02002ST	14.35	2.06	6.727
P-100BHM.K1	P-100BHM	1	1	K1	Reference_92	S02002ST	14.6833	2.075	6.777
P-100BHM.K1	P-100BHM	1	1	K1	Reference_92	S02002ST	15.0167	2.06	6.712
P-100BHM.K1	P-100BHM	1	1	K1	Reference_92	S02002ST	15.35	2.061	6.697
P-100BHM.K1	P-100BHM	1	1	K1	Reference_92	S02002ST	15.6833	2.074	6.739
P-100BHM.K1	P-100BHM	1	1	K1	Reference_92	S02002ST	16.0167	2.075	6.765
P-100BHM.K1	P-100BHM	1	1	K1	Reference_92	S02002ST	16.35	2.054	6.789
P-100BHM.K1	P-100BHM	1	1	K1	Reference_92	S02002ST	16.6833	2.054	6.67
P-100BHM.K1	P-100BHM	1	1	K1	Reference_92	S02002ST	17.0167	2.055	6.684
P-100BHM.K1	P-100BHM	1	1	K1	Reference_92	S02002ST	17.35	2.049	6.694
P-100BHM.K1	P-100BHM	1	1	K1	Reference_92	S02002ST	17.6833	2.043	6.772
P-100BHM.K1	P-100BHM	1	1	K1	Reference_92	S02002ST	18.0167	2.04	6.723
P-100BHM.K1	P-100BHM	1	1	K1	Reference_92	S02002ST	18.35	2.046	6.727
P-100BHM.K1	P-100BHM	1	1	K1	Reference_92	S02002ST	18.6833	2.049	6.776
P-100BHM.K1	P-100BHM	1	1	K1	Reference_92	S02002ST	19.0167	2.043	6.678
P-100BHM.K1	P-100BHM	1	1	K1	Reference_92	S02002ST	19.35	2.033	6.712
P-100BHM.K1	P-100BHM	1	1	K1	Reference_92	S02002ST	19.6833	2.049	6.705
P-100BHM.K1	P-100BHM	1	1	K1	Reference_92	S02002ST	20.0167	2.029	6.755
P-100BHM.K1	P-100BHM	1	1	K1	Reference_92	S02002ST	20.35	2.032	6.693
P-100BHM.K1	P-100BHM	1	1	K1	Reference_92	S02002ST	20.6833	2.037	6.768
P-100BHM.K1	P-100BHM	1	1	K1	Reference_92	S02002ST	21.0167	2.029	6.715
P-100BHM.K1	P-100BHM	1	1	K1	Reference_92	S02002ST	21.35	2.031	6.71
P-100BHM.K1	P-100BHM	1	1	K1	Reference_92	S02002ST	21.6833	2.032	6.739
P-100BHM.K1	P-100BHM	1	1	K1	Reference_92	S02002ST	22.0167	2.03	6.771
P-100BHM.K1	P-100BHM	1	1	K1	Reference_92	S02002ST	22.35	2.029	6.727
P-100BHM.K1	P-100BHM	1	1	K1	Reference_92	S02002ST	22.6833	2.026	6.766
P-100BHM.K1	P-100BHM	1	1	K1	Reference_92	S02002ST	23.0167	2.017	6.753
P-100BHM.K1	P-100BHM	1	1	K1	Reference_92	S02002ST	23.35	2.021	6.73
P-100BHM.K1	P-100BHM	1	1	K1	Reference_92	S02002ST	23.6833	2.005	6.777
P-100BHM.K1	P-100BHM	1	1	K1	Reference_92	S02002ST	24.0167	2.007	6.729
P-100BHM.K1	P-100BHM	1	1	K1	Reference_92	S02002ST	24.35	2.005	6.755
P-100BHM.K1	P-100BHM	1	1	K1	Reference_92	S02002ST	24.6833	2.002	6.782
P-100BHM.K1	P-100BHM	1	1	K1	Reference_92	S02002ST	25.0167	2.003	6.725
P-100BHM.K1	P-100BHM	1	1	K1	Reference_92	S02002ST	25.35	2.008	6.77
P-100BHM.K1	P-100BHM	1	1	K1	Reference_92	S02002ST	25.6833	2	6.764
P-100BHM.K1	P-100BHM	1	1	K1	Reference_92	S02002ST	26.0167	2	6.752
P-100BHM.K1	P-100BHM	1	1	K1	Reference_92	S02002ST	26.35	1.998	6.748
P-100BHM.K1	P-100BHM	1	1	K1	Reference_92	S02002ST	26.6833	1.991	6.773
P-100BHM.K1	P-100BHM	1	1	K1	Reference_92	S02002ST	27.0167	1.997	6.794
P-100BHM.K1	P-100BHM	1	1	K1	Reference_92	S02002ST	27.35	1.995	6.705
P-100BHM.K1	P-100BHM	1	1	K1	Reference_92	S02002ST	27.6833	1.991	6.754
P-100BHM.K1	P-100BHM	1	1	K1	Reference_92	S02002ST	28.0167	1.988	6.743
P-100BHM.K1	P-100BHM	1	1	K1	Reference_92	S02002ST	28.35	1.977	6.712
P-100BHM.K1	P-100BHM	1	1	K1	Reference_92	S02002ST	28.7	1.986	6.738
P-100BHM.K1	P-100BHM	1	1	K1	Reference_92	S02002ST	29.0333	1.972	6.71
P-100BHM.K1	P-100BHM	1	1	K1	Reference_92	S02002ST	29.3667	1.995	6.693
P-100BHM.K1	P-100BHM	1	1	K1	Reference_92	S02002ST	29.7	1.976	6.704
P-100BHM.K1	P-100BHM	1	1	K1	Reference_92	S02002ST	30.0333	1.983	6.744
P-100BHM.K1	P-100BHM	1	1	K1	Reference_92	S02002ST	30.3667	1.972	6.71
P-100BHM.K1	P-100BHM	1	1	K1	Reference_92	S02002ST	30.7	2.005	6.729
P-100BHM.K1	P-100BHM	1	1	K1	Reference_92	S02002ST	31.0333	1.988	6.723
P-100BHM.K1	P-100BHM	1	1	K1	Reference_92	S02002ST	31.3667	1.986	6.725
P-100BHM.K1	P-100BHM	1	1	K1	Reference_92	S02002ST	31.7	1.984	6.672
P-100BHM.K1	P-100BHM	1	1	K1	Reference_92	S02002ST	32.0333	1.998	6.715
P-100BHM.K1	P-100BHM	1	1	K1	Reference_92	S02002ST	32.3667	1.994	6.747
P-100BHM.K1	P-100BHM	1	1	K1	Reference_92	S02002ST	32.7	2.007	6.645
P-100BHM.K1	P-100BHM	1	1	K1	Reference_92	S02002ST	33.0333	1.969	6.703
P-100BHM.K1	P-100BHM	1	1	K1	Reference_92	S02002ST	33.3667	1.971	6.75
P-100BHM.K1	P-100BHM	1	1	K1	Reference_92	S02002ST	33.7	1.953	6.745
P-100BHM.K1	P-100BHM	1	1	K1	Reference_92	S02002ST	34.0333	1.962	6.698
P-100BHM.K1	P-100BHM	1	1	K1	Reference_92	S02002ST	34.3667	1.991	6.698
P-100BHM.K1	P-100BHM	1	1	K1	Reference_92	S02002ST	34.7	1.969	6.712
P-100BHM.K1	P-100BHM	1	1	K1	Reference_92	S02002ST	35.0333	1.936	6.68
P-100BHM.K1	P-100BHM	1	1	K1	Reference_92	S02002ST	35.3667	1.945	6.717
P-100BHM.K1	P-100BHM	1	1	K1	Reference_92	S02002ST	35.7	1.945	6.666
P-100BHM.K1	P-100BHM	1	1	K1	Reference_92	S02002ST	36.0333	1.942	6.632
P-100BHM.K1	P-100BHM	1	1	K1	Reference_92	S02002ST	36.3667	1.94	6.698
P-100BHM.K1	P-100BHM	1	1	K1	Reference_92	S02002ST	36.7	1.939	6.714
P-100BHM.K1	P-100BHM	1	1	K1	Reference_92	S02002ST	37.0333	1.935	6.718
P-100BHM.K1	P-100BHM	1	1	K1	Reference_92	S02002ST	37.3667	1.934	6.752
P-100BHM.K1	P-100BHM	1	1	K1	Reference_92	S02002ST	37.7	1.935	6.704
P-100BHM.K1	P-100BHM	1	1	K1	Reference_92	S02002ST	38.0333	1.935	6.678
P-100BHM.K1	P-100BHM	1	1	K1	Reference_92	S02002ST	38.3667	1.925	6.754
P-100BHM.K1	P-100BHM	1	1	K1	Reference_92	S02002ST	38.7	1.93	6.748
P-100BHM.K1	P-100BHM	1	1	K1	Reference_92	S02002ST	39.0333	1.931	6.616
P-100BHM.K1	P-100BHM	1	1	K1	Reference_92	S02002ST	39.3667	1.922	6.739
P-100BHM.K1	P-100BHM	1	1	K1	Reference_92	S02002ST	39.7	1.928	6.686
P-100BHM.K1	P-100BHM	1	1	K1	Reference_92	S02002ST	40.0333	1.918	6.769
P-100BHM.K1	P-100BHM	1	1	K1	Reference_92	S02002ST	40.3667	1.917	6.721
P-100BHM.K1	P-100BHM	1	1	K1	Reference_92	S02002ST	40.7	1.921	6.75
P-100BHM.K1	P-100BHM	1	1	K1	Reference_92	S02002ST	41.0333	1.92	6.737
P-100BHM.K1	P-100BHM	1	1	K1	Reference_92	S02002ST	41.3667	1.917	6.709
P-100BHM.K1	P-100BHM	1	1	K1	Reference_92	S02002ST	41.7	1.922	6.684
P-100BHM.K1	P-100BHM	1	1	K1	Reference_92	S02002ST	42.0333	1.915	6.68
P-100BHM.K1	P-100BHM	1	1	K1	Reference_92	S02002ST	42.3667	1.917	6.704
P-100BHM.K1	P-100BHM	1	1	K1	Reference_92	S02002ST	42.7	1.921	6.649
P-100BHM.K1	P-100BHM	1	1	K1	Reference_92	S02002ST	43.0333	1.91	6.725
P-100BHM.K1	P-100BHM	1	1	K1	Reference_92	S02002ST	43.3667	1.914	6.69
P-100BHM.K1	P-100BHM	1	1	K1	Reference_92	S02002ST	43.7	1.911	6.72
P-100BHM.K1	P-100BHM	1	1	K1	Reference_92	S02002ST	44.0333	1.912	6.649
P-100BHM.K1	P-100BHM	1	1	K1	Reference_92	S02002ST	44.3667	1.91	6.664
P-100BHM.K1	P-100BHM	1	1	K1	Reference_92	S02002ST	44.7	1.902	6.695
P-100BHM.K1	P-100BHM	1	1	K1	Reference_92	S02002ST	45.0333	1.908	6.729
P-100BHM.M1	P-100BHM	1	1	M1	Reference_89	S02002ST	0	1.076	6.934
P-100BHM.M1	P-100BHM	1	1	M1	Reference_89	S02002ST	0.333333	1.079	7.038
P-100BHM.M1	P-100BHM	1	1	M1	Reference_89	S02002ST	0.666667	1.089	7.072
P-100BHM.M1	P-100BHM	1	1	M1	Reference_89	S02002ST	1	1.102	6.938
P-100BHM.M1	P-100BHM	1	1	M1	Reference_89	S02002ST	1.33333	1.122	6.977
P-100BHM.M1	P-100BHM	1	1	M1	Reference_89	S02002ST	1.66667	1.115	6.968
P-100BHM.M1	P-100BHM	1	1	M1	Reference_89	S02002ST	2	1.184	6.996
P-100BHM.M1	P-100BHM	1	1	M1	Reference_89	S02002ST	2.33333	1.213	6.89
P-100BHM.M1	P-100BHM	1	1	M1	Reference_89	S02002ST	2.66667	1.255	6.933
P-100BHM.M1	P-100BHM	1	1	M1	Reference_89	S02002ST	3	1.299	6.84
P-100BHM.M1	P-100BHM	1	1	M1	Reference_89	S02002ST	3.33333	1.348	6.89
P-100BHM.M1	P-100BHM	1	1	M1	Reference_89	S02002ST	3.66667	1.409	6.84
P-100BHM.M1	P-100BHM	1	1	M1	Reference_89	S02002ST	4	1.483	6.774
P-100BHM.M1	P-100BHM	1	1	M1	Reference_89	S02002ST	4.33333	1.559	6.813
P-100BHM.M1	P-100BHM	1	1	M1	Reference_89	S02002ST	4.66667	1.615	6.708
P-100BHM.M1	P-100BHM	1	1	M1	Reference_89	S02002ST	5	1.674	6.704
P-100BHM.M1	P-100BHM	1	1	M1	Reference_89	S02002ST	5.33333	1.725	6.738
P-100BHM.M1	P-100BHM	1	1	M1	Reference_89	S02002ST	5.66667	1.776	6.689
P-100BHM.M1	P-100BHM	1	1	M1	Reference_89	S02002ST	6	1.81	6.735
P-100BHM.M1	P-100BHM	1	1	M1	Reference_89	S02002ST	6.33333	1.835	6.747
P-100BHM.M1	P-100BHM	1	1	M1	Reference_89	S02002ST	6.66667	1.857	6.775
P-100BHM.M1	P-100BHM	1	1	M1	Reference_89	S02002ST	7	1.882	6.713
P-100BHM.M1	P-100BHM	1	1	M1	Reference_89	S02002ST	7.33333	1.897	6.758
P-100BHM.M1	P-100BHM	1	1	M1	Reference_89	S02002ST	7.66667	1.921	6.725
P-100BHM.M1	P-100BHM	1	1	M1	Reference_89	S02002ST	8	1.93	6.765
P-100BHM.M1	P-100BHM	1	1	M1	Reference_89	S02002ST	8.33333	1.949	6.678
P-100BHM.M1	P-100BHM	1	1	M1	Reference_89	S02002ST	8.66667	1.952	6.718
P-100BHM.M1	P-100BHM	1	1	M1	Reference_89	S02002ST	9	1.974	6.731
P-100BHM.M1	P-100BHM	1	1	M1	Reference_89	S02002ST	9.35	1.972	6.745
P-100BHM.M1	P-100BHM	1	1	M1	Reference_89	S02002ST	9.68333	1.974	6.685
P-100BHM.M1	P-100BHM	1	1	M1	Reference_89	S02002ST	10.0167	1.981	6.721
P-100BHM.M1	P-100BHM	1	1	M1	Reference_89	S02002ST	10.35	1.989	6.716
P-100BHM.M1	P-100BHM	1	1	M1	Reference_89	S02002ST	10.6833	1.99	6.745
P-100BHM.M1	P-100BHM	1	1	M1	Reference_89	S02002ST	11.0167	1.997	6.785
P-100BHM.M1	P-100BHM	1	1	M1	Reference_89	S02002ST	11.35	1.995	6.693
P-100BHM.M1	P-100BHM	1	1	M1	Reference_89	S02002ST	11.6833	2.006	6.752
P-100BHM.M1	P-100BHM	1	1	M1	Reference_89	S02002ST	12.0167	2.011	6.786
P-100BHM.M1	P-100BHM	1	1	M1	Reference_89	S02002ST	12.35	2.013	6.661
P-100BHM.M1	P-100BHM	1	1	M1	Reference_89	S02002ST	12.6833	2.015	6.697
P-100BHM.M1	P-100BHM	1	1	M1	Reference_89	S02002ST	13.0167	2.014	6.738
P-100BHM.M1	P-100BHM	1	1	M1	Reference_89	S02002ST	13.35	2.02	6.714
P-100BHM.M1	P-100BHM	1	1	M1	Reference_89	S02002ST	13.6833	2.02	6.765
P-100BHM.M1	P-100BHM	1	1	M1	Reference_89	S02002ST	14.0167	2.019	6.697
P-100BHM.M1	P-100BHM	1	1	M1	Reference_89	S02002ST	14.35	2.016	6.68
P-100BHM.M1	P-100BHM	1	1	M1	Reference_89	S02002ST	14.6833	2.016	6.743
P-100BHM.M1	P-100BHM	1	1	M1	Reference_89	S02002ST	15.0167	2.01	6.727
P-100BHM.M1	P-100BHM	1	1	M1	Reference_89	S02002ST	15.35	2.015	6.723
P-100BHM.M1	P-100BHM	1	1	M1	Reference_89	S02002ST	15.6833	2.012	6.708
P-100BHM.M1	P-100BHM	1	1	M1	Reference_89	S02002ST	16.0167	2.015	6.687
P-100BHM.M1	P-100BHM	1	1	M1	Reference_89	S02002ST	16.35	2.009	6.7
P-100BHM.M1	P-100BHM	1	1	M1	Reference_89	S02002ST	16.6833	2.016	6.718
P-100BHM.M1	P-100BHM	1	1	M1	Reference_89	S02002ST	17.0167	2.008	6.715
P-100BHM.M1	P-100BHM	1	1	M1	Reference_89	S02002ST	17.35	2.01	6.698
P-100BHM.M1	P-100BHM	1	1	M1	Reference_89	S02002ST	17.6833	2.014	6.745
P-100BHM.M1	P-100BHM	1	1	M1	Reference_89	S02002ST	18.0167	2.002	6.712
P-100BHM.M1	P-100BHM	1	1	M1	Reference_89	S02002ST	18.35	1.994	6.728
P-100BHM.M1	P-100BHM	1	1	M1	Reference_89	S02002ST	18.6833	1.992	6.733
P-100BHM.M1	P-100BHM	1	1	M1	Reference_89	S02002ST	19.0167	1.992	6.728
P-100BHM.M1	P-100BHM	1	1	M1	Reference_89	S02002ST	19.35	1.989	6.759
P-100BHM.M1	P-100BHM	1	1	M1	Reference_89	S02002ST	19.6833	1.985	6.753
P-100BHM.M1	P-100BHM	1	1	M1	Reference_89	S02002ST	20.0167	1.982	6.691
P-100BHM.M1	P-100BHM	1	1	M1	Reference_89	S02002ST	20.35	1.978	6.728
P-100BHM.M1	P-100BHM	1	1	M1	Reference_89	S02002ST	20.6833	1.977	6.797
P-100BHM.M1	P-100BHM	1	1	M1	Reference_89	S02002ST	21.0167	1.973	6.764
P-100BHM.M1	P-100BHM	1	1	M1	Reference_89	S02002ST	21.35	1.97	6.764
P-100BHM.M1	P-100BHM	1	1	M1	Reference_89	S02002ST	21.6833	1.969	6.723
P-100BHM.M1	P-100BHM	1	1	M1	Reference_89	S02002ST	22.0167	1.965	6.704
P-100BHM.M1	P-100BHM	1	1	M1	Reference_89	S02002ST	22.35	1.965	6.784
P-100BHM.M1	P-100BHM	1	1	M1	Reference_89	S02002ST	22.6833	1.974	6.731
P-100BHM.M1	P-100BHM	1	1	M1	Reference_89	S02002ST	23.0167	1.962	6.725
P-100BHM.M1	P-100BHM	1	1	M1	Reference_89	S02002ST	23.35	1.959	6.747
P-100BHM.M1	P-100BHM	1	1	M1	Reference_89	S02002ST	23.6833	1.951	6.672
P-100BHM.M1	P-100BHM	1	1	M1	Reference_89	S02002ST	24.0167	1.952	6.745
P-100BHM.M1	P-100BHM	1	1	M1	Reference_89	S02002ST	24.35	1.964	6.733
P-100BHM.M1	P-100BHM	1	1	M1	Reference_89	S02002ST	24.6833	1.948	6.751
P-100BHM.M1	P-100BHM	1	1	M1	Reference_89	S02002ST	25.0167	1.951	6.754
P-100BHM.M1	P-100BHM	1	1	M1	Reference_89	S02002ST	25.35	1.948	6.756
P-100BHM.M1	P-100BHM	1	1	M1	Reference_89	S02002ST	25.6833	1.948	6.797
P-100BHM.M1	P-100BHM	1	1	M1	Reference_89	S02002ST	26.0167	1.942	6.694
P-100BHM.M1	P-100BHM	1	1	M1	Reference_89	S02002ST	26.35	1.94	6.697
P-100BHM.M1	P-100BHM	1	1	M1	Reference_89	S02002ST	26.6833	1.939	6.75
P-100BHM.M1	P-100BHM	1	1	M1	Reference_89	S02002ST	27.0167	1.94	6.735
P-100BHM.M1	P-100BHM	1	1	M1	Reference_89	S02002ST	27.35	1.937	6.718
P-100BHM.M1	P-100BHM	1	1	M1	Reference_89	S02002ST	27.6833	1.934	6.747
P-100BHM.M1	P-100BHM	1	1	M1	Reference_89	S02002ST	28.0167	1.938	6.719
P-100BHM.M1	P-100BHM	1	1	M1	Reference_89	S02002ST	28.35	1.934	6.691
P-100BHM.M1	P-100BHM	1	1	M1	Reference_89	S02002ST	28.7	1.935	6.734
P-100BHM.M1	P-100BHM	1	1	M1	Reference_89	S02002ST	29.0333	1.932	6.766
P-100BHM.M1	P-100BHM	1	1	M1	Reference_89	S02002ST	29.3667	1.931	6.777
P-100BHM.M1	P-100BHM	1	1	M1	Reference_89	S02002ST	29.7	1.926	6.688
P-100BHM.M1	P-100BHM	1	1	M1	Reference_89	S02002ST	30.0333	1.925	6.745
P-100BHM.M1	P-100BHM	1	1	M1	Reference_89	S02002ST	30.3667	1.931	6.742
P-100BHM.M1	P-100BHM	1	1	M1	Reference_89	S02002ST	30.7	1.928	6.722
P-100BHM.M1	P-100BHM	1	1	M1	Reference_89	S02002ST	31.0333	1.93	6.697
P-100BHM.M1	P-100BHM	1	1	M1	Reference_89	S02002ST	31.3667	1.925	6.766
P-100BHM.M1	P-100BHM	1	1	M1	Reference_89	S02002ST	31.7	1.925	6.74
P-100BHM.M1	P-100BHM	1	1	M1	Reference_89	S02002ST	32.0333	1.915	6.728
P-100BHM.M1	P-100BHM	1	1	M1	Reference_89	S02002ST	32.3667	1.912	6.734
P-100BHM.M1	P-100BHM	1	1	M1	Reference_89	S02002ST	32.7	1.911	6.767
P-100BHM.M1	P-100BHM	1	1	M1	Reference_89	S02002ST	33.0333	1.907	6.693
P-100BHM.M1	P-100BHM	1	1	M1	Reference_89	S02002ST	33.3667	1.906	6.715
P-100BHM.M1	P-100BHM	1	1	M1	Reference_89	S02002ST	33.7	1.929	6.754
P-100BHM.M1	P-100BHM	1	1	M1	Reference_89	S02002ST	34.0333	1.911	6.682
P-100BHM.M1	P-100BHM	1	1	M1	Reference_89	S02002ST	34.3667	1.917	6.726
P-100BHM.M1	P-100BHM	1	1	M1	Reference_89	S02002ST	34.7	1.919	6.693
P-100BHM.M1	P-100BHM	1	1	M1	Reference_89	S02002ST	35.0333	1.921	6.706
P-100BHM.M1	P-100BHM	1	1	M1	Reference_89	S02002ST	35.3667	1.922	6.718
P-100BHM.M1	P-100BHM	1	1	M1	Reference_89	S02002ST	35.7	1.9	6.764
P-100BHM.M1	P-100BHM	1	1	M1	Reference_89	S02002ST	36.0333	1.899	6.733
P-100BHM.M1	P-100BHM	1	1	M1	Reference_89	S02002ST	36.3667	1.913	6.722
P-100BHM.M1	P-100BHM	1	1	M1	Reference_89	S02002ST	36.7	1.919	6.747
P-100BHM.M1	P-100BHM	1	1	M1	Reference_89	S02002ST	37.0333	1.92	6.693
P-100BHM.M1	P-100BHM	1	1	M1	Reference_89	S02002ST	37.3667	1.893	6.644
P-100BHM.M1	P-100BHM	1	1	M1	Reference_89	S02002ST	37.7	1.897	6.698
P-100BHM.M1	P-100BHM	1	1	M1	Reference_89	S02002ST	38.0333	1.889	6.684
P-100BHM.M1	P-100BHM	1	1	M1	Reference_89	S02002ST	38.3667	1.89	6.746
P-100BHM.M1	P-100BHM	1	1	M1	Reference_89	S02002ST	38.7	1.896	6.736
P-100BHM.M1	P-100BHM	1	1	M1	Reference_89	S02002ST	39.0333	1.891	6.717
P-100BHM.M1	P-100BHM	1	1	M1	Reference_89	S02002ST	39.3667	1.88	6.738
P-100BHM.M1	P-100BHM	1	1	M1	Reference_89	S02002ST	39.7	1.878	6.742
P-100BHM.M1	P-100BHM	1	1	M1	Reference_89	S02002ST	40.0333	1.876	6.785
P-100BHM.M1	P-100BHM	1	1	M1	Reference_89	S02002ST	40.3667	1.877	6.703
P-100BHM.M1	P-100BHM	1	1	M1	Reference_89	S02002ST	40.7	1.879	6.705
P-100BHM.M1	P-100BHM	1	1	M1	Reference_89	S02002ST	41.0333	1.87	6.673
P-100BHM.M1	P-100BHM	1	1	M1	Reference_89	S02002ST	41.3667	1.866	6.655
P-100BHM.M1	P-100BHM	1	1	M1	Reference_89	S02002ST	41.7	1.884	6.699
P-100BHM.M1	P-100BHM	1	1	M1	Reference_89	S02002ST	42.0333	1.871	6.663
P-100BHM.M1	P-100BHM	1	1	M1	Reference_89	S02002ST	42.3667	1.872	6.73
P-100BHM.M1	P-100BHM	1	1	M1	Reference_89	S02002ST	42.7	1.877	6.686
P-100BHM.M1	P-100BHM	1	1	M1	Reference_89	S02002ST	43.0333	1.858	6.729
P-100BHM.M1	P-100BHM	1	1	M1	Reference_89	S02002ST	43.3667	1.857	6.696
P-100BHM.M1	P-100BHM	1	1	M1	Reference_89	S02002ST	43.7	1.854	6.73
P-100BHM.M1	P-100BHM	1	1	M1	Reference_89	S02002ST	44.0333	1.854	6.7
P-100BHM.M1	P-100BHM	1	1	M1	Reference_89	S02002ST	44.3667	1.854	6.744
P-100BHM.M1	P-100BHM	1	1	M1	Reference_89	S02002ST	44.7	1.864	6.758
P-100BHM.M1	P-100BHM	1	1	M1	Reference_89	S02002ST	45.0333	1.862	6.724
P-100BHM.O1	P-100BHM	1	1	O1	Reference_18	S02002ST	0	0.986	7.002
P-100BHM.O1	P-100BHM	1	1	O1	Reference_18	S02002ST	0.333333	0.97	7.037
P-100BHM.O1	P-100BHM	1	1	O1	Reference_18	S02002ST	0.666667	0.989	7.031
P-100BHM.O1	P-100BHM	1	1	O1	Reference_18	S02002ST	1	1.008	7.007
P-100BHM.O1	P-100BHM	1	1	O1	Reference_18	S02002ST	1.33333	1.025	7.006
P-100BHM.O1	P-100BHM	1	1	O1	Reference_18	S02002ST	1.66667	1.063	7.043
P-100BHM.O1	P-100BHM	1	1	O1	Reference_18	S02002ST	2	1.097	6.938
P-100BHM.O1	P-100BHM	1	1	O1	Reference_18	S02002ST	2.33333	1.15	6.956
P-100BHM.O1	P-100BHM	1	1	O1	Reference_18	S02002ST	2.66667	1.23	6.964
P-100BHM.O1	P-100BHM	1	1	O1	Reference_18	S02002ST	3	1.31	6.886
P-100BHM.O1	P-100BHM	1	1	O1	Reference_18	S02002ST	3.33333	1.435	6.782
P-100BHM.O1	P-100BHM	1	1	O1	Reference_18	S02002ST	3.66667	1.562	6.63
P-100BHM.O1	P-100BHM	1	1	O1	Reference_18	S02002ST	4	1.698	6.57
P-100BHM.O1	P-100BHM	1	1	O1	Reference_18	S02002ST	4.33333	1.854	6.434
P-100BHM.O1	P-100BHM	1	1	O1	Reference_18	S02002ST	4.66667	1.927	6.29
P-100BHM.O1	P-100BHM	1	1	O1	Reference_18	S02002ST	5	1.929	6.098
P-100BHM.O1	P-100BHM	1	1	O1	Reference_18	S02002ST	5.33333	1.947	6.004
P-100BHM.O1	P-100BHM	1	1	O1	Reference_18	S02002ST	5.66667	1.967	5.945
P-100BHM.O1	P-100BHM	1	1	O1	Reference_18	S02002ST	6	1.972	5.978
P-100BHM.O1	P-100BHM	1	1	O1	Reference_18	S02002ST	6.33333	1.986	5.929
P-100BHM.O1	P-100BHM	1	1	O1	Reference_18	S02002ST	6.66667	2.041	5.988
P-100BHM.O1	P-100BHM	1	1	O1	Reference_18	S02002ST	7	2.048	6.017
P-100BHM.O1	P-100BHM	1	1	O1	Reference_18	S02002ST	7.33333	2.05	6.128
P-100BHM.O1	P-100BHM	1	1	O1	Reference_18	S02002ST	7.66667	2.054	6.111
P-100BHM.O1	P-100BHM	1	1	O1	Reference_18	S02002ST	8	2.058	6.131
P-100BHM.O1	P-100BHM	1	1	O1	Reference_18	S02002ST	8.33333	2.071	6.163
P-100BHM.O1	P-100BHM	1	1	O1	Reference_18	S02002ST	8.66667	2.071	6.2
P-100BHM.O1	P-100BHM	1	1	O1	Reference_18	S02002ST	9	2.071	6.199
P-100BHM.O1	P-100BHM	1	1	O1	Reference_18	S02002ST	9.35	2.078	6.235
P-100BHM.O1	P-100BHM	1	1	O1	Reference_18	S02002ST	9.68333	2.077	6.205
P-100BHM.O1	P-100BHM	1	1	O1	Reference_18	S02002ST	10.0167	2.079	6.255
P-100BHM.O1	P-100BHM	1	1	O1	Reference_18	S02002ST	10.35	2.075	6.313
P-100BHM.O1	P-100BHM	1	1	O1	Reference_18	S02002ST	10.6833	2.078	6.258
P-100BHM.O1	P-100BHM	1	1	O1	Reference_18	S02002ST	11.0167	2.074	6.346
P-100BHM.O1	P-100BHM	1	1	O1	Reference_18	S02002ST	11.35	2.074	6.242
P-100BHM.O1	P-100BHM	1	1	O1	Reference_18	S02002ST	11.6833	2.073	6.297
P-100BHM.O1	P-100BHM	1	1	O1	Reference_18	S02002ST	12.0167	2.074	6.297
P-100BHM.O1	P-100BHM	1	1	O1	Reference_18	S02002ST	12.35	2.073	6.34
P-100BHM.O1	P-100BHM	1	1	O1	Reference_18	S02002ST	12.6833	2.07	6.361
P-100BHM.O1	P-100BHM	1	1	O1	Reference_18	S02002ST	13.0167	2.068	6.376
P-100BHM.O1	P-100BHM	1	1	O1	Reference_18	S02002ST	13.35	2.072	6.345
P-100BHM.O1	P-100BHM	1	1	O1	Reference_18	S02002ST	13.6833	2.069	6.352
P-100BHM.O1	P-100BHM	1	1	O1	Reference_18	S02002ST	14.0167	2.071	6.331
P-100BHM.O1	P-100BHM	1	1	O1	Reference_18	S02002ST	14.35	2.068	6.405
P-100BHM.O1	P-100BHM	1	1	O1	Reference_18	S02002ST	14.6833	2.065	6.364
P-100BHM.O1	P-100BHM	1	1	O1	Reference_18	S02002ST	15.0167	2.066	6.38
P-100BHM.O1	P-100BHM	1	1	O1	Reference_18	S02002ST	15.35	2.066	6.399
P-100BHM.O1	P-100BHM	1	1	O1	Reference_18	S02002ST	15.6833	2.06	6.371
P-100BHM.O1	P-100BHM	1	1	O1	Reference_18	S02002ST	16.0167	2.065	6.446
P-100BHM.O1	P-100BHM	1	1	O1	Reference_18	S02002ST	16.35	2.061	6.486
P-100BHM.O1	P-100BHM	1	1	O1	Reference_18	S02002ST	16.6833	2.059	6.41
P-100BHM.O1	P-100BHM	1	1	O1	Reference_18	S02002ST	17.0167	2.06	6.434
P-100BHM.O1	P-100BHM	1	1	O1	Reference_18	S02002ST	17.35	2.064	6.466
P-100BHM.O1	P-100BHM	1	1	O1	Reference_18	S02002ST	17.6833	2.061	6.432
P-100BHM.O1	P-100BHM	1	1	O1	Reference_18	S02002ST	18.0167	2.059	6.396
P-100BHM.O1	P-100BHM	1	1	O1	Reference_18	S02002ST	18.35	2.059	6.468
P-100BHM.O1	P-100BHM	1	1	O1	Reference_18	S02002ST	18.6833	2.061	6.453
P-100BHM.O1	P-100BHM	1	1	O1	Reference_18	S02002ST	19.0167	2.057	6.421
P-100BHM.O1	P-100BHM	1	1	O1	Reference_18	S02002ST	19.35	2.057	6.417
P-100BHM.O1	P-100BHM	1	1	O1	Reference_18	S02002ST	19.6833	2.055	6.5
P-100BHM.O1	P-100BHM	1	1	O1	Reference_18	S02002ST	20.0167	2.049	6.478
P-100BHM.O1	P-100BHM	1	1	O1	Reference_18	S02002ST	20.35	2.051	6.455
P-100BHM.O1	P-100BHM	1	1	O1	Reference_18	S02002ST	20.6833	2.052	6.452
P-100BHM.O1	P-100BHM	1	1	O1	Reference_18	S02002ST	21.0167	2.053	6.467
P-100BHM.O1	P-100BHM	1	1	O1	Reference_18	S02002ST	21.35	2.054	6.47
P-100BHM.O1	P-100BHM	1	1	O1	Reference_18	S02002ST	21.6833	2.053	6.464
P-100BHM.O1	P-100BHM	1	1	O1	Reference_18	S02002ST	22.0167	2.045	6.503
P-100BHM.O1	P-100BHM	1	1	O1	Reference_18	S02002ST	22.35	2.046	6.498
P-100BHM.O1	P-100BHM	1	1	O1	Reference_18	S02002ST	22.6833	2.046	6.499
P-100BHM.O1	P-100BHM	1	1	O1	Reference_18	S02002ST	23.0167	2.047	6.499
P-100BHM.O1	P-100BHM	1	1	O1	Reference_18	S02002ST	23.35	2.038	6.513
P-100BHM.O1	P-100BHM	1	1	O1	Reference_18	S02002ST	23.6833	2.039	6.491
P-100BHM.O1	P-100BHM	1	1	O1	Reference_18	S02002ST	24.0167	2.04	6.549
P-100BHM.O1	P-100BHM	1	1	O1	Reference_18	S02002ST	24.35	2.039	6.5
P-100BHM.O1	P-100BHM	1	1	O1	Reference_18	S02002ST	24.6833	2.035	6.553
P-100BHM.O1	P-100BHM	1	1	O1	Reference_18	S02002ST	25.0167	2.033	6.53
P-100BHM.O1	P-100BHM	1	1	O1	Reference_18	S02002ST	25.35	2.03	6.545
P-100BHM.O1	P-100BHM	1	1	O1	Reference_18	S02002ST	25.6833	2.03	6.565
P-100BHM.O1	P-100BHM	1	1	O1	Reference_18	S02002ST	26.0167	2.028	6.55
P-100BHM.O1	P-100BHM	1	1	O1	Reference_18	S02002ST	26.35	2.026	6.529
P-100BHM.O1	P-100BHM	1	1	O1	Reference_18	S02002ST	26.6833	2.028	6.554
P-100BHM.O1	P-100BHM	1	1	O1	Reference_18	S02002ST	27.0167	2.022	6.529
P-100BHM.O1	P-100BHM	1	1	O1	Reference_18	S02002ST	27.35	2.024	6.526
P-100BHM.O1	P-100BHM	1	1	O1	Reference_18	S02002ST	27.6833	2.029	6.595
P-100BHM.O1	P-100BHM	1	1	O1	Reference_18	S02002ST	28.0167	2.024	6.579
P-100BHM.O1	P-100BHM	1	1	O1	Reference_18	S02002ST	28.35	2.017	6.557
P-100BHM.O1	P-100BHM	1	1	O1	Reference_18	S02002ST	28.7	2.015	6.564
P-100BHM.O1	P-100BHM	1	1	O1	Reference_18	S02002ST	29.0333	2.017	6.566
P-100BHM.O1	P-100BHM	1	1	O1	Reference_18	S02002ST	29.3667	2.013	6.569
P-100BHM.O1	P-100BHM	1	1	O1	Reference_18	S02002ST	29.7	2.011	6.562
P-100BHM.O1	P-100BHM	1	1	O1	Reference_18	S02002ST	30.0333	2.01	6.573
P-100BHM.O1	P-100BHM	1	1	O1	Reference_18	S02002ST	30.3667	2.007	6.55
P-100BHM.O1	P-100BHM	1	1	O1	Reference_18	S02002ST	30.7	2.008	6.561
P-100BHM.O1	P-100BHM	1	1	O1	Reference_18	S02002ST	31.0333	2.006	6.518
P-100BHM.O1	P-100BHM	1	1	O1	Reference_18	S02002ST	31.3667	2.007	6.554
P-100BHM.O1	P-100BHM	1	1	O1	Reference_18	S02002ST	31.7	2.002	6.584
P-100BHM.O1	P-100BHM	1	1	O1	Reference_18	S02002ST	32.0333	1.999	6.61
P-100BHM.O1	P-100BHM	1	1	O1	Reference_18	S02002ST	32.3667	2.001	6.587
P-100BHM.O1	P-100BHM	1	1	O1	Reference_18	S02002ST	32.7	2.001	6.533
P-100BHM.O1	P-100BHM	1	1	O1	Reference_18	S02002ST	33.0333	1.998	6.576
P-100BHM.O1	P-100BHM	1	1	O1	Reference_18	S02002ST	33.3667	1.996	6.591
P-100BHM.O1	P-100BHM	1	1	O1	Reference_18	S02002ST	33.7	1.991	6.587
P-100BHM.O1	P-100BHM	1	1	O1	Reference_18	S02002ST	34.0333	1.99	6.575
P-100BHM.O1	P-100BHM	1	1	O1	Reference_18	S02002ST	34.3667	1.991	6.538
P-100BHM.O1	P-100BHM	1	1	O1	Reference_18	S02002ST	34.7	1.989	6.546
P-100BHM.O1	P-100BHM	1	1	O1	Reference_18	S02002ST	35.0333	1.99	6.545
P-100BHM.O1	P-100BHM	1	1	O1	Reference_18	S02002ST	35.3667	1.988	6.605
P-100BHM.O1	P-100BHM	1	1	O1	Reference_18	S02002ST	35.7	1.983	6.595
P-100BHM.O1	P-100BHM	1	1	O1	Reference_18	S02002ST	36.0333	1.979	6.569
P-100BHM.O1	P-100BHM	1	1	O1	Reference_18	S02002ST	36.3667	1.98	6.593
P-100BHM.O1	P-100BHM	1	1	O1	Reference_18	S02002ST	36.7	1.98	6.599
P-100BHM.O1	P-100BHM	1	1	O1	Reference_18	S02002ST	37.0333	1.976	6.579
P-100BHM.O1	P-100BHM	1	1	O1	Reference_18	S02002ST	37.3667	1.971	6.589
P-100BHM.O1	P-100BHM	1	1	O1	Reference_18	S02002ST	37.7	1.973	6.572
P-100BHM.O1	P-100BHM	1	1	O1	Reference_18	S02002ST	38.0333	1.969	6.53
P-100BHM.O1	P-100BHM	1	1	O1	Reference_18	S02002ST	38.3667	1.969	6.595
P-100BHM.O1	P-100BHM	1	1	O1	Reference_18	S02002ST	38.7	1.966	6.639
P-100BHM.O1	P-100BHM	1	1	O1	Reference_18	S02002ST	39.0333	1.965	6.582
P-100BHM.O1	P-100BHM	1	1	O1	Reference_18	S02002ST	39.3667	1.962	6.563
P-100BHM.O1	P-100BHM	1	1	O1	Reference_18	S02002ST	39.7	1.961	6.654
P-100BHM.O1	P-100BHM	1	1	O1	Reference_18	S02002ST	40.0333	1.959	6.6
P-100BHM.O1	P-100BHM	1	1	O1	Reference_18	S02002ST	40.3667	1.958	6.577
P-100BHM.O1	P-100BHM	1	1	O1	Reference_18	S02002ST	40.7	1.955	6.53
P-100BHM.O1	P-100BHM	1	1	O1	Reference_18	S02002ST	41.0333	1.956	6.563
P-100BHM.O1	P-100BHM	1	1	O1	Reference_18	S02002ST	41.3667	1.955	6.583
P-100BHM.O1	P-100BHM	1	1	O1	Reference_18	S02002ST	41.7	1.956	6.541
P-100BHM.O1	P-100BHM	1	1	O1	Reference_18	S02002ST	42.0333	1.946	6.557
P-100BHM.O1	P-100BHM	1	1	O1	Reference_18	S02002ST	42.3667	1.944	6.627
P-100BHM.O1	P-100BHM	1	1	O1	Reference_18	S02002ST	42.7	1.944	6.593
P-100BHM.O1	P-100BHM	1	1	O1	Reference_18	S02002ST	43.0333	1.938	6.56
P-100BHM.O1	P-100BHM	1	1	O1	Reference_18	S02002ST	43.3667	1.941	6.578
P-100BHM.O1	P-100BHM	1	1	O1	Reference_18	S02002ST	43.7	1.94	6.56
P-100BHM.O1	P-100BHM	1	1	O1	Reference_18	S02002ST	44.0333	1.934	6.625
P-100BHM.O1	P-100BHM	1	1	O1	Reference_18	S02002ST	44.3667	1.935	6.561
P-100BHM.O1	P-100BHM	1	1	O1	Reference_18	S02002ST	44.7	1.932	6.559
P-100BHM.O1	P-100BHM	1	1	O1	Reference_18	S02002ST	45.0333	1.933	6.602
P-100BHM.A3	P-100BHM	1	1	A3	Reference_22	S02002ST	0	1.044	7.066
P-100BHM.A3	P-100BHM	1	1	A3	Reference_22	S02002ST	0.333333	1.009	7.052
P-100BHM.A3	P-100BHM	1	1	A3	Reference_22	S02002ST	0.666667	1.004	7.013
P-100BHM.A3	P-100BHM	1	1	A3	Reference_22	S02002ST	1	1.007	7.068
P-100BHM.A3	P-100BHM	1	1	A3	Reference_22	S02002ST	1.33333	1.033	7.006
P-100BHM.A3	P-100BHM	1	1	A3	Reference_22	S02002ST	1.66667	1.04	7.058
P-100BHM.A3	P-100BHM	1	1	A3	Reference_22	S02002ST	2	1.056	7.03
P-100BHM.A3	P-100BHM	1	1	A3	Reference_22	S02002ST	2.33333	1.091	7.016
P-100BHM.A3	P-100BHM	1	1	A3	Reference_22	S02002ST	2.66667	1.149	6.959
P-100BHM.A3	P-100BHM	1	1	A3	Reference_22	S02002ST	3	1.222	6.941
P-100BHM.A3	P-100BHM	1	1	A3	Reference_22	S02002ST	3.33333	1.309	6.887
P-100BHM.A3	P-100BHM	1	1	A3	Reference_22	S02002ST	3.66667	1.425	6.803
P-100BHM.A3	P-100BHM	1	1	A3	Reference_22	S02002ST	4	1.558	6.69
P-100BHM.A3	P-100BHM	1	1	A3	Reference_22	S02002ST	4.33333	1.691	6.633
P-100BHM.A3	P-100BHM	1	1	A3	Reference_22	S02002ST	4.66667	1.81	6.457
P-100BHM.A3	P-100BHM	1	1	A3	Reference_22	S02002ST	5	1.915	6.357
P-100BHM.A3	P-100BHM	1	1	A3	Reference_22	S02002ST	5.33333	1.993	6.195
P-100BHM.A3	P-100BHM	1	1	A3	Reference_22	S02002ST	5.66667	2.01	6.037
P-100BHM.A3	P-100BHM	1	1	A3	Reference_22	S02002ST	6	2.008	6.031
P-100BHM.A3	P-100BHM	1	1	A3	Reference_22	S02002ST	6.33333	2.03	6.001
P-100BHM.A3	P-100BHM	1	1	A3	Reference_22	S02002ST	6.66667	2.033	6.082
P-100BHM.A3	P-100BHM	1	1	A3	Reference_22	S02002ST	7	2.043	6.058
P-100BHM.A3	P-100BHM	1	1	A3	Reference_22	S02002ST	7.33333	2.051	6.113
P-100BHM.A3	P-100BHM	1	1	A3	Reference_22	S02002ST	7.66667	2.05	6.13
P-100BHM.A3	P-100BHM	1	1	A3	Reference_22	S02002ST	8	2.076	6.141
P-100BHM.A3	P-100BHM	1	1	A3	Reference_22	S02002ST	8.33333	2.071	6.187
P-100BHM.A3	P-100BHM	1	1	A3	Reference_22	S02002ST	8.66667	2.073	6.218
P-100BHM.A3	P-100BHM	1	1	A3	Reference_22	S02002ST	9	2.08	6.244
P-100BHM.A3	P-100BHM	1	1	A3	Reference_22	S02002ST	9.35	2.076	6.275
P-100BHM.A3	P-100BHM	1	1	A3	Reference_22	S02002ST	9.68333	2.081	6.315
P-100BHM.A3	P-100BHM	1	1	A3	Reference_22	S02002ST	10.0167	2.082	6.322
P-100BHM.A3	P-100BHM	1	1	A3	Reference_22	S02002ST	10.35	2.083	6.324
P-100BHM.A3	P-100BHM	1	1	A3	Reference_22	S02002ST	10.6833	2.082	6.319
P-100BHM.A3	P-100BHM	1	1	A3	Reference_22	S02002ST	11.0167	2.086	6.329
P-100BHM.A3	P-100BHM	1	1	A3	Reference_22	S02002ST	11.35	2.086	6.304
P-100BHM.A3	P-100BHM	1	1	A3	Reference_22	S02002ST	11.6833	2.085	6.313
P-100BHM.A3	P-100BHM	1	1	A3	Reference_22	S02002ST	12.0167	2.085	6.355
P-100BHM.A3	P-100BHM	1	1	A3	Reference_22	S02002ST	12.35	2.085	6.326
P-100BHM.A3	P-100BHM	1	1	A3	Reference_22	S02002ST	12.6833	2.083	6.375
P-100BHM.A3	P-100BHM	1	1	A3	Reference_22	S02002ST	13.0167	2.084	6.36
P-100BHM.A3	P-100BHM	1	1	A3	Reference_22	S02002ST	13.35	2.08	6.416
P-100BHM.A3	P-100BHM	1	1	A3	Reference_22	S02002ST	13.6833	2.078	6.349
P-100BHM.A3	P-100BHM	1	1	A3	Reference_22	S02002ST	14.0167	2.079	6.376
P-100BHM.A3	P-100BHM	1	1	A3	Reference_22	S02002ST	14.35	2.077	6.405
P-100BHM.A3	P-100BHM	1	1	A3	Reference_22	S02002ST	14.6833	2.08	6.394
P-100BHM.A3	P-100BHM	1	1	A3	Reference_22	S02002ST	15.0167	2.079	6.369
P-100BHM.A3	P-100BHM	1	1	A3	Reference_22	S02002ST	15.35	2.081	6.434
P-100BHM.A3	P-100BHM	1	1	A3	Reference_22	S02002ST	15.6833	2.076	6.393
P-100BHM.A3	P-100BHM	1	1	A3	Reference_22	S02002ST	16.0167	2.078	6.467
P-100BHM.A3	P-100BHM	1	1	A3	Reference_22	S02002ST	16.35	2.079	6.429
P-100BHM.A3	P-100BHM	1	1	A3	Reference_22	S02002ST	16.6833	2.078	6.409
P-100BHM.A3	P-100BHM	1	1	A3	Reference_22	S02002ST	17.0167	2.076	6.49
P-100BHM.A3	P-100BHM	1	1	A3	Reference_22	S02002ST	17.35	2.074	6.46
P-100BHM.A3	P-100BHM	1	1	A3	Reference_22	S02002ST	17.6833	2.072	6.429
P-100BHM.A3	P-100BHM	1	1	A3	Reference_22	S02002ST	18.0167	2.072	6.519
P-100BHM.A3	P-100BHM	1	1	A3	Reference_22	S02002ST	18.35	2.072	6.469
P-100BHM.A3	P-100BHM	1	1	A3	Reference_22	S02002ST	18.6833	2.071	6.467
P-100BHM.A3	P-100BHM	1	1	A3	Reference_22	S02002ST	19.0167	2.068	6.478
P-100BHM.A3	P-100BHM	1	1	A3	Reference_22	S02002ST	19.35	2.07	6.435
P-100BHM.A3	P-100BHM	1	1	A3	Reference_22	S02002ST	19.6833	2.073	6.476
P-100BHM.A3	P-100BHM	1	1	A3	Reference_22	S02002ST	20.0167	2.068	6.473
P-100BHM.A3	P-100BHM	1	1	A3	Reference_22	S02002ST	20.35	2.064	6.477
P-100BHM.A3	P-100BHM	1	1	A3	Reference_22	S02002ST	20.6833	2.065	6.507
P-100BHM.A3	P-100BHM	1	1	A3	Reference_22	S02002ST	21.0167	2.062	6.494
P-100BHM.A3	P-100BHM	1	1	A3	Reference_22	S02002ST	21.35	2.059	6.49
P-100BHM.A3	P-100BHM	1	1	A3	Reference_22	S02002ST	21.6833	2.059	6.517
P-100BHM.A3	P-100BHM	1	1	A3	Reference_22	S02002ST	22.0167	2.058	6.53
P-100BHM.A3	P-100BHM	1	1	A3	Reference_22	S02002ST	22.35	2.059	6.541
P-100BHM.A3	P-100BHM	1	1	A3	Reference_22	S02002ST	22.6833	2.057	6.531
P-100BHM.A3	P-100BHM	1	1	A3	Reference_22	S02002ST	23.0167	2.052	6.52
P-100BHM.A3	P-100BHM	1	1	A3	Reference_22	S02002ST	23.35	2.049	6.491
P-100BHM.A3	P-100BHM	1	1	A3	Reference_22	S02002ST	23.6833	2.051	6.553
P-100BHM.A3	P-100BHM	1	1	A3	Reference_22	S02002ST	24.0167	2.05	6.541
P-100BHM.A3	P-100BHM	1	1	A3	Reference_22	S02002ST	24.35	2.046	6.554
P-100BHM.A3	P-100BHM	1	1	A3	Reference_22	S02002ST	24.6833	2.047	6.515
P-100BHM.A3	P-100BHM	1	1	A3	Reference_22	S02002ST	25.0167	2.046	6.529
P-100BHM.A3	P-100BHM	1	1	A3	Reference_22	S02002ST	25.35	2.043	6.564
P-100BHM.A3	P-100BHM	1	1	A3	Reference_22	S02002ST	25.6833	2.048	6.551
P-100BHM.A3	P-100BHM	1	1	A3	Reference_22	S02002ST	26.0167	2.039	6.618
P-100BHM.A3	P-100BHM	1	1	A3	Reference_22	S02002ST	26.35	2.037	6.557
P-100BHM.A3	P-100BHM	1	1	A3	Reference_22	S02002ST	26.6833	2.038	6.568
P-100BHM.A3	P-100BHM	1	1	A3	Reference_22	S02002ST	27.0167	2.034	6.601
P-100BHM.A3	P-100BHM	1	1	A3	Reference_22	S02002ST	27.35	2.033	6.571
P-100BHM.A3	P-100BHM	1	1	A3	Reference_22	S02002ST	27.6833	2.029	6.562
P-100BHM.A3	P-100BHM	1	1	A3	Reference_22	S02002ST	28.0167	2.028	6.552
P-100BHM.A3	P-100BHM	1	1	A3	Reference_22	S02002ST	28.35	2.025	6.593
P-100BHM.A3	P-100BHM	1	1	A3	Reference_22	S02002ST	28.7	2.025	6.581
P-100BHM.A3	P-100BHM	1	1	A3	Reference_22	S02002ST	29.0333	2.024	6.617
P-100BHM.A3	P-100BHM	1	1	A3	Reference_22	S02002ST	29.3667	2.021	6.576
P-100BHM.A3	P-100BHM	1	1	A3	Reference_22	S02002ST	29.7	2.019	6.547
P-100BHM.A3	P-100BHM	1	1	A3	Reference_22	S02002ST	30.0333	2.021	6.622
P-100BHM.A3	P-100BHM	1	1	A3	Reference_22	S02002ST	30.3667	2.019	6.568
P-100BHM.A3	P-100BHM	1	1	A3	Reference_22	S02002ST	30.7	2.016	6.606
P-100BHM.A3	P-100BHM	1	1	A3	Reference_22	S02002ST	31.0333	2.015	6.608
P-100BHM.A3	P-100BHM	1	1	A3	Reference_22	S02002ST	31.3667	2.013	6.573
P-100BHM.A3	P-100BHM	1	1	A3	Reference_22	S02002ST	31.7	2.016	6.608
P-100BHM.A3	P-100BHM	1	1	A3	Reference_22	S02002ST	32.0333	2.009	6.566
P-100BHM.A3	P-100BHM	1	1	A3	Reference_22	S02002ST	32.3667	2.007	6.612
P-100BHM.A3	P-100BHM	1	1	A3	Reference_22	S02002ST	32.7	2.009	6.546
P-100BHM.A3	P-100BHM	1	1	A3	Reference_22	S02002ST	33.0333	2.007	6.512
P-100BHM.A3	P-100BHM	1	1	A3	Reference_22	S02002ST	33.3667	2.006	6.588
P-100BHM.A3	P-100BHM	1	1	A3	Reference_22	S02002ST	33.7	2	6.59
P-100BHM.A3	P-100BHM	1	1	A3	Reference_22	S02002ST	34.0333	2	6.604
P-100BHM.A3	P-100BHM	1	1	A3	Reference_22	S02002ST	34.3667	1.997	6.599
P-100BHM.A3	P-100BHM	1	1	A3	Reference_22	S02002ST	34.7	1.996	6.625
P-100BHM.A3	P-100BHM	1	1	A3	Reference_22	S02002ST	35.0333	1.995	6.644
P-100BHM.A3	P-100BHM	1	1	A3	Reference_22	S02002ST	35.3667	1.993	6.61
P-100BHM.A3	P-100BHM	1	1	A3	Reference_22	S02002ST	35.7	1.993	6.622
P-100BHM.A3	P-100BHM	1	1	A3	Reference_22	S02002ST	36.0333	1.988	6.597
P-100BHM.A3	P-100BHM	1	1	A3	Reference_22	S02002ST	36.3667	1.989	6.565
P-100BHM.A3	P-100BHM	1	1	A3	Reference_22	S02002ST	36.7	1.989	6.623
P-100BHM.A3	P-100BHM	1	1	A3	Reference_22	S02002ST	37.0333	1.98	6.532
P-100BHM.A3	P-100BHM	1	1	A3	Reference_22	S02002ST	37.3667	1.98	6.602
P-100BHM.A3	P-100BHM	1	1	A3	Reference_22	S02002ST	37.7	1.975	6.616
P-100BHM.A3	P-100BHM	1	1	A3	Reference_22	S02002ST	38.0333	1.973	6.563
P-100BHM.A3	P-100BHM	1	1	A3	Reference_22	S02002ST	38.3667	1.972	6.652
P-100BHM.A3	P-100BHM	1	1	A3	Reference_22	S02002ST	38.7	1.971	6.607
P-100BHM.A3	P-100BHM	1	1	A3	Reference_22	S02002ST	39.0333	1.969	6.627
P-100BHM.A3	P-100BHM	1	1	A3	Reference_22	S02002ST	39.3667	1.972	6.631
P-100BHM.A3	P-100BHM	1	1	A3	Reference_22	S02002ST	39.7	1.967	6.57
P-100BHM.A3	P-100BHM	1	1	A3	Reference_22	S02002ST	40.0333	1.962	6.626
P-100BHM.A3	P-100BHM	1	1	A3	Reference_22	S02002ST	40.3667	1.962	6.58
P-100BHM.A3	P-100BHM	1	1	A3	Reference_22	S02002ST	40.7	1.958	6.64
P-100BHM.A3	P-100BHM	1	1	A3	Reference_22	S02002ST	41.0333	1.957	6.627
P-100BHM.A3	P-100BHM	1	1	A3	Reference_22	S02002ST	41.3667	1.953	6.596
P-100BHM.A3	P-100BHM	1	1	A3	Reference_22	S02002ST	41.7	1.953	6.635
P-100BHM.A3	P-100BHM	1	1	A3	Reference_22	S02002ST	42.0333	1.952	6.632
P-100BHM.A3	P-100BHM	1	1	A3	Reference_22	S02002ST	42.3667	1.949	6.612
P-100BHM.A3	P-100BHM	1	1	A3	Reference_22	S02002ST	42.7	1.945	6.59
P-100BHM.A3	P-100BHM	1	1	A3	Reference_22	S02002ST	43.0333	1.945	6.658
P-100BHM.A3	P-100BHM	1	1	A3	Reference_22	S02002ST	43.3667	1.943	6.63
P-100BHM.A3	P-100BHM	1	1	A3	Reference_22	S02002ST	43.7	1.944	6.607
P-100BHM.A3	P-100BHM	1	1	A3	Reference_22	S02002ST	44.0333	1.939	6.639
P-100BHM.A3	P-100BHM	1	1	A3	Reference_22	S02002ST	44.3667	1.938	6.631
P-100BHM.A3	P-100BHM	1	1	A3	Reference_22	S02002ST	44.7	1.934	6.631
P-100BHM.A3	P-100BHM	1	1	A3	Reference_22	S02002ST	45.0333	1.932	6.604
P-100BHM.C3	P-100BHM	1	1	C3	Reference_23	S02002ST	0	1.011	7.029
P-100BHM.C3	P-100BHM	1	1	C3	Reference_23	S02002ST	0.333333	0.992	6.986
P-100BHM.C3	P-100BHM	1	1	C3	Reference_23	S02002ST	0.666667	0.995	7.036
P-100BHM.C3	P-100BHM	1	1	C3	Reference_23	S02002ST	1	1.031	7.007
P-100BHM.C3	P-100BHM	1	1	C3	Reference_23	S02002ST	1.33333	1.034	7.026
P-100BHM.C3	P-100BHM	1	1	C3	Reference_23	S02002ST	1.66667	1.064	7.013
P-100BHM.C3	P-100BHM	1	1	C3	Reference_23	S02002ST	2	1.088	7.032
P-100BHM.C3	P-100BHM	1	1	C3	Reference_23	S02002ST	2.33333	1.127	6.988
P-100BHM.C3	P-100BHM	1	1	C3	Reference_23	S02002ST	2.66667	1.189	6.905
P-100BHM.C3	P-100BHM	1	1	C3	Reference_23	S02002ST	3	1.26	6.951
P-100BHM.C3	P-100BHM	1	1	C3	Reference_23	S02002ST	3.33333	1.345	6.851
P-100BHM.C3	P-100BHM	1	1	C3	Reference_23	S02002ST	3.66667	1.47	6.872
P-100BHM.C3	P-100BHM	1	1	C3	Reference_23	S02002ST	4	1.579	6.712
P-100BHM.C3	P-100BHM	1	1	C3	Reference_23	S02002ST	4.33333	1.721	6.71
P-100BHM.C3	P-100BHM	1	1	C3	Reference_23	S02002ST	4.66667	1.862	6.472
P-100BHM.C3	P-100BHM	1	1	C3	Reference_23	S02002ST	5	1.966	6.328
P-100BHM.C3	P-100BHM	1	1	C3	Reference_23	S02002ST	5.33333	2.05	6.124
P-100BHM.C3	P-100BHM	1	1	C3	Reference_23	S02002ST	5.66667	2.072	6.033
P-100BHM.C3	P-100BHM	1	1	C3	Reference_23	S02002ST	6	2.084	5.977
P-100BHM.C3	P-100BHM	1	1	C3	Reference_23	S02002ST	6.33333	2.086	5.962
P-100BHM.C3	P-100BHM	1	1	C3	Reference_23	S02002ST	6.66667	2.099	5.989
P-100BHM.C3	P-100BHM	1	1	C3	Reference_23	S02002ST	7	2.101	6.078
P-100BHM.C3	P-100BHM	1	1	C3	Reference_23	S02002ST	7.33333	2.104	6.074
P-100BHM.C3	P-100BHM	1	1	C3	Reference_23	S02002ST	7.66667	2.111	6.068
P-100BHM.C3	P-100BHM	1	1	C3	Reference_23	S02002ST	8	2.114	6.085
P-100BHM.C3	P-100BHM	1	1	C3	Reference_23	S02002ST	8.33333	2.122	6.119
P-100BHM.C3	P-100BHM	1	1	C3	Reference_23	S02002ST	8.66667	2.127	6.183
P-100BHM.C3	P-100BHM	1	1	C3	Reference_23	S02002ST	9	2.122	6.183
P-100BHM.C3	P-100BHM	1	1	C3	Reference_23	S02002ST	9.35	2.117	6.255
P-100BHM.C3	P-100BHM	1	1	C3	Reference_23	S02002ST	9.68333	2.123	6.271
P-100BHM.C3	P-100BHM	1	1	C3	Reference_23	S02002ST	10.0167	2.122	6.254
P-100BHM.C3	P-100BHM	1	1	C3	Reference_23	S02002ST	10.35	2.13	6.282
P-100BHM.C3	P-100BHM	1	1	C3	Reference_23	S02002ST	10.6833	2.122	6.305
P-100BHM.C3	P-100BHM	1	1	C3	Reference_23	S02002ST	11.0167	2.122	6.313
P-100BHM.C3	P-100BHM	1	1	C3	Reference_23	S02002ST	11.35	2.129	6.311
P-100BHM.C3	P-100BHM	1	1	C3	Reference_23	S02002ST	11.6833	2.123	6.313
P-100BHM.C3	P-100BHM	1	1	C3	Reference_23	S02002ST	12.0167	2.124	6.263
P-100BHM.C3	P-100BHM	1	1	C3	Reference_23	S02002ST	12.35	2.122	6.325
P-100BHM.C3	P-100BHM	1	1	C3	Reference_23	S02002ST	12.6833	2.117	6.321
P-100BHM.C3	P-100BHM	1	1	C3	Reference_23	S02002ST	13.0167	2.115	6.346
P-100BHM.C3	P-100BHM	1	1	C3	Reference_23	S02002ST	13.35	2.113	6.354
P-100BHM.C3	P-100BHM	1	1	C3	Reference_23	S02002ST	13.6833	2.111	6.383
P-100BHM.C3	P-100BHM	1	1	C3	Reference_23	S02002ST	14.0167	2.114	6.353
P-100BHM.C3	P-100BHM	1	1	C3	Reference_23	S02002ST	14.35	2.111	6.392
P-100BHM.C3	P-100BHM	1	1	C3	Reference_23	S02002ST	14.6833	2.11	6.379
P-100BHM.C3	P-100BHM	1	1	C3	Reference_23	S02002ST	15.0167	2.109	6.359
P-100BHM.C3	P-100BHM	1	1	C3	Reference_23	S02002ST	15.35	2.108	6.371
P-100BHM.C3	P-100BHM	1	1	C3	Reference_23	S02002ST	15.6833	2.108	6.436
P-100BHM.C3	P-100BHM	1	1	C3	Reference_23	S02002ST	16.0167	2.107	6.376
P-100BHM.C3	P-100BHM	1	1	C3	Reference_23	S02002ST	16.35	2.103	6.432
P-100BHM.C3	P-100BHM	1	1	C3	Reference_23	S02002ST	16.6833	2.104	6.382
P-100BHM.C3	P-100BHM	1	1	C3	Reference_23	S02002ST	17.0167	2.101	6.414
P-100BHM.C3	P-100BHM	1	1	C3	Reference_23	S02002ST	17.35	2.099	6.421
P-100BHM.C3	P-100BHM	1	1	C3	Reference_23	S02002ST	17.6833	2.1	6.443
P-100BHM.C3	P-100BHM	1	1	C3	Reference_23	S02002ST	18.0167	2.098	6.437
P-100BHM.C3	P-100BHM	1	1	C3	Reference_23	S02002ST	18.35	2.1	6.393
P-100BHM.C3	P-100BHM	1	1	C3	Reference_23	S02002ST	18.6833	2.101	6.456
P-100BHM.C3	P-100BHM	1	1	C3	Reference_23	S02002ST	19.0167	2.098	6.414
P-100BHM.C3	P-100BHM	1	1	C3	Reference_23	S02002ST	19.35	2.092	6.445
P-100BHM.C3	P-100BHM	1	1	C3	Reference_23	S02002ST	19.6833	2.093	6.459
P-100BHM.C3	P-100BHM	1	1	C3	Reference_23	S02002ST	20.0167	2.091	6.455
P-100BHM.C3	P-100BHM	1	1	C3	Reference_23	S02002ST	20.35	2.094	6.49
P-100BHM.C3	P-100BHM	1	1	C3	Reference_23	S02002ST	20.6833	2.087	6.502
P-100BHM.C3	P-100BHM	1	1	C3	Reference_23	S02002ST	21.0167	2.087	6.402
P-100BHM.C3	P-100BHM	1	1	C3	Reference_23	S02002ST	21.35	2.088	6.449
P-100BHM.C3	P-100BHM	1	1	C3	Reference_23	S02002ST	21.6833	2.084	6.427
P-100BHM.C3	P-100BHM	1	1	C3	Reference_23	S02002ST	22.0167	2.081	6.504
P-100BHM.C3	P-100BHM	1	1	C3	Reference_23	S02002ST	22.35	2.082	6.477
P-100BHM.C3	P-100BHM	1	1	C3	Reference_23	S02002ST	22.6833	2.082	6.511
P-100BHM.C3	P-100BHM	1	1	C3	Reference_23	S02002ST	23.0167	2.078	6.476
P-100BHM.C3	P-100BHM	1	1	C3	Reference_23	S02002ST	23.35	2.077	6.49
P-100BHM.C3	P-100BHM	1	1	C3	Reference_23	S02002ST	23.6833	2.075	6.521
P-100BHM.C3	P-100BHM	1	1	C3	Reference_23	S02002ST	24.0167	2.074	6.475
P-100BHM.C3	P-100BHM	1	1	C3	Reference_23	S02002ST	24.35	2.071	6.531
P-100BHM.C3	P-100BHM	1	1	C3	Reference_23	S02002ST	24.6833	2.071	6.535
P-100BHM.C3	P-100BHM	1	1	C3	Reference_23	S02002ST	25.0167	2.066	6.504
P-100BHM.C3	P-100BHM	1	1	C3	Reference_23	S02002ST	25.35	2.067	6.499
P-100BHM.C3	P-100BHM	1	1	C3	Reference_23	S02002ST	25.6833	2.064	6.515
P-100BHM.C3	P-100BHM	1	1	C3	Reference_23	S02002ST	26.0167	2.063	6.597
P-100BHM.C3	P-100BHM	1	1	C3	Reference_23	S02002ST	26.35	2.067	6.53
P-100BHM.C3	P-100BHM	1	1	C3	Reference_23	S02002ST	26.6833	2.057	6.487
P-100BHM.C3	P-100BHM	1	1	C3	Reference_23	S02002ST	27.0167	2.062	6.524
P-100BHM.C3	P-100BHM	1	1	C3	Reference_23	S02002ST	27.35	2.057	6.555
P-100BHM.C3	P-100BHM	1	1	C3	Reference_23	S02002ST	27.6833	2.06	6.55
P-100BHM.C3	P-100BHM	1	1	C3	Reference_23	S02002ST	28.0167	2.054	6.507
P-100BHM.C3	P-100BHM	1	1	C3	Reference_23	S02002ST	28.35	2.053	6.561
P-100BHM.C3	P-100BHM	1	1	C3	Reference_23	S02002ST	28.7	2.053	6.541
P-100BHM.C3	P-100BHM	1	1	C3	Reference_23	S02002ST	29.0333	2.05	6.558
P-100BHM.C3	P-100BHM	1	1	C3	Reference_23	S02002ST	29.3667	2.049	6.543
P-100BHM.C3	P-100BHM	1	1	C3	Reference_23	S02002ST	29.7	2.05	6.529
P-100BHM.C3	P-100BHM	1	1	C3	Reference_23	S02002ST	30.0333	2.048	6.583
P-100BHM.C3	P-100BHM	1	1	C3	Reference_23	S02002ST	30.3667	2.046	6.577
P-100BHM.C3	P-100BHM	1	1	C3	Reference_23	S02002ST	30.7	2.046	6.567
P-100BHM.C3	P-100BHM	1	1	C3	Reference_23	S02002ST	31.0333	2.046	6.584
P-100BHM.C3	P-100BHM	1	1	C3	Reference_23	S02002ST	31.3667	2.041	6.472
P-100BHM.C3	P-100BHM	1	1	C3	Reference_23	S02002ST	31.7	2.042	6.534
P-100BHM.C3	P-100BHM	1	1	C3	Reference_23	S02002ST	32.0333	2.045	6.578
P-100BHM.C3	P-100BHM	1	1	C3	Reference_23	S02002ST	32.3667	2.043	6.606
P-100BHM.C3	P-100BHM	1	1	C3	Reference_23	S02002ST	32.7	2.038	6.536
P-100BHM.C3	P-100BHM	1	1	C3	Reference_23	S02002ST	33.0333	2.039	6.531
P-100BHM.C3	P-100BHM	1	1	C3	Reference_23	S02002ST	33.3667	2.046	6.573
P-100BHM.C3	P-100BHM	1	1	C3	Reference_23	S02002ST	33.7	2.034	6.49
P-100BHM.C3	P-100BHM	1	1	C3	Reference_23	S02002ST	34.0333	2.027	6.524
P-100BHM.C3	P-100BHM	1	1	C3	Reference_23	S02002ST	34.3667	2.03	6.542
P-100BHM.C3	P-100BHM	1	1	C3	Reference_23	S02002ST	34.7	2.026	6.6
P-100BHM.C3	P-100BHM	1	1	C3	Reference_23	S02002ST	35.0333	2.029	6.581
P-100BHM.C3	P-100BHM	1	1	C3	Reference_23	S02002ST	35.3667	2.027	6.575
P-100BHM.C3	P-100BHM	1	1	C3	Reference_23	S02002ST	35.7	2.022	6.581
P-100BHM.C3	P-100BHM	1	1	C3	Reference_23	S02002ST	36.0333	2.022	6.618
P-100BHM.C3	P-100BHM	1	1	C3	Reference_23	S02002ST	36.3667	2.021	6.563
P-100BHM.C3	P-100BHM	1	1	C3	Reference_23	S02002ST	36.7	2.023	6.523
P-100BHM.C3	P-100BHM	1	1	C3	Reference_23	S02002ST	37.0333	2.017	6.555
P-100BHM.C3	P-100BHM	1	1	C3	Reference_23	S02002ST	37.3667	2.015	6.621
P-100BHM.C3	P-100BHM	1	1	C3	Reference_23	S02002ST	37.7	2.011	6.614
P-100BHM.C3	P-100BHM	1	1	C3	Reference_23	S02002ST	38.0333	2.009	6.594
P-100BHM.C3	P-100BHM	1	1	C3	Reference_23	S02002ST	38.3667	2.012	6.599
P-100BHM.C3	P-100BHM	1	1	C3	Reference_23	S02002ST	38.7	2.006	6.559
P-100BHM.C3	P-100BHM	1	1	C3	Reference_23	S02002ST	39.0333	2.004	6.564
P-100BHM.C3	P-100BHM	1	1	C3	Reference_23	S02002ST	39.3667	2.009	6.493
P-100BHM.C3	P-100BHM	1	1	C3	Reference_23	S02002ST	39.7	2.015	6.577
P-100BHM.C3	P-100BHM	1	1	C3	Reference_23	S02002ST	40.0333	1.998	6.543
P-100BHM.C3	P-100BHM	1	1	C3	Reference_23	S02002ST	40.3667	1.995	6.564
P-100BHM.C3	P-100BHM	1	1	C3	Reference_23	S02002ST	40.7	1.995	6.552
P-100BHM.C3	P-100BHM	1	1	C3	Reference_23	S02002ST	41.0333	1.994	6.588
P-100BHM.C3	P-100BHM	1	1	C3	Reference_23	S02002ST	41.3667	1.999	6.59
P-100BHM.C3	P-100BHM	1	1	C3	Reference_23	S02002ST	41.7	1.992	6.584
P-100BHM.C3	P-100BHM	1	1	C3	Reference_23	S02002ST	42.0333	1.988	6.608
P-100BHM.C3	P-100BHM	1	1	C3	Reference_23	S02002ST	42.3667	1.989	6.562
P-100BHM.C3	P-100BHM	1	1	C3	Reference_23	S02002ST	42.7	1.984	6.568
P-100BHM.C3	P-100BHM	1	1	C3	Reference_23	S02002ST	43.0333	1.985	6.59
P-100BHM.C3	P-100BHM	1	1	C3	Reference_23	S02002ST	43.3667	1.981	6.631
P-100BHM.C3	P-100BHM	1	1	C3	Reference_23	S02002ST	43.7	1.985	6.563
P-100BHM.C3	P-100BHM	1	1	C3	Reference_23	S02002ST	44.0333	1.983	6.578
P-100BHM.C3	P-100BHM	1	1	C3	Reference_23	S02002ST	44.3667	1.973	6.576
P-100BHM.C3	P-100BHM	1	1	C3	Reference_23	S02002ST	44.7	1.973	6.591
P-100BHM.C3	P-100BHM	1	1	C3	Reference_23	S02002ST	45.0333	1.976	6.565
P-100BHM.E3	P-100BHM	1	1	E3	Reference_63	S02002ST	0	1.091	6.952
P-100BHM.E3	P-100BHM	1	1	E3	Reference_63	S02002ST	0.333333	1.071	7.009
P-100BHM.E3	P-100BHM	1	1	E3	Reference_63	S02002ST	0.666667	1.076	7.008
P-100BHM.E3	P-100BHM	1	1	E3	Reference_63	S02002ST	1	1.074	7.024
P-100BHM.E3	P-100BHM	1	1	E3	Reference_63	S02002ST	1.33333	1.086	7.003
P-100BHM.E3	P-100BHM	1	1	E3	Reference_63	S02002ST	1.66667	1.086	7.011
P-100BHM.E3	P-100BHM	1	1	E3	Reference_63	S02002ST	2	1.1	7.055
P-100BHM.E3	P-100BHM	1	1	E3	Reference_63	S02002ST	2.33333	1.111	7.016
P-100BHM.E3	P-100BHM	1	1	E3	Reference_63	S02002ST	2.66667	1.126	7.094
P-100BHM.E3	P-100BHM	1	1	E3	Reference_63	S02002ST	3	1.149	6.974
P-100BHM.E3	P-100BHM	1	1	E3	Reference_63	S02002ST	3.33333	1.18	7.023
P-100BHM.E3	P-100BHM	1	1	E3	Reference_63	S02002ST	3.66667	1.211	6.897
P-100BHM.E3	P-100BHM	1	1	E3	Reference_63	S02002ST	4	1.265	6.918
P-100BHM.E3	P-100BHM	1	1	E3	Reference_63	S02002ST	4.33333	1.308	6.898
P-100BHM.E3	P-100BHM	1	1	E3	Reference_63	S02002ST	4.66667	1.346	6.937
P-100BHM.E3	P-100BHM	1	1	E3	Reference_63	S02002ST	5	1.4	7.017
P-100BHM.E3	P-100BHM	1	1	E3	Reference_63	S02002ST	5.33333	1.444	6.914
P-100BHM.E3	P-100BHM	1	1	E3	Reference_63	S02002ST	5.66667	1.496	6.9
P-100BHM.E3	P-100BHM	1	1	E3	Reference_63	S02002ST	6	1.525	6.952
P-100BHM.E3	P-100BHM	1	1	E3	Reference_63	S02002ST	6.33333	1.561	6.949
P-100BHM.E3	P-100BHM	1	1	E3	Reference_63	S02002ST	6.66667	1.59	7.005
P-100BHM.E3	P-100BHM	1	1	E3	Reference_63	S02002ST	7	1.617	6.935
P-100BHM.E3	P-100BHM	1	1	E3	Reference_63	S02002ST	7.33333	1.641	6.994
P-100BHM.E3	P-100BHM	1	1	E3	Reference_63	S02002ST	7.66667	1.669	6.993
P-100BHM.E3	P-100BHM	1	1	E3	Reference_63	S02002ST	8	1.683	7.044
P-100BHM.E3	P-100BHM	1	1	E3	Reference_63	S02002ST	8.33333	1.702	7.061
P-100BHM.E3	P-100BHM	1	1	E3	Reference_63	S02002ST	8.66667	1.722	7.081
P-100BHM.E3	P-100BHM	1	1	E3	Reference_63	S02002ST	9	1.736	7.102
P-100BHM.E3	P-100BHM	1	1	E3	Reference_63	S02002ST	9.35	1.75	7.166
P-100BHM.E3	P-100BHM	1	1	E3	Reference_63	S02002ST	9.68333	1.773	7.142
P-100BHM.E3	P-100BHM	1	1	E3	Reference_63	S02002ST	10.0167	1.787	7.154
P-100BHM.E3	P-100BHM	1	1	E3	Reference_63	S02002ST	10.35	1.806	7.098
P-100BHM.E3	P-100BHM	1	1	E3	Reference_63	S02002ST	10.6833	1.819	7.162
P-100BHM.E3	P-100BHM	1	1	E3	Reference_63	S02002ST	11.0167	1.843	7.163
P-100BHM.E3	P-100BHM	1	1	E3	Reference_63	S02002ST	11.35	1.85	7.094
P-100BHM.E3	P-100BHM	1	1	E3	Reference_63	S02002ST	11.6833	1.872	7.118
P-100BHM.E3	P-100BHM	1	1	E3	Reference_63	S02002ST	12.0167	1.889	7.107
P-100BHM.E3	P-100BHM	1	1	E3	Reference_63	S02002ST	12.35	1.91	7.102
P-100BHM.E3	P-100BHM	1	1	E3	Reference_63	S02002ST	12.6833	1.915	7.068
P-100BHM.E3	P-100BHM	1	1	E3	Reference_63	S02002ST	13.0167	1.925	7.091
P-100BHM.E3	P-100BHM	1	1	E3	Reference_63	S02002ST	13.35	1.933	7.105
P-100BHM.E3	P-100BHM	1	1	E3	Reference_63	S02002ST	13.6833	1.941	7.062
P-100BHM.E3	P-100BHM	1	1	E3	Reference_63	S02002ST	14.0167	1.941	7.042
P-100BHM.E3	P-100BHM	1	1	E3	Reference_63	S02002ST	14.35	1.945	7.053
P-100BHM.E3	P-100BHM	1	1	E3	Reference_63	S02002ST	14.6833	1.957	7.034
P-100BHM.E3	P-100BHM	1	1	E3	Reference_63	S02002ST	15.0167	1.957	7.104
P-100BHM.E3	P-100BHM	1	1	E3	Reference_63	S02002ST	15.35	1.957	7.02
P-100BHM.E3	P-100BHM	1	1	E3	Reference_63	S02002ST	15.6833	1.954	7.138
P-100BHM.E3	P-100BHM	1	1	E3	Reference_63	S02002ST	16.0167	1.954	7.09
P-100BHM.E3	P-100BHM	1	1	E3	Reference_63	S02002ST	16.35	1.953	7.074
P-100BHM.E3	P-100BHM	1	1	E3	Reference_63	S02002ST	16.6833	1.952	7.153
P-100BHM.E3	P-100BHM	1	1	E3	Reference_63	S02002ST	17.0167	1.954	7.098
P-100BHM.E3	P-100BHM	1	1	E3	Reference_63	S02002ST	17.35	1.952	7.129
P-100BHM.E3	P-100BHM	1	1	E3	Reference_63	S02002ST	17.6833	1.951	7.157
P-100BHM.E3	P-100BHM	1	1	E3	Reference_63	S02002ST	18.0167	1.951	7.139
P-100BHM.E3	P-100BHM	1	1	E3	Reference_63	S02002ST	18.35	1.948	7.094
P-100BHM.E3	P-100BHM	1	1	E3	Reference_63	S02002ST	18.6833	1.949	7.147
P-100BHM.E3	P-100BHM	1	1	E3	Reference_63	S02002ST	19.0167	1.944	7.093
P-100BHM.E3	P-100BHM	1	1	E3	Reference_63	S02002ST	19.35	1.946	7.169
P-100BHM.E3	P-100BHM	1	1	E3	Reference_63	S02002ST	19.6833	1.943	7.169
P-100BHM.E3	P-100BHM	1	1	E3	Reference_63	S02002ST	20.0167	1.944	7.091
P-100BHM.E3	P-100BHM	1	1	E3	Reference_63	S02002ST	20.35	1.943	7.211
P-100BHM.E3	P-100BHM	1	1	E3	Reference_63	S02002ST	20.6833	1.942	7.185
P-100BHM.E3	P-100BHM	1	1	E3	Reference_63	S02002ST	21.0167	1.938	7.229
P-100BHM.E3	P-100BHM	1	1	E3	Reference_63	S02002ST	21.35	1.938	7.189
P-100BHM.E3	P-100BHM	1	1	E3	Reference_63	S02002ST	21.6833	1.935	7.231
P-100BHM.E3	P-100BHM	1	1	E3	Reference_63	S02002ST	22.0167	1.93	7.13
P-100BHM.E3	P-100BHM	1	1	E3	Reference_63	S02002ST	22.35	1.933	7.197
P-100BHM.E3	P-100BHM	1	1	E3	Reference_63	S02002ST	22.6833	1.934	7.192
P-100BHM.E3	P-100BHM	1	1	E3	Reference_63	S02002ST	23.0167	1.929	7.312
P-100BHM.E3	P-100BHM	1	1	E3	Reference_63	S02002ST	23.35	1.928	7.23
P-100BHM.E3	P-100BHM	1	1	E3	Reference_63	S02002ST	23.6833	1.924	7.243
P-100BHM.E3	P-100BHM	1	1	E3	Reference_63	S02002ST	24.0167	1.919	7.197
P-100BHM.E3	P-100BHM	1	1	E3	Reference_63	S02002ST	24.35	1.915	7.233
P-100BHM.E3	P-100BHM	1	1	E3	Reference_63	S02002ST	24.6833	1.913	7.235
P-100BHM.E3	P-100BHM	1	1	E3	Reference_63	S02002ST	25.0167	1.911	7.268
P-100BHM.E3	P-100BHM	1	1	E3	Reference_63	S02002ST	25.35	1.907	7.329
P-100BHM.E3	P-100BHM	1	1	E3	Reference_63	S02002ST	25.6833	1.905	7.226
P-100BHM.E3	P-100BHM	1	1	E3	Reference_63	S02002ST	26.0167	1.902	7.257
P-100BHM.E3	P-100BHM	1	1	E3	Reference_63	S02002ST	26.35	1.898	7.279
P-100BHM.E3	P-100BHM	1	1	E3	Reference_63	S02002ST	26.6833	1.896	7.339
P-100BHM.E3	P-100BHM	1	1	E3	Reference_63	S02002ST	27.0167	1.891	7.315
P-100BHM.E3	P-100BHM	1	1	E3	Reference_63	S02002ST	27.35	1.887	7.25
P-100BHM.E3	P-100BHM	1	1	E3	Reference_63	S02002ST	27.6833	1.931	7.341
P-100BHM.E3	P-100BHM	1	1	E3	Reference_63	S02002ST	28.0167	1.885	7.274
P-100BHM.E3	P-100BHM	1	1	E3	Reference_63	S02002ST	28.35	1.883	7.31
P-100BHM.E3	P-100BHM	1	1	E3	Reference_63	S02002ST	28.7	1.879	7.324
P-100BHM.E3	P-100BHM	1	1	E3	Reference_63	S02002ST	29.0333	1.878	7.332
P-100BHM.E3	P-100BHM	1	1	E3	Reference_63	S02002ST	29.3667	1.873	7.317
P-100BHM.E3	P-100BHM	1	1	E3	Reference_63	S02002ST	29.7	1.879	7.283
P-100BHM.E3	P-100BHM	1	1	E3	Reference_63	S02002ST	30.0333	1.885	7.282
P-100BHM.E3	P-100BHM	1	1	E3	Reference_63	S02002ST	30.3667	1.906	7.313
P-100BHM.E3	P-100BHM	1	1	E3	Reference_63	S02002ST	30.7	1.868	7.297
P-100BHM.E3	P-100BHM	1	1	E3	Reference_63	S02002ST	31.0333	1.924	7.35
P-100BHM.E3	P-100BHM	1	1	E3	Reference_63	S02002ST	31.3667	1.856	7.381
P-100BHM.E3	P-100BHM	1	1	E3	Reference_63	S02002ST	31.7	1.88	7.302
P-100BHM.E3	P-100BHM	1	1	E3	Reference_63	S02002ST	32.0333	1.864	7.357
P-100BHM.E3	P-100BHM	1	1	E3	Reference_63	S02002ST	32.3667	1.854	7.305
P-100BHM.E3	P-100BHM	1	1	E3	Reference_63	S02002ST	32.7	1.863	7.338
P-100BHM.E3	P-100BHM	1	1	E3	Reference_63	S02002ST	33.0333	1.849	7.328
P-100BHM.E3	P-100BHM	1	1	E3	Reference_63	S02002ST	33.3667	1.845	7.305
P-100BHM.E3	P-100BHM	1	1	E3	Reference_63	S02002ST	33.7	1.854	7.358
P-100BHM.E3	P-100BHM	1	1	E3	Reference_63	S02002ST	34.0333	1.851	7.351
P-100BHM.E3	P-100BHM	1	1	E3	Reference_63	S02002ST	34.3667	1.855	7.365
P-100BHM.E3	P-100BHM	1	1	E3	Reference_63	S02002ST	34.7	1.875	7.298
P-100BHM.E3	P-100BHM	1	1	E3	Reference_63	S02002ST	35.0333	1.867	7.361
P-100BHM.E3	P-100BHM	1	1	E3	Reference_63	S02002ST	35.3667	1.859	7.357
P-100BHM.E3	P-100BHM	1	1	E3	Reference_63	S02002ST	35.7	1.87	7.325
P-100BHM.E3	P-100BHM	1	1	E3	Reference_63	S02002ST	36.0333	1.851	7.365
P-100BHM.E3	P-100BHM	1	1	E3	Reference_63	S02002ST	36.3667	1.839	7.331
P-100BHM.E3	P-100BHM	1	1	E3	Reference_63	S02002ST	36.7	1.856	7.327
P-100BHM.E3	P-100BHM	1	1	E3	Reference_63	S02002ST	37.0333	1.831	7.402
P-100BHM.E3	P-100BHM	1	1	E3	Reference_63	S02002ST	37.3667	1.894	7.355
P-100BHM.E3	P-100BHM	1	1	E3	Reference_63	S02002ST	37.7	1.821	7.298
P-100BHM.E3	P-100BHM	1	1	E3	Reference_63	S02002ST	38.0333	1.826	7.317
P-100BHM.E3	P-100BHM	1	1	E3	Reference_63	S02002ST	38.3667	1.833	7.388
P-100BHM.E3	P-100BHM	1	1	E3	Reference_63	S02002ST	38.7	1.813	7.454
P-100BHM.E3	P-100BHM	1	1	E3	Reference_63	S02002ST	39.0333	1.839	7.392
P-100BHM.E3	P-100BHM	1	1	E3	Reference_63	S02002ST	39.3667	1.808	7.447
P-100BHM.E3	P-100BHM	1	1	E3	Reference_63	S02002ST	39.7	1.874	7.4
P-100BHM.E3	P-100BHM	1	1	E3	Reference_63	S02002ST	40.0333	1.841	7.422
P-100BHM.E3	P-100BHM	1	1	E3	Reference_63	S02002ST	40.3667	1.811	7.333
P-100BHM.E3	P-100BHM	1	1	E3	Reference_63	S02002ST	40.7	1.799	7.415
P-100BHM.E3	P-100BHM	1	1	E3	Reference_63	S02002ST	41.0333	1.801	7.41
P-100BHM.E3	P-100BHM	1	1	E3	Reference_63	S02002ST	41.3667	1.81	7.345
P-100BHM.E3	P-100BHM	1	1	E3	Reference_63	S02002ST	41.7	1.808	7.356
P-100BHM.E3	P-100BHM	1	1	E3	Reference_63	S02002ST	42.0333	1.836	7.41
P-100BHM.E3	P-100BHM	1	1	E3	Reference_63	S02002ST	42.3667	1.8	7.283
P-100BHM.E3	P-100BHM	1	1	E3	Reference_63	S02002ST	42.7	1.847	7.374
P-100BHM.E3	P-100BHM	1	1	E3	Reference_63	S02002ST	43.0333	1.796	7.351
P-100BHM.E3	P-100BHM	1	1	E3	Reference_63	S02002ST	43.3667	1.793	7.315
P-100BHM.E3	P-100BHM	1	1	E3	Reference_63	S02002ST	43.7	1.794	7.289
P-100BHM.E3	P-100BHM	1	1	E3	Reference_63	S02002ST	44.0333	1.821	7.4
P-100BHM.E3	P-100BHM	1	1	E3	Reference_63	S02002ST	44.3667	1.791	7.37
P-100BHM.E3	P-100BHM	1	1	E3	Reference_63	S02002ST	44.7	1.842	7.263
P-100BHM.E3	P-100BHM	1	1	E3	Reference_63	S02002ST	45.0333	1.81	7.295
P-100BHM.G3	P-100BHM	1	1	G3	Reference_25	S02002ST	0	1.071	6.975
P-100BHM.G3	P-100BHM	1	1	G3	Reference_25	S02002ST	0.333333	1.079	7.023
P-100BHM.G3	P-100BHM	1	1	G3	Reference_25	S02002ST	0.666667	1.089	7.012
P-100BHM.G3	P-100BHM	1	1	G3	Reference_25	S02002ST	1	1.099	7.014
P-100BHM.G3	P-100BHM	1	1	G3	Reference_25	S02002ST	1.33333	1.121	6.972
P-100BHM.G3	P-100BHM	1	1	G3	Reference_25	S02002ST	1.66667	1.14	6.965
P-100BHM.G3	P-100BHM	1	1	G3	Reference_25	S02002ST	2	1.172	6.991
P-100BHM.G3	P-100BHM	1	1	G3	Reference_25	S02002ST	2.33333	1.202	6.968
P-100BHM.G3	P-100BHM	1	1	G3	Reference_25	S02002ST	2.66667	1.246	6.969
P-100BHM.G3	P-100BHM	1	1	G3	Reference_25	S02002ST	3	1.315	6.909
P-100BHM.G3	P-100BHM	1	1	G3	Reference_25	S02002ST	3.33333	1.396	6.933
P-100BHM.G3	P-100BHM	1	1	G3	Reference_25	S02002ST	3.66667	1.5	6.826
P-100BHM.G3	P-100BHM	1	1	G3	Reference_25	S02002ST	4	1.608	6.762
P-100BHM.G3	P-100BHM	1	1	G3	Reference_25	S02002ST	4.33333	1.764	6.583
P-100BHM.G3	P-100BHM	1	1	G3	Reference_25	S02002ST	4.66667	1.87	6.423
P-100BHM.G3	P-100BHM	1	1	G3	Reference_25	S02002ST	5	1.962	6.318
P-100BHM.G3	P-100BHM	1	1	G3	Reference_25	S02002ST	5.33333	2.053	6.145
P-100BHM.G3	P-100BHM	1	1	G3	Reference_25	S02002ST	5.66667	2.112	6.047
P-100BHM.G3	P-100BHM	1	1	G3	Reference_25	S02002ST	6	2.116	5.986
P-100BHM.G3	P-100BHM	1	1	G3	Reference_25	S02002ST	6.33333	2.117	6.009
P-100BHM.G3	P-100BHM	1	1	G3	Reference_25	S02002ST	6.66667	2.105	6.038
P-100BHM.G3	P-100BHM	1	1	G3	Reference_25	S02002ST	7	2.123	6.157
P-100BHM.G3	P-100BHM	1	1	G3	Reference_25	S02002ST	7.33333	2.129	6.09
P-100BHM.G3	P-100BHM	1	1	G3	Reference_25	S02002ST	7.66667	2.115	6.243
P-100BHM.G3	P-100BHM	1	1	G3	Reference_25	S02002ST	8	2.116	6.176
P-100BHM.G3	P-100BHM	1	1	G3	Reference_25	S02002ST	8.33333	2.121	6.273
P-100BHM.G3	P-100BHM	1	1	G3	Reference_25	S02002ST	8.66667	2.119	6.243
P-100BHM.G3	P-100BHM	1	1	G3	Reference_25	S02002ST	9	2.139	6.291
P-100BHM.G3	P-100BHM	1	1	G3	Reference_25	S02002ST	9.35	2.124	6.259
P-100BHM.G3	P-100BHM	1	1	G3	Reference_25	S02002ST	9.68333	2.126	6.256
P-100BHM.G3	P-100BHM	1	1	G3	Reference_25	S02002ST	10.0167	2.122	6.292
P-100BHM.G3	P-100BHM	1	1	G3	Reference_25	S02002ST	10.35	2.127	6.334
P-100BHM.G3	P-100BHM	1	1	G3	Reference_25	S02002ST	10.6833	2.124	6.318
P-100BHM.G3	P-100BHM	1	1	G3	Reference_25	S02002ST	11.0167	2.12	6.367
P-100BHM.G3	P-100BHM	1	1	G3	Reference_25	S02002ST	11.35	2.14	6.352
P-100BHM.G3	P-100BHM	1	1	G3	Reference_25	S02002ST	11.6833	2.141	6.353
P-100BHM.G3	P-100BHM	1	1	G3	Reference_25	S02002ST	12.0167	2.117	6.369
P-100BHM.G3	P-100BHM	1	1	G3	Reference_25	S02002ST	12.35	2.134	6.407
P-100BHM.G3	P-100BHM	1	1	G3	Reference_25	S02002ST	12.6833	2.14	6.373
P-100BHM.G3	P-100BHM	1	1	G3	Reference_25	S02002ST	13.0167	2.134	6.349
P-100BHM.G3	P-100BHM	1	1	G3	Reference_25	S02002ST	13.35	2.137	6.414
P-100BHM.G3	P-100BHM	1	1	G3	Reference_25	S02002ST	13.6833	2.136	6.407
P-100BHM.G3	P-100BHM	1	1	G3	Reference_25	S02002ST	14.0167	2.135	6.428
P-100BHM.G3	P-100BHM	1	1	G3	Reference_25	S02002ST	14.35	2.134	6.434
P-100BHM.G3	P-100BHM	1	1	G3	Reference_25	S02002ST	14.6833	2.134	6.438
P-100BHM.G3	P-100BHM	1	1	G3	Reference_25	S02002ST	15.0167	2.138	6.428
P-100BHM.G3	P-100BHM	1	1	G3	Reference_25	S02002ST	15.35	2.136	6.438
P-100BHM.G3	P-100BHM	1	1	G3	Reference_25	S02002ST	15.6833	2.134	6.443
P-100BHM.G3	P-100BHM	1	1	G3	Reference_25	S02002ST	16.0167	2.134	6.443
P-100BHM.G3	P-100BHM	1	1	G3	Reference_25	S02002ST	16.35	2.134	6.448
P-100BHM.G3	P-100BHM	1	1	G3	Reference_25	S02002ST	16.6833	2.135	6.432
P-100BHM.G3	P-100BHM	1	1	G3	Reference_25	S02002ST	17.0167	2.136	6.507
P-100BHM.G3	P-100BHM	1	1	G3	Reference_25	S02002ST	17.35	2.134	6.488
P-100BHM.G3	P-100BHM	1	1	G3	Reference_25	S02002ST	17.6833	2.129	6.441
P-100BHM.G3	P-100BHM	1	1	G3	Reference_25	S02002ST	18.0167	2.129	6.452
P-100BHM.G3	P-100BHM	1	1	G3	Reference_25	S02002ST	18.35	2.134	6.491
P-100BHM.G3	P-100BHM	1	1	G3	Reference_25	S02002ST	18.6833	2.13	6.479
P-100BHM.G3	P-100BHM	1	1	G3	Reference_25	S02002ST	19.0167	2.125	6.459
P-100BHM.G3	P-100BHM	1	1	G3	Reference_25	S02002ST	19.35	2.126	6.5
P-100BHM.G3	P-100BHM	1	1	G3	Reference_25	S02002ST	19.6833	2.127	6.496
P-100BHM.G3	P-100BHM	1	1	G3	Reference_25	S02002ST	20.0167	2.124	6.534
P-100BHM.G3	P-100BHM	1	1	G3	Reference_25	S02002ST	20.35	2.124	6.503
P-100BHM.G3	P-100BHM	1	1	G3	Reference_25	S02002ST	20.6833	2.123	6.491
P-100BHM.G3	P-100BHM	1	1	G3	Reference_25	S02002ST	21.0167	2.121	6.505
P-100BHM.G3	P-100BHM	1	1	G3	Reference_25	S02002ST	21.35	2.118	6.528
P-100BHM.G3	P-100BHM	1	1	G3	Reference_25	S02002ST	21.6833	2.119	6.556
P-100BHM.G3	P-100BHM	1	1	G3	Reference_25	S02002ST	22.0167	2.114	6.57
P-100BHM.G3	P-100BHM	1	1	G3	Reference_25	S02002ST	22.35	2.117	6.508
P-100BHM.G3	P-100BHM	1	1	G3	Reference_25	S02002ST	22.6833	2.118	6.515
P-100BHM.G3	P-100BHM	1	1	G3	Reference_25	S02002ST	23.0167	2.118	6.507
P-100BHM.G3	P-100BHM	1	1	G3	Reference_25	S02002ST	23.35	2.091	6.554
P-100BHM.G3	P-100BHM	1	1	G3	Reference_25	S02002ST	23.6833	2.09	6.557
P-100BHM.G3	P-100BHM	1	1	G3	Reference_25	S02002ST	24.0167	2.087	6.53
P-100BHM.G3	P-100BHM	1	1	G3	Reference_25	S02002ST	24.35	2.089	6.533
P-100BHM.G3	P-100BHM	1	1	G3	Reference_25	S02002ST	24.6833	2.086	6.556
P-100BHM.G3	P-100BHM	1	1	G3	Reference_25	S02002ST	25.0167	2.088	6.564
P-100BHM.G3	P-100BHM	1	1	G3	Reference_25	S02002ST	25.35	2.08	6.547
P-100BHM.G3	P-100BHM	1	1	G3	Reference_25	S02002ST	25.6833	2.078	6.542
P-100BHM.G3	P-100BHM	1	1	G3	Reference_25	S02002ST	26.0167	2.08	6.561
P-100BHM.G3	P-100BHM	1	1	G3	Reference_25	S02002ST	26.35	2.077	6.559
P-100BHM.G3	P-100BHM	1	1	G3	Reference_25	S02002ST	26.6833	2.076	6.593
P-100BHM.G3	P-100BHM	1	1	G3	Reference_25	S02002ST	27.0167	2.072	6.568
P-100BHM.G3	P-100BHM	1	1	G3	Reference_25	S02002ST	27.35	2.067	6.48
P-100BHM.G3	P-100BHM	1	1	G3	Reference_25	S02002ST	27.6833	2.075	6.496
P-100BHM.G3	P-100BHM	1	1	G3	Reference_25	S02002ST	28.0167	2.068	6.612
P-100BHM.G3	P-100BHM	1	1	G3	Reference_25	S02002ST	28.35	2.066	6.556
P-100BHM.G3	P-100BHM	1	1	G3	Reference_25	S02002ST	28.7	2.066	6.59
P-100BHM.G3	P-100BHM	1	1	G3	Reference_25	S02002ST	29.0333	2.061	6.54
P-100BHM.G3	P-100BHM	1	1	G3	Reference_25	S02002ST	29.3667	2.068	6.558
P-100BHM.G3	P-100BHM	1	1	G3	Reference_25	S02002ST	29.7	2.056	6.595
P-100BHM.G3	P-100BHM	1	1	G3	Reference_25	S02002ST	30.0333	2.059	6.553
P-100BHM.G3	P-100BHM	1	1	G3	Reference_25	S02002ST	30.3667	2.056	6.614
P-100BHM.G3	P-100BHM	1	1	G3	Reference_25	S02002ST	30.7	2.056	6.588
P-100BHM.G3	P-100BHM	1	1	G3	Reference_25	S02002ST	31.0333	2.057	6.574
P-100BHM.G3	P-100BHM	1	1	G3	Reference_25	S02002ST	31.3667	2.051	6.533
P-100BHM.G3	P-100BHM	1	1	G3	Reference_25	S02002ST	31.7	2.049	6.577
P-100BHM.G3	P-100BHM	1	1	G3	Reference_25	S02002ST	32.0333	2.052	6.624
P-100BHM.G3	P-100BHM	1	1	G3	Reference_25	S02002ST	32.3667	2.048	6.596
P-100BHM.G3	P-100BHM	1	1	G3	Reference_25	S02002ST	32.7	2.048	6.596
P-100BHM.G3	P-100BHM	1	1	G3	Reference_25	S02002ST	33.0333	2.046	6.628
P-100BHM.G3	P-100BHM	1	1	G3	Reference_25	S02002ST	33.3667	2.047	6.569
P-100BHM.G3	P-100BHM	1	1	G3	Reference_25	S02002ST	33.7	2.045	6.566
P-100BHM.G3	P-100BHM	1	1	G3	Reference_25	S02002ST	34.0333	2.042	6.557
P-100BHM.G3	P-100BHM	1	1	G3	Reference_25	S02002ST	34.3667	2.04	6.579
P-100BHM.G3	P-100BHM	1	1	G3	Reference_25	S02002ST	34.7	2.042	6.595
P-100BHM.G3	P-100BHM	1	1	G3	Reference_25	S02002ST	35.0333	2.041	6.575
P-100BHM.G3	P-100BHM	1	1	G3	Reference_25	S02002ST	35.3667	2.037	6.62
P-100BHM.G3	P-100BHM	1	1	G3	Reference_25	S02002ST	35.7	2.035	6.6
P-100BHM.G3	P-100BHM	1	1	G3	Reference_25	S02002ST	36.0333	2.035	6.568
P-100BHM.G3	P-100BHM	1	1	G3	Reference_25	S02002ST	36.3667	2.03	6.626
P-100BHM.G3	P-100BHM	1	1	G3	Reference_25	S02002ST	36.7	2.028	6.595
P-100BHM.G3	P-100BHM	1	1	G3	Reference_25	S02002ST	37.0333	2.034	6.591
P-100BHM.G3	P-100BHM	1	1	G3	Reference_25	S02002ST	37.3667	2.023	6.631
P-100BHM.G3	P-100BHM	1	1	G3	Reference_25	S02002ST	37.7	2.031	6.588
P-100BHM.G3	P-100BHM	1	1	G3	Reference_25	S02002ST	38.0333	2.021	6.607
P-100BHM.G3	P-100BHM	1	1	G3	Reference_25	S02002ST	38.3667	2.019	6.647
P-100BHM.G3	P-100BHM	1	1	G3	Reference_25	S02002ST	38.7	2.017	6.604
P-100BHM.G3	P-100BHM	1	1	G3	Reference_25	S02002ST	39.0333	2.02	6.633
P-100BHM.G3	P-100BHM	1	1	G3	Reference_25	S02002ST	39.3667	2.017	6.617
P-100BHM.G3	P-100BHM	1	1	G3	Reference_25	S02002ST	39.7	2.02	6.569
P-100BHM.G3	P-100BHM	1	1	G3	Reference_25	S02002ST	40.0333	2.01	6.622
P-100BHM.G3	P-100BHM	1	1	G3	Reference_25	S02002ST	40.3667	2.012	6.608
P-100BHM.G3	P-100BHM	1	1	G3	Reference_25	S02002ST	40.7	2.01	6.577
P-100BHM.G3	P-100BHM	1	1	G3	Reference_25	S02002ST	41.0333	2.004	6.561
P-100BHM.G3	P-100BHM	1	1	G3	Reference_25	S02002ST	41.3667	1.999	6.616
P-100BHM.G3	P-100BHM	1	1	G3	Reference_25	S02002ST	41.7	2.007	6.635
P-100BHM.G3	P-100BHM	1	1	G3	Reference_25	S02002ST	42.0333	1.994	6.62
P-100BHM.G3	P-100BHM	1	1	G3	Reference_25	S02002ST	42.3667	2.001	6.601
P-100BHM.G3	P-100BHM	1	1	G3	Reference_25	S02002ST	42.7	1.993	6.562
P-100BHM.G3	P-100BHM	1	1	G3	Reference_25	S02002ST	43.0333	1.992	6.624
P-100BHM.G3	P-100BHM	1	1	G3	Reference_25	S02002ST	43.3667	1.99	6.591
P-100BHM.G3	P-100BHM	1	1	G3	Reference_25	S02002ST	43.7	1.992	6.653
P-100BHM.G3	P-100BHM	1	1	G3	Reference_25	S02002ST	44.0333	1.987	6.609
P-100BHM.G3	P-100BHM	1	1	G3	Reference_25	S02002ST	44.3667	1.989	6.646
P-100BHM.G3	P-100BHM	1	1	G3	Reference_25	S02002ST	44.7	1.982	6.575
P-100BHM.G3	P-100BHM	1	1	G3	Reference_25	S02002ST	45.0333	1.98	6.628
P-100BHM.I3	P-100BHM	1	1	I3	Reference_24	S02002ST	0	1.057	6.957
P-100BHM.I3	P-100BHM	1	1	I3	Reference_24	S02002ST	0.333333	1.06	7.01
P-100BHM.I3	P-100BHM	1	1	I3	Reference_24	S02002ST	0.666667	1.077	6.993
P-100BHM.I3	P-100BHM	1	1	I3	Reference_24	S02002ST	1	1.095	6.975
P-100BHM.I3	P-100BHM	1	1	I3	Reference_24	S02002ST	1.33333	1.114	6.993
P-100BHM.I3	P-100BHM	1	1	I3	Reference_24	S02002ST	1.66667	1.139	6.948
P-100BHM.I3	P-100BHM	1	1	I3	Reference_24	S02002ST	2	1.167	6.965
P-100BHM.I3	P-100BHM	1	1	I3	Reference_24	S02002ST	2.33333	1.21	6.969
P-100BHM.I3	P-100BHM	1	1	I3	Reference_24	S02002ST	2.66667	1.262	6.937
P-100BHM.I3	P-100BHM	1	1	I3	Reference_24	S02002ST	3	1.341	6.861
P-100BHM.I3	P-100BHM	1	1	I3	Reference_24	S02002ST	3.33333	1.435	6.89
P-100BHM.I3	P-100BHM	1	1	I3	Reference_24	S02002ST	3.66667	1.554	6.743
P-100BHM.I3	P-100BHM	1	1	I3	Reference_24	S02002ST	4	1.686	6.672
P-100BHM.I3	P-100BHM	1	1	I3	Reference_24	S02002ST	4.33333	1.862	6.608
P-100BHM.I3	P-100BHM	1	1	I3	Reference_24	S02002ST	4.66667	1.945	6.463
P-100BHM.I3	P-100BHM	1	1	I3	Reference_24	S02002ST	5	1.993	6.128
P-100BHM.I3	P-100BHM	1	1	I3	Reference_24	S02002ST	5.33333	2.097	6.015
P-100BHM.I3	P-100BHM	1	1	I3	Reference_24	S02002ST	5.66667	2.101	6.025
P-100BHM.I3	P-100BHM	1	1	I3	Reference_24	S02002ST	6	2.112	6.039
P-100BHM.I3	P-100BHM	1	1	I3	Reference_24	S02002ST	6.33333	2.123	6.05
P-100BHM.I3	P-100BHM	1	1	I3	Reference_24	S02002ST	6.66667	2.129	6.08
P-100BHM.I3	P-100BHM	1	1	I3	Reference_24	S02002ST	7	2.13	6.112
P-100BHM.I3	P-100BHM	1	1	I3	Reference_24	S02002ST	7.33333	2.145	6.157
P-100BHM.I3	P-100BHM	1	1	I3	Reference_24	S02002ST	7.66667	2.145	6.191
P-100BHM.I3	P-100BHM	1	1	I3	Reference_24	S02002ST	8	2.146	6.178
P-100BHM.I3	P-100BHM	1	1	I3	Reference_24	S02002ST	8.33333	2.151	6.205
P-100BHM.I3	P-100BHM	1	1	I3	Reference_24	S02002ST	8.66667	2.15	6.27
P-100BHM.I3	P-100BHM	1	1	I3	Reference_24	S02002ST	9	2.149	6.239
P-100BHM.I3	P-100BHM	1	1	I3	Reference_24	S02002ST	9.35	2.152	6.284
P-100BHM.I3	P-100BHM	1	1	I3	Reference_24	S02002ST	9.68333	2.149	6.271
P-100BHM.I3	P-100BHM	1	1	I3	Reference_24	S02002ST	10.0167	2.148	6.278
P-100BHM.I3	P-100BHM	1	1	I3	Reference_24	S02002ST	10.35	2.153	6.28
P-100BHM.I3	P-100BHM	1	1	I3	Reference_24	S02002ST	10.6833	2.155	6.333
P-100BHM.I3	P-100BHM	1	1	I3	Reference_24	S02002ST	11.0167	2.154	6.318
P-100BHM.I3	P-100BHM	1	1	I3	Reference_24	S02002ST	11.35	2.153	6.343
P-100BHM.I3	P-100BHM	1	1	I3	Reference_24	S02002ST	11.6833	2.149	6.367
P-100BHM.I3	P-100BHM	1	1	I3	Reference_24	S02002ST	12.0167	2.148	6.375
P-100BHM.I3	P-100BHM	1	1	I3	Reference_24	S02002ST	12.35	2.147	6.394
P-100BHM.I3	P-100BHM	1	1	I3	Reference_24	S02002ST	12.6833	2.144	6.422
P-100BHM.I3	P-100BHM	1	1	I3	Reference_24	S02002ST	13.0167	2.145	6.399
P-100BHM.I3	P-100BHM	1	1	I3	Reference_24	S02002ST	13.35	2.143	6.399
P-100BHM.I3	P-100BHM	1	1	I3	Reference_24	S02002ST	13.6833	2.142	6.419
P-100BHM.I3	P-100BHM	1	1	I3	Reference_24	S02002ST	14.0167	2.141	6.394
P-100BHM.I3	P-100BHM	1	1	I3	Reference_24	S02002ST	14.35	2.139	6.386
P-100BHM.I3	P-100BHM	1	1	I3	Reference_24	S02002ST	14.6833	2.138	6.401
P-100BHM.I3	P-100BHM	1	1	I3	Reference_24	S02002ST	15.0167	2.139	6.453
P-100BHM.I3	P-100BHM	1	1	I3	Reference_24	S02002ST	15.35	2.134	6.403
P-100BHM.I3	P-100BHM	1	1	I3	Reference_24	S02002ST	15.6833	2.136	6.461
P-100BHM.I3	P-100BHM	1	1	I3	Reference_24	S02002ST	16.0167	2.136	6.439
P-100BHM.I3	P-100BHM	1	1	I3	Reference_24	S02002ST	16.35	2.136	6.443
P-100BHM.I3	P-100BHM	1	1	I3	Reference_24	S02002ST	16.6833	2.133	6.44
P-100BHM.I3	P-100BHM	1	1	I3	Reference_24	S02002ST	17.0167	2.136	6.463
P-100BHM.I3	P-100BHM	1	1	I3	Reference_24	S02002ST	17.35	2.135	6.42
P-100BHM.I3	P-100BHM	1	1	I3	Reference_24	S02002ST	17.6833	2.132	6.483
P-100BHM.I3	P-100BHM	1	1	I3	Reference_24	S02002ST	18.0167	2.134	6.491
P-100BHM.I3	P-100BHM	1	1	I3	Reference_24	S02002ST	18.35	2.134	6.481
P-100BHM.I3	P-100BHM	1	1	I3	Reference_24	S02002ST	18.6833	2.131	6.505
P-100BHM.I3	P-100BHM	1	1	I3	Reference_24	S02002ST	19.0167	2.128	6.535
P-100BHM.I3	P-100BHM	1	1	I3	Reference_24	S02002ST	19.35	2.131	6.537
P-100BHM.I3	P-100BHM	1	1	I3	Reference_24	S02002ST	19.6833	2.127	6.506
P-100BHM.I3	P-100BHM	1	1	I3	Reference_24	S02002ST	20.0167	2.126	6.521
P-100BHM.I3	P-100BHM	1	1	I3	Reference_24	S02002ST	20.35	2.124	6.515
P-100BHM.I3	P-100BHM	1	1	I3	Reference_24	S02002ST	20.6833	2.122	6.481
P-100BHM.I3	P-100BHM	1	1	I3	Reference_24	S02002ST	21.0167	2.122	6.542
P-100BHM.I3	P-100BHM	1	1	I3	Reference_24	S02002ST	21.35	2.118	6.521
P-100BHM.I3	P-100BHM	1	1	I3	Reference_24	S02002ST	21.6833	2.119	6.497
P-100BHM.I3	P-100BHM	1	1	I3	Reference_24	S02002ST	22.0167	2.117	6.545
P-100BHM.I3	P-100BHM	1	1	I3	Reference_24	S02002ST	22.35	2.116	6.552
P-100BHM.I3	P-100BHM	1	1	I3	Reference_24	S02002ST	22.6833	2.111	6.507
P-100BHM.I3	P-100BHM	1	1	I3	Reference_24	S02002ST	23.0167	2.111	6.544
P-100BHM.I3	P-100BHM	1	1	I3	Reference_24	S02002ST	23.35	2.107	6.5
P-100BHM.I3	P-100BHM	1	1	I3	Reference_24	S02002ST	23.6833	2.105	6.543
P-100BHM.I3	P-100BHM	1	1	I3	Reference_24	S02002ST	24.0167	2.104	6.522
P-100BHM.I3	P-100BHM	1	1	I3	Reference_24	S02002ST	24.35	2.1	6.525
P-100BHM.I3	P-100BHM	1	1	I3	Reference_24	S02002ST	24.6833	2.1	6.525
P-100BHM.I3	P-100BHM	1	1	I3	Reference_24	S02002ST	25.0167	2.098	6.587
P-100BHM.I3	P-100BHM	1	1	I3	Reference_24	S02002ST	25.35	2.097	6.498
P-100BHM.I3	P-100BHM	1	1	I3	Reference_24	S02002ST	25.6833	2.093	6.529
P-100BHM.I3	P-100BHM	1	1	I3	Reference_24	S02002ST	26.0167	2.095	6.491
P-100BHM.I3	P-100BHM	1	1	I3	Reference_24	S02002ST	26.35	2.091	6.547
P-100BHM.I3	P-100BHM	1	1	I3	Reference_24	S02002ST	26.6833	2.087	6.611
P-100BHM.I3	P-100BHM	1	1	I3	Reference_24	S02002ST	27.0167	2.087	6.605
P-100BHM.I3	P-100BHM	1	1	I3	Reference_24	S02002ST	27.35	2.084	6.573
P-100BHM.I3	P-100BHM	1	1	I3	Reference_24	S02002ST	27.6833	2.085	6.544
P-100BHM.I3	P-100BHM	1	1	I3	Reference_24	S02002ST	28.0167	2.082	6.527
P-100BHM.I3	P-100BHM	1	1	I3	Reference_24	S02002ST	28.35	2.082	6.555
P-100BHM.I3	P-100BHM	1	1	I3	Reference_24	S02002ST	28.7	2.08	6.608
P-100BHM.I3	P-100BHM	1	1	I3	Reference_24	S02002ST	29.0333	2.077	6.607
P-100BHM.I3	P-100BHM	1	1	I3	Reference_24	S02002ST	29.3667	2.074	6.576
P-100BHM.I3	P-100BHM	1	1	I3	Reference_24	S02002ST	29.7	2.075	6.605
P-100BHM.I3	P-100BHM	1	1	I3	Reference_24	S02002ST	30.0333	2.072	6.574
P-100BHM.I3	P-100BHM	1	1	I3	Reference_24	S02002ST	30.3667	2.071	6.57
P-100BHM.I3	P-100BHM	1	1	I3	Reference_24	S02002ST	30.7	2.068	6.603
P-100BHM.I3	P-100BHM	1	1	I3	Reference_24	S02002ST	31.0333	2.07	6.575
P-100BHM.I3	P-100BHM	1	1	I3	Reference_24	S02002ST	31.3667	2.067	6.57
P-100BHM.I3	P-100BHM	1	1	I3	Reference_24	S02002ST	31.7	2.064	6.585
P-100BHM.I3	P-100BHM	1	1	I3	Reference_24	S02002ST	32.0333	2.063	6.588
P-100BHM.I3	P-100BHM	1	1	I3	Reference_24	S02002ST	32.3667	2.06	6.555
P-100BHM.I3	P-100BHM	1	1	I3	Reference_24	S02002ST	32.7	2.062	6.62
P-100BHM.I3	P-100BHM	1	1	I3	Reference_24	S02002ST	33.0333	2.059	6.628
P-100BHM.I3	P-100BHM	1	1	I3	Reference_24	S02002ST	33.3667	2.057	6.602
P-100BHM.I3	P-100BHM	1	1	I3	Reference_24	S02002ST	33.7	2.058	6.645
P-100BHM.I3	P-100BHM	1	1	I3	Reference_24	S02002ST	34.0333	2.059	6.631
P-100BHM.I3	P-100BHM	1	1	I3	Reference_24	S02002ST	34.3667	2.057	6.638
P-100BHM.I3	P-100BHM	1	1	I3	Reference_24	S02002ST	34.7	2.053	6.591
P-100BHM.I3	P-100BHM	1	1	I3	Reference_24	S02002ST	35.0333	2.05	6.594
P-100BHM.I3	P-100BHM	1	1	I3	Reference_24	S02002ST	35.3667	2.052	6.587
P-100BHM.I3	P-100BHM	1	1	I3	Reference_24	S02002ST	35.7	2.047	6.669
P-100BHM.I3	P-100BHM	1	1	I3	Reference_24	S02002ST	36.0333	2.048	6.631
P-100BHM.I3	P-100BHM	1	1	I3	Reference_24	S02002ST	36.3667	2.046	6.638
P-100BHM.I3	P-100BHM	1	1	I3	Reference_24	S02002ST	36.7	2.042	6.628
P-100BHM.I3	P-100BHM	1	1	I3	Reference_24	S02002ST	37.0333	2.036	6.595
P-100BHM.I3	P-100BHM	1	1	I3	Reference_24	S02002ST	37.3667	2.035	6.614
P-100BHM.I3	P-100BHM	1	1	I3	Reference_24	S02002ST	37.7	2.036	6.664
P-100BHM.I3	P-100BHM	1	1	I3	Reference_24	S02002ST	38.0333	2.032	6.623
P-100BHM.I3	P-100BHM	1	1	I3	Reference_24	S02002ST	38.3667	2.032	6.592
P-100BHM.I3	P-100BHM	1	1	I3	Reference_24	S02002ST	38.7	2.029	6.659
P-100BHM.I3	P-100BHM	1	1	I3	Reference_24	S02002ST	39.0333	2.027	6.589
P-100BHM.I3	P-100BHM	1	1	I3	Reference_24	S02002ST	39.3667	2.024	6.6
P-100BHM.I3	P-100BHM	1	1	I3	Reference_24	S02002ST	39.7	2.024	6.629
P-100BHM.I3	P-100BHM	1	1	I3	Reference_24	S02002ST	40.0333	2.022	6.627
P-100BHM.I3	P-100BHM	1	1	I3	Reference_24	S02002ST	40.3667	2.019	6.649
P-100BHM.I3	P-100BHM	1	1	I3	Reference_24	S02002ST	40.7	2.018	6.594
P-100BHM.I3	P-100BHM	1	1	I3	Reference_24	S02002ST	41.0333	2.025	6.642
P-100BHM.I3	P-100BHM	1	1	I3	Reference_24	S02002ST	41.3667	2.023	6.605
P-100BHM.I3	P-100BHM	1	1	I3	Reference_24	S02002ST	41.7	2.011	6.614
P-100BHM.I3	P-100BHM	1	1	I3	Reference_24	S02002ST	42.0333	2.008	6.617
P-100BHM.I3	P-100BHM	1	1	I3	Reference_24	S02002ST	42.3667	2.008	6.621
P-100BHM.I3	P-100BHM	1	1	I3	Reference_24	S02002ST	42.7	2.013	6.608
P-100BHM.I3	P-100BHM	1	1	I3	Reference_24	S02002ST	43.0333	2.005	6.672
P-100BHM.I3	P-100BHM	1	1	I3	Reference_24	S02002ST	43.3667	1.999	6.665
P-100BHM.I3	P-100BHM	1	1	I3	Reference_24	S02002ST	43.7	2	6.603
P-100BHM.I3	P-100BHM	1	1	I3	Reference_24	S02002ST	44.0333	1.999	6.574
P-100BHM.I3	P-100BHM	1	1	I3	Reference_24	S02002ST	44.3667	1.995	6.618
P-100BHM.I3	P-100BHM	1	1	I3	Reference_24	S02002ST	44.7	1.995	6.598
P-100BHM.I3	P-100BHM	1	1	I3	Reference_24	S02002ST	45.0333	1.993	6.666
P-100BHM.K3	P-100BHM	1	1	K3	Reference_36	S02002ST	0	1.046	6.986
P-100BHM.K3	P-100BHM	1	1	K3	Reference_36	S02002ST	0.333333	1.047	6.985
P-100BHM.K3	P-100BHM	1	1	K3	Reference_36	S02002ST	0.666667	1.065	7.016
P-100BHM.K3	P-100BHM	1	1	K3	Reference_36	S02002ST	1	1.085	7.046
P-100BHM.K3	P-100BHM	1	1	K3	Reference_36	S02002ST	1.33333	1.108	7.072
P-100BHM.K3	P-100BHM	1	1	K3	Reference_36	S02002ST	1.66667	1.141	6.956
P-100BHM.K3	P-100BHM	1	1	K3	Reference_36	S02002ST	2	1.188	6.97
P-100BHM.K3	P-100BHM	1	1	K3	Reference_36	S02002ST	2.33333	1.245	6.87
P-100BHM.K3	P-100BHM	1	1	K3	Reference_36	S02002ST	2.66667	1.3	6.925
P-100BHM.K3	P-100BHM	1	1	K3	Reference_36	S02002ST	3	1.367	6.819
P-100BHM.K3	P-100BHM	1	1	K3	Reference_36	S02002ST	3.33333	1.453	6.715
P-100BHM.K3	P-100BHM	1	1	K3	Reference_36	S02002ST	3.66667	1.561	6.586
P-100BHM.K3	P-100BHM	1	1	K3	Reference_36	S02002ST	4	1.697	6.477
P-100BHM.K3	P-100BHM	1	1	K3	Reference_36	S02002ST	4.33333	1.82	6.328
P-100BHM.K3	P-100BHM	1	1	K3	Reference_36	S02002ST	4.66667	1.898	6.143
P-100BHM.K3	P-100BHM	1	1	K3	Reference_36	S02002ST	5	1.992	6.037
P-100BHM.K3	P-100BHM	1	1	K3	Reference_36	S02002ST	5.33333	2.018	6.02
P-100BHM.K3	P-100BHM	1	1	K3	Reference_36	S02002ST	5.66667	2.036	6.141
P-100BHM.K3	P-100BHM	1	1	K3	Reference_36	S02002ST	6	2.008	6.091
P-100BHM.K3	P-100BHM	1	1	K3	Reference_36	S02002ST	6.33333	2.095	6.137
P-100BHM.K3	P-100BHM	1	1	K3	Reference_36	S02002ST	6.66667	2.097	6.161
P-100BHM.K3	P-100BHM	1	1	K3	Reference_36	S02002ST	7	2.075	6.225
P-100BHM.K3	P-100BHM	1	1	K3	Reference_36	S02002ST	7.33333	2.079	6.185
P-100BHM.K3	P-100BHM	1	1	K3	Reference_36	S02002ST	7.66667	2.081	6.241
P-100BHM.K3	P-100BHM	1	1	K3	Reference_36	S02002ST	8	2.084	6.269
P-100BHM.K3	P-100BHM	1	1	K3	Reference_36	S02002ST	8.33333	2.084	6.32
P-100BHM.K3	P-100BHM	1	1	K3	Reference_36	S02002ST	8.66667	2.087	6.32
P-100BHM.K3	P-100BHM	1	1	K3	Reference_36	S02002ST	9	2.095	6.331
P-100BHM.K3	P-100BHM	1	1	K3	Reference_36	S02002ST	9.35	2.09	6.307
P-100BHM.K3	P-100BHM	1	1	K3	Reference_36	S02002ST	9.68333	2.092	6.309
P-100BHM.K3	P-100BHM	1	1	K3	Reference_36	S02002ST	10.0167	2.097	6.345
P-100BHM.K3	P-100BHM	1	1	K3	Reference_36	S02002ST	10.35	2.101	6.417
P-100BHM.K3	P-100BHM	1	1	K3	Reference_36	S02002ST	10.6833	2.094	6.373
P-100BHM.K3	P-100BHM	1	1	K3	Reference_36	S02002ST	11.0167	2.096	6.398
P-100BHM.K3	P-100BHM	1	1	K3	Reference_36	S02002ST	11.35	2.094	6.362
P-100BHM.K3	P-100BHM	1	1	K3	Reference_36	S02002ST	11.6833	2.094	6.431
P-100BHM.K3	P-100BHM	1	1	K3	Reference_36	S02002ST	12.0167	2.091	6.383
P-100BHM.K3	P-100BHM	1	1	K3	Reference_36	S02002ST	12.35	2.092	6.456
P-100BHM.K3	P-100BHM	1	1	K3	Reference_36	S02002ST	12.6833	2.09	6.419
P-100BHM.K3	P-100BHM	1	1	K3	Reference_36	S02002ST	13.0167	2.096	6.414
P-100BHM.K3	P-100BHM	1	1	K3	Reference_36	S02002ST	13.35	2.092	6.403
P-100BHM.K3	P-100BHM	1	1	K3	Reference_36	S02002ST	13.6833	2.088	6.471
P-100BHM.K3	P-100BHM	1	1	K3	Reference_36	S02002ST	14.0167	2.092	6.512
P-100BHM.K3	P-100BHM	1	1	K3	Reference_36	S02002ST	14.35	2.087	6.46
P-100BHM.K3	P-100BHM	1	1	K3	Reference_36	S02002ST	14.6833	2.087	6.464
P-100BHM.K3	P-100BHM	1	1	K3	Reference_36	S02002ST	15.0167	2.087	6.464
P-100BHM.K3	P-100BHM	1	1	K3	Reference_36	S02002ST	15.35	2.083	6.464
P-100BHM.K3	P-100BHM	1	1	K3	Reference_36	S02002ST	15.6833	2.084	6.453
P-100BHM.K3	P-100BHM	1	1	K3	Reference_36	S02002ST	16.0167	2.086	6.571
P-100BHM.K3	P-100BHM	1	1	K3	Reference_36	S02002ST	16.35	2.082	6.529
P-100BHM.K3	P-100BHM	1	1	K3	Reference_36	S02002ST	16.6833	2.081	6.484
P-100BHM.K3	P-100BHM	1	1	K3	Reference_36	S02002ST	17.0167	2.08	6.499
P-100BHM.K3	P-100BHM	1	1	K3	Reference_36	S02002ST	17.35	2.08	6.558
P-100BHM.K3	P-100BHM	1	1	K3	Reference_36	S02002ST	17.6833	2.076	6.527
P-100BHM.K3	P-100BHM	1	1	K3	Reference_36	S02002ST	18.0167	2.081	6.513
P-100BHM.K3	P-100BHM	1	1	K3	Reference_36	S02002ST	18.35	2.08	6.521
P-100BHM.K3	P-100BHM	1	1	K3	Reference_36	S02002ST	18.6833	2.08	6.557
P-100BHM.K3	P-100BHM	1	1	K3	Reference_36	S02002ST	19.0167	2.082	6.529
P-100BHM.K3	P-100BHM	1	1	K3	Reference_36	S02002ST	19.35	2.08	6.525
P-100BHM.K3	P-100BHM	1	1	K3	Reference_36	S02002ST	19.6833	2.078	6.535
P-100BHM.K3	P-100BHM	1	1	K3	Reference_36	S02002ST	20.0167	2.074	6.517
P-100BHM.K3	P-100BHM	1	1	K3	Reference_36	S02002ST	20.35	2.078	6.534
P-100BHM.K3	P-100BHM	1	1	K3	Reference_36	S02002ST	20.6833	2.074	6.546
P-100BHM.K3	P-100BHM	1	1	K3	Reference_36	S02002ST	21.0167	2.074	6.505
P-100BHM.K3	P-100BHM	1	1	K3	Reference_36	S02002ST	21.35	2.073	6.539
P-100BHM.K3	P-100BHM	1	1	K3	Reference_36	S02002ST	21.6833	2.072	6.535
P-100BHM.K3	P-100BHM	1	1	K3	Reference_36	S02002ST	22.0167	2.07	6.538
P-100BHM.K3	P-100BHM	1	1	K3	Reference_36	S02002ST	22.35	2.071	6.543
P-100BHM.K3	P-100BHM	1	1	K3	Reference_36	S02002ST	22.6833	2.07	6.544
P-100BHM.K3	P-100BHM	1	1	K3	Reference_36	S02002ST	23.0167	2.068	6.611
P-100BHM.K3	P-100BHM	1	1	K3	Reference_36	S02002ST	23.35	2.067	6.595
P-100BHM.K3	P-100BHM	1	1	K3	Reference_36	S02002ST	23.6833	2.068	6.54
P-100BHM.K3	P-100BHM	1	1	K3	Reference_36	S02002ST	24.0167	2.069	6.575
P-100BHM.K3	P-100BHM	1	1	K3	Reference_36	S02002ST	24.35	2.066	6.609
P-100BHM.K3	P-100BHM	1	1	K3	Reference_36	S02002ST	24.6833	2.062	6.572
P-100BHM.K3	P-100BHM	1	1	K3	Reference_36	S02002ST	25.0167	2.06	6.584
P-100BHM.K3	P-100BHM	1	1	K3	Reference_36	S02002ST	25.35	2.063	6.584
P-100BHM.K3	P-100BHM	1	1	K3	Reference_36	S02002ST	25.6833	2.06	6.666
P-100BHM.K3	P-100BHM	1	1	K3	Reference_36	S02002ST	26.0167	2.057	6.612
P-100BHM.K3	P-100BHM	1	1	K3	Reference_36	S02002ST	26.35	2.056	6.586
P-100BHM.K3	P-100BHM	1	1	K3	Reference_36	S02002ST	26.6833	2.055	6.618
P-100BHM.K3	P-100BHM	1	1	K3	Reference_36	S02002ST	27.0167	2.052	6.612
P-100BHM.K3	P-100BHM	1	1	K3	Reference_36	S02002ST	27.35	2.05	6.633
P-100BHM.K3	P-100BHM	1	1	K3	Reference_36	S02002ST	27.6833	2.051	6.619
P-100BHM.K3	P-100BHM	1	1	K3	Reference_36	S02002ST	28.0167	2.048	6.602
P-100BHM.K3	P-100BHM	1	1	K3	Reference_36	S02002ST	28.35	2.048	6.602
P-100BHM.K3	P-100BHM	1	1	K3	Reference_36	S02002ST	28.7	2.046	6.601
P-100BHM.K3	P-100BHM	1	1	K3	Reference_36	S02002ST	29.0333	2.047	6.641
P-100BHM.K3	P-100BHM	1	1	K3	Reference_36	S02002ST	29.3667	2.045	6.588
P-100BHM.K3	P-100BHM	1	1	K3	Reference_36	S02002ST	29.7	2.045	6.672
P-100BHM.K3	P-100BHM	1	1	K3	Reference_36	S02002ST	30.0333	2.04	6.638
P-100BHM.K3	P-100BHM	1	1	K3	Reference_36	S02002ST	30.3667	2.044	6.634
P-100BHM.K3	P-100BHM	1	1	K3	Reference_36	S02002ST	30.7	2.037	6.635
P-100BHM.K3	P-100BHM	1	1	K3	Reference_36	S02002ST	31.0333	2.038	6.559
P-100BHM.K3	P-100BHM	1	1	K3	Reference_36	S02002ST	31.3667	2.036	6.589
P-100BHM.K3	P-100BHM	1	1	K3	Reference_36	S02002ST	31.7	2.033	6.633
P-100BHM.K3	P-100BHM	1	1	K3	Reference_36	S02002ST	32.0333	2.032	6.626
P-100BHM.K3	P-100BHM	1	1	K3	Reference_36	S02002ST	32.3667	2.033	6.625
P-100BHM.K3	P-100BHM	1	1	K3	Reference_36	S02002ST	32.7	2.031	6.598
P-100BHM.K3	P-100BHM	1	1	K3	Reference_36	S02002ST	33.0333	2.027	6.619
P-100BHM.K3	P-100BHM	1	1	K3	Reference_36	S02002ST	33.3667	2.027	6.64
P-100BHM.K3	P-100BHM	1	1	K3	Reference_36	S02002ST	33.7	2.027	6.573
P-100BHM.K3	P-100BHM	1	1	K3	Reference_36	S02002ST	34.0333	2.023	6.647
P-100BHM.K3	P-100BHM	1	1	K3	Reference_36	S02002ST	34.3667	2.024	6.607
P-100BHM.K3	P-100BHM	1	1	K3	Reference_36	S02002ST	34.7	2.023	6.629
P-100BHM.K3	P-100BHM	1	1	K3	Reference_36	S02002ST	35.0333	2.021	6.636
P-100BHM.K3	P-100BHM	1	1	K3	Reference_36	S02002ST	35.3667	2.018	6.684
P-100BHM.K3	P-100BHM	1	1	K3	Reference_36	S02002ST	35.7	2.017	6.636
P-100BHM.K3	P-100BHM	1	1	K3	Reference_36	S02002ST	36.0333	2.014	6.638
P-100BHM.K3	P-100BHM	1	1	K3	Reference_36	S02002ST	36.3667	2.013	6.68
P-100BHM.K3	P-100BHM	1	1	K3	Reference_36	S02002ST	36.7	2.01	6.633
P-100BHM.K3	P-100BHM	1	1	K3	Reference_36	S02002ST	37.0333	2.008	6.664
P-100BHM.K3	P-100BHM	1	1	K3	Reference_36	S02002ST	37.3667	2.008	6.659
P-100BHM.K3	P-100BHM	1	1	K3	Reference_36	S02002ST	37.7	2.005	6.62
P-100BHM.K3	P-100BHM	1	1	K3	Reference_36	S02002ST	38.0333	2.006	6.683
P-100BHM.K3	P-100BHM	1	1	K3	Reference_36	S02002ST	38.3667	2.002	6.648
P-100BHM.K3	P-100BHM	1	1	K3	Reference_36	S02002ST	38.7	1.999	6.651
P-100BHM.K3	P-100BHM	1	1	K3	Reference_36	S02002ST	39.0333	2	6.605
P-100BHM.K3	P-100BHM	1	1	K3	Reference_36	S02002ST	39.3667	1.996	6.656
P-100BHM.K3	P-100BHM	1	1	K3	Reference_36	S02002ST	39.7	1.996	6.64
P-100BHM.K3	P-100BHM	1	1	K3	Reference_36	S02002ST	40.0333	1.992	6.638
P-100BHM.K3	P-100BHM	1	1	K3	Reference_36	S02002ST	40.3667	1.992	6.659
P-100BHM.K3	P-100BHM	1	1	K3	Reference_36	S02002ST	40.7	1.99	6.68
P-100BHM.K3	P-100BHM	1	1	K3	Reference_36	S02002ST	41.0333	1.989	6.638
P-100BHM.K3	P-100BHM	1	1	K3	Reference_36	S02002ST	41.3667	1.989	6.636
P-100BHM.K3	P-100BHM	1	1	K3	Reference_36	S02002ST	41.7	1.983	6.639
P-100BHM.K3	P-100BHM	1	1	K3	Reference_36	S02002ST	42.0333	1.982	6.678
P-100BHM.K3	P-100BHM	1	1	K3	Reference_36	S02002ST	42.3667	1.982	6.639
P-100BHM.K3	P-100BHM	1	1	K3	Reference_36	S02002ST	42.7	1.983	6.666
P-100BHM.K3	P-100BHM	1	1	K3	Reference_36	S02002ST	43.0333	1.981	6.649
P-100BHM.K3	P-100BHM	1	1	K3	Reference_36	S02002ST	43.3667	1.976	6.652
P-100BHM.K3	P-100BHM	1	1	K3	Reference_36	S02002ST	43.7	1.973	6.662
P-100BHM.K3	P-100BHM	1	1	K3	Reference_36	S02002ST	44.0333	1.971	6.652
P-100BHM.K3	P-100BHM	1	1	K3	Reference_36	S02002ST	44.3667	1.97	6.67
P-100BHM.K3	P-100BHM	1	1	K3	Reference_36	S02002ST	44.7	1.966	6.656
P-100BHM.K3	P-100BHM	1	1	K3	Reference_36	S02002ST	45.0333	1.966	6.656
P-100BHM.M3	P-100BHM	1	1	M3	Reference_20	S02002ST	0	1.062	6.958
P-100BHM.M3	P-100BHM	1	1	M3	Reference_20	S02002ST	0.333333	1.067	6.961
P-100BHM.M3	P-100BHM	1	1	M3	Reference_20	S02002ST	0.666667	1.082	7.012
P-100BHM.M3	P-100BHM	1	1	M3	Reference_20	S02002ST	1	1.101	6.998
P-100BHM.M3	P-100BHM	1	1	M3	Reference_20	S02002ST	1.33333	1.124	6.991
P-100BHM.M3	P-100BHM	1	1	M3	Reference_20	S02002ST	1.66667	1.141	6.98
P-100BHM.M3	P-100BHM	1	1	M3	Reference_20	S02002ST	2	1.172	6.958
P-100BHM.M3	P-100BHM	1	1	M3	Reference_20	S02002ST	2.33333	1.207	6.967
P-100BHM.M3	P-100BHM	1	1	M3	Reference_20	S02002ST	2.66667	1.261	6.945
P-100BHM.M3	P-100BHM	1	1	M3	Reference_20	S02002ST	3	1.335	6.88
P-100BHM.M3	P-100BHM	1	1	M3	Reference_20	S02002ST	3.33333	1.429	6.838
P-100BHM.M3	P-100BHM	1	1	M3	Reference_20	S02002ST	3.66667	1.553	6.781
P-100BHM.M3	P-100BHM	1	1	M3	Reference_20	S02002ST	4	1.65	6.773
P-100BHM.M3	P-100BHM	1	1	M3	Reference_20	S02002ST	4.33333	1.774	6.56
P-100BHM.M3	P-100BHM	1	1	M3	Reference_20	S02002ST	4.66667	1.903	6.426
P-100BHM.M3	P-100BHM	1	1	M3	Reference_20	S02002ST	5	1.996	6.262
P-100BHM.M3	P-100BHM	1	1	M3	Reference_20	S02002ST	5.33333	2.1	6.099
P-100BHM.M3	P-100BHM	1	1	M3	Reference_20	S02002ST	5.66667	2.113	6.006
P-100BHM.M3	P-100BHM	1	1	M3	Reference_20	S02002ST	6	2.116	6.086
P-100BHM.M3	P-100BHM	1	1	M3	Reference_20	S02002ST	6.33333	2.12	6.066
P-100BHM.M3	P-100BHM	1	1	M3	Reference_20	S02002ST	6.66667	2.13	6.112
P-100BHM.M3	P-100BHM	1	1	M3	Reference_20	S02002ST	7	2.126	6.076
P-100BHM.M3	P-100BHM	1	1	M3	Reference_20	S02002ST	7.33333	2.127	6.151
P-100BHM.M3	P-100BHM	1	1	M3	Reference_20	S02002ST	7.66667	2.136	6.169
P-100BHM.M3	P-100BHM	1	1	M3	Reference_20	S02002ST	8	2.137	6.187
P-100BHM.M3	P-100BHM	1	1	M3	Reference_20	S02002ST	8.33333	2.132	6.262
P-100BHM.M3	P-100BHM	1	1	M3	Reference_20	S02002ST	8.66667	2.138	6.278
P-100BHM.M3	P-100BHM	1	1	M3	Reference_20	S02002ST	9	2.137	6.289
P-100BHM.M3	P-100BHM	1	1	M3	Reference_20	S02002ST	9.35	2.138	6.333
P-100BHM.M3	P-100BHM	1	1	M3	Reference_20	S02002ST	9.68333	2.142	6.304
P-100BHM.M3	P-100BHM	1	1	M3	Reference_20	S02002ST	10.0167	2.135	6.34
P-100BHM.M3	P-100BHM	1	1	M3	Reference_20	S02002ST	10.35	2.136	6.32
P-100BHM.M3	P-100BHM	1	1	M3	Reference_20	S02002ST	10.6833	2.133	6.34
P-100BHM.M3	P-100BHM	1	1	M3	Reference_20	S02002ST	11.0167	2.138	6.344
P-100BHM.M3	P-100BHM	1	1	M3	Reference_20	S02002ST	11.35	2.134	6.362
P-100BHM.M3	P-100BHM	1	1	M3	Reference_20	S02002ST	11.6833	2.127	6.361
P-100BHM.M3	P-100BHM	1	1	M3	Reference_20	S02002ST	12.0167	2.129	6.383
P-100BHM.M3	P-100BHM	1	1	M3	Reference_20	S02002ST	12.35	2.131	6.399
P-100BHM.M3	P-100BHM	1	1	M3	Reference_20	S02002ST	12.6833	2.124	6.389
P-100BHM.M3	P-100BHM	1	1	M3	Reference_20	S02002ST	13.0167	2.126	6.362
P-100BHM.M3	P-100BHM	1	1	M3	Reference_20	S02002ST	13.35	2.125	6.455
P-100BHM.M3	P-100BHM	1	1	M3	Reference_20	S02002ST	13.6833	2.124	6.442
P-100BHM.M3	P-100BHM	1	1	M3	Reference_20	S02002ST	14.0167	2.124	6.482
P-100BHM.M3	P-100BHM	1	1	M3	Reference_20	S02002ST	14.35	2.12	6.429
P-100BHM.M3	P-100BHM	1	1	M3	Reference_20	S02002ST	14.6833	2.123	6.408
P-100BHM.M3	P-100BHM	1	1	M3	Reference_20	S02002ST	15.0167	2.118	6.485
P-100BHM.M3	P-100BHM	1	1	M3	Reference_20	S02002ST	15.35	2.121	6.451
P-100BHM.M3	P-100BHM	1	1	M3	Reference_20	S02002ST	15.6833	2.119	6.461
P-100BHM.M3	P-100BHM	1	1	M3	Reference_20	S02002ST	16.0167	2.117	6.48
P-100BHM.M3	P-100BHM	1	1	M3	Reference_20	S02002ST	16.35	2.117	6.474
P-100BHM.M3	P-100BHM	1	1	M3	Reference_20	S02002ST	16.6833	2.114	6.419
P-100BHM.M3	P-100BHM	1	1	M3	Reference_20	S02002ST	17.0167	2.116	6.455
P-100BHM.M3	P-100BHM	1	1	M3	Reference_20	S02002ST	17.35	2.114	6.448
P-100BHM.M3	P-100BHM	1	1	M3	Reference_20	S02002ST	17.6833	2.117	6.473
P-100BHM.M3	P-100BHM	1	1	M3	Reference_20	S02002ST	18.0167	2.116	6.53
P-100BHM.M3	P-100BHM	1	1	M3	Reference_20	S02002ST	18.35	2.115	6.482
P-100BHM.M3	P-100BHM	1	1	M3	Reference_20	S02002ST	18.6833	2.111	6.517
P-100BHM.M3	P-100BHM	1	1	M3	Reference_20	S02002ST	19.0167	2.111	6.529
P-100BHM.M3	P-100BHM	1	1	M3	Reference_20	S02002ST	19.35	2.106	6.496
P-100BHM.M3	P-100BHM	1	1	M3	Reference_20	S02002ST	19.6833	2.105	6.503
P-100BHM.M3	P-100BHM	1	1	M3	Reference_20	S02002ST	20.0167	2.107	6.528
P-100BHM.M3	P-100BHM	1	1	M3	Reference_20	S02002ST	20.35	2.107	6.569
P-100BHM.M3	P-100BHM	1	1	M3	Reference_20	S02002ST	20.6833	2.104	6.494
P-100BHM.M3	P-100BHM	1	1	M3	Reference_20	S02002ST	21.0167	2.101	6.504
P-100BHM.M3	P-100BHM	1	1	M3	Reference_20	S02002ST	21.35	2.1	6.505
P-100BHM.M3	P-100BHM	1	1	M3	Reference_20	S02002ST	21.6833	2.098	6.535
P-100BHM.M3	P-100BHM	1	1	M3	Reference_20	S02002ST	22.0167	2.096	6.485
P-100BHM.M3	P-100BHM	1	1	M3	Reference_20	S02002ST	22.35	2.097	6.523
P-100BHM.M3	P-100BHM	1	1	M3	Reference_20	S02002ST	22.6833	2.096	6.522
P-100BHM.M3	P-100BHM	1	1	M3	Reference_20	S02002ST	23.0167	2.091	6.526
P-100BHM.M3	P-100BHM	1	1	M3	Reference_20	S02002ST	23.35	2.088	6.56
P-100BHM.M3	P-100BHM	1	1	M3	Reference_20	S02002ST	23.6833	2.086	6.5
P-100BHM.M3	P-100BHM	1	1	M3	Reference_20	S02002ST	24.0167	2.088	6.493
P-100BHM.M3	P-100BHM	1	1	M3	Reference_20	S02002ST	24.35	2.085	6.521
P-100BHM.M3	P-100BHM	1	1	M3	Reference_20	S02002ST	24.6833	2.082	6.567
P-100BHM.M3	P-100BHM	1	1	M3	Reference_20	S02002ST	25.0167	2.082	6.508
P-100BHM.M3	P-100BHM	1	1	M3	Reference_20	S02002ST	25.35	2.079	6.593
P-100BHM.M3	P-100BHM	1	1	M3	Reference_20	S02002ST	25.6833	2.078	6.564
P-100BHM.M3	P-100BHM	1	1	M3	Reference_20	S02002ST	26.0167	2.077	6.601
P-100BHM.M3	P-100BHM	1	1	M3	Reference_20	S02002ST	26.35	2.075	6.528
P-100BHM.M3	P-100BHM	1	1	M3	Reference_20	S02002ST	26.6833	2.076	6.554
P-100BHM.M3	P-100BHM	1	1	M3	Reference_20	S02002ST	27.0167	2.072	6.579
P-100BHM.M3	P-100BHM	1	1	M3	Reference_20	S02002ST	27.35	2.068	6.558
P-100BHM.M3	P-100BHM	1	1	M3	Reference_20	S02002ST	27.6833	2.069	6.548
P-100BHM.M3	P-100BHM	1	1	M3	Reference_20	S02002ST	28.0167	2.069	6.548
P-100BHM.M3	P-100BHM	1	1	M3	Reference_20	S02002ST	28.35	2.065	6.527
P-100BHM.M3	P-100BHM	1	1	M3	Reference_20	S02002ST	28.7	2.063	6.529
P-100BHM.M3	P-100BHM	1	1	M3	Reference_20	S02002ST	29.0333	2.063	6.557
P-100BHM.M3	P-100BHM	1	1	M3	Reference_20	S02002ST	29.3667	2.065	6.604
P-100BHM.M3	P-100BHM	1	1	M3	Reference_20	S02002ST	29.7	2.059	6.563
P-100BHM.M3	P-100BHM	1	1	M3	Reference_20	S02002ST	30.0333	2.06	6.571
P-100BHM.M3	P-100BHM	1	1	M3	Reference_20	S02002ST	30.3667	2.058	6.589
P-100BHM.M3	P-100BHM	1	1	M3	Reference_20	S02002ST	30.7	2.056	6.568
P-100BHM.M3	P-100BHM	1	1	M3	Reference_20	S02002ST	31.0333	2.053	6.564
[truncated: 316,650+ more rows]

## Sheet: 2A
Fig 2A Yields of two SCFAs, butyrate and propionate, from fecal cultures fermenting either an SG (n=653), reference glycan (n=110), or no glycan. Data are means from triplicate cultures grown in MM29 medium. SG, Synthetic Glycan.
Compound_type	Butyrate_mM	Propionate_mM
No-glycan	5.7	5.15
Reference	5.62	5.32
Reference	5.66	5.4
Reference	5.76	4.78
Reference	6.15	7.6
Reference	6.23	5.3
Reference	7.26	7.61
Reference	7.76	8.78
Reference	7.78	7.32
Reference	8.11	7.54
Reference	8.12	5.68
Reference	8.23	7.81
Reference	8.34	5.35
Reference	8.59	6.55
Reference	8.66	9.49
Reference	8.7	6.33
Reference	8.7	6.63
Reference	8.71	10.79
Reference	8.76	6.32
Reference	9.04	4.01
Reference	9.05	12.27
Reference	9.14	8.12
Reference	9.19	7.05
Reference	9.3	8.16
Reference	9.48	7.25
Reference	9.63	9.1
Reference	9.66	5.58
Reference	9.66	5.36
Reference	9.66	7.31
Reference	9.71	10.73
Reference	9.72	8.02
Reference	9.83	7.01
Reference	9.87	7.45
Reference	10.11	7.22
Reference	10.39	6.25
Reference	10.43	11.37
Reference	10.45	7.33
Reference	10.52	6.01
Reference	10.53	7.37
Reference	10.86	5.93
Reference	10.87	16.22
Reference	10.96	8.94
Reference	11.19	6.08
Reference	11.32	6.59
Reference	11.43	5.71
Reference	11.58	9.1
Reference	11.67	5.13
Reference	11.67	5.98
Reference	11.71	5.54
Reference	11.72	7.38
Reference	11.83	5.95
Reference	12.19	6.22
Reference	12.19	6.02
Reference	12.44	5.96
Reference	12.48	5.45
Reference	12.5	5.54
Reference	12.54	6.39
Reference	12.57	5.51
Reference	12.57	5.88
Reference	12.7	6.5
Reference	12.7	8.17
Reference	12.7	8.34
Reference	12.75	6.1
Reference	12.88	7.11
Reference	12.97	5.98
Reference	13.34	7.1
Reference	13.49	5.47
Reference	13.5	5.93
Reference	13.57	5.38
Reference	13.59	6.55
Reference	13.63	7.03
Reference	13.79	6.19
Reference	13.8	7.12
Reference	13.91	6.06
Reference	14.05	7.65
Reference	14.08	5.39
Reference	14.45	5.78
Reference	14.49	6.34
Reference	14.53	5.91
Reference	14.62	5.36
Reference	14.7	7.28
Reference	14.89	5.39
Reference	14.89	6.86
Reference	14.91	6.32
Reference	14.92	6.18
Reference	14.97	5.75
Reference	15.03	5.91
Reference	15.48	5.78
Reference	15.52	4.93
Reference	15.66	5.53
Reference	15.79	6.1
Reference	15.95	5.71
Reference	15.99	6.92
Reference	16.13	6.34
Reference	16.18	6.12
Reference	16.34	6.4
Reference	16.45	5.71
Reference	16.47	6.41
Reference	16.52	6.29
Reference	16.75	5.92
Reference	16.84	5.97
Reference	16.88	6.57
Reference	16.9	6.17
Reference	17.18	6.5
Reference	17.25	7.26
Reference	17.31	5.45
Reference	17.35	5.99
Reference	17.42	6.69
Reference	18.17	5.84
Reference	19.2	6.32
Reference	22.5	4.75
SG	5.16	5.37
SG	5.29	5.01
SG	5.33	6.26
SG	5.39	4.75
SG	5.5	5.61
SG	5.52	6.44
SG	5.58	5.45
SG	5.62	5.68
SG	5.63	5.11
SG	5.67	5.43
SG	5.69	5.66
SG	5.73	6.31
SG	5.73	6.13
SG	5.74	5.59
SG	5.75	5.21
SG	5.77	6.9
SG	5.78	6.01
SG	5.8	7.52
SG	5.81	5.12
SG	5.81	6.2
SG	5.82	5.89
SG	5.83	5.97
SG	5.85	7.97
SG	5.85	5.67
SG	5.87	6.85
SG	5.88	5.87
SG	5.89	5.33
SG	5.9	7.81
SG	5.91	5.39
SG	5.96	5.81
SG	5.96	8.29
SG	5.97	7.12
SG	5.98	5.86
SG	5.99	6.47
SG	5.99	7.11
SG	6.01	6.07
SG	6.03	8.47
SG	6.04	6.57
SG	6.05	8.09
SG	6.06	5.64
SG	6.07	8.17
SG	6.07	8.29
SG	6.07	5.92
SG	6.08	8.71
SG	6.08	5.83
SG	6.09	7.5
SG	6.11	8.24
SG	6.11	9.28
SG	6.11	6.22
SG	6.12	5.75
SG	6.12	9.47
SG	6.14	5.43
SG	6.15	7.11
SG	6.16	8.21
SG	6.17	6.43
SG	6.18	7.79
SG	6.18	6.58
SG	6.2	7.56
SG	6.21	8.51
SG	6.22	5.72
SG	6.22	8.05
SG	6.23	6.6
SG	6.23	7.88
SG	6.23	6.65
SG	6.24	8.69
SG	6.25	7.18
SG	6.25	6.18
SG	6.26	5.76
SG	6.26	7.23
SG	6.26	6.48
SG	6.29	8.05
SG	6.29	7.36
SG	6.31	5.47
SG	6.31	6.19
SG	6.32	6.48
SG	6.32	5.85
SG	6.34	7.2
SG	6.34	9.16
SG	6.35	7.51
SG	6.36	7.34
SG	6.37	7.79
SG	6.38	6.33
SG	6.39	6.55
SG	6.39	5.8
SG	6.4	7.89
SG	6.4	6.89
SG	6.4	8.13
SG	6.41	9.74
SG	6.41	6.02
SG	6.41	6.29
SG	6.42	6.06
SG	6.43	6.47
SG	6.44	6.34
SG	6.45	7.62
SG	6.45	7.19
SG	6.46	6.84
SG	6.47	5.91
SG	6.47	8.24
SG	6.48	8.48
SG	6.48	5.16
SG	6.48	8.85
SG	6.49	6.9
SG	6.49	6.37
SG	6.5	6.33
SG	6.5	7.94
SG	6.5	8.7
SG	6.51	7.1
SG	6.52	5.21
SG	6.53	9.21
SG	6.53	8.19
SG	6.54	7.45
SG	6.55	5.69
SG	6.55	6.35
SG	6.55	6.83
SG	6.56	7.92
SG	6.56	7.28
SG	6.57	7.78
SG	6.57	5.51
SG	6.57	7.42
SG	6.57	7.63
SG	6.59	7.21
SG	6.59	7.62
SG	6.59	5.75
SG	6.6	8.65
SG	6.61	8
SG	6.62	8.74
SG	6.63	6.06
SG	6.64	8.3
SG	6.65	6.78
SG	6.65	6.39
SG	6.66	7.9
SG	6.66	5.99
SG	6.67	7.42
SG	6.69	9.55
SG	6.7	6.05
SG	6.7	10.19
SG	6.7	5.92
SG	6.71	9.1
SG	6.71	6.54
SG	6.71	8.38
SG	6.73	8.97
SG	6.73	7.22
SG	6.73	7.26
SG	6.73	6.54
SG	6.75	8.26
SG	6.75	9.26
SG	6.75	7.37
SG	6.77	6.39
SG	6.78	10.28
SG	6.79	9.46
SG	6.79	7.78
SG	6.8	6.68
SG	6.81	7.44
SG	6.81	6.33
SG	6.81	7.45
SG	6.82	8.44
SG	6.82	6.47
SG	6.83	7.43
SG	6.85	7.25
SG	6.86	7.83
SG	6.86	6.15
SG	6.86	8.9
SG	6.87	6.58
SG	6.87	7.32
SG	6.87	8.92
SG	6.87	7.55
SG	6.88	7.14
SG	6.88	9.16
SG	6.89	9.36
SG	6.9	12.34
SG	6.9	7.34
SG	6.9	7.04
SG	6.9	5.93
SG	6.91	7.52
SG	6.91	5.66
SG	6.92	9.77
SG	6.92	7.61
SG	6.92	7.07
SG	6.93	10.76
SG	6.93	10.15
SG	6.96	8.11
SG	6.96	10.33
SG	6.97	6.52
SG	6.97	8.29
SG	6.97	5.89
SG	6.98	7.58
SG	6.98	6.57
SG	6.99	9.6
SG	7.01	9.3
SG	7.02	7.64
SG	7.03	7.36
SG	7.05	6.45
SG	7.05	8.05
SG	7.05	7
SG	7.07	6.63
SG	7.07	7.34
SG	7.09	6.71
SG	7.1	7.81
SG	7.1	8.75
SG	7.1	8.55
SG	7.11	8.48
SG	7.12	7.27
SG	7.12	7.94
SG	7.13	9.05
SG	7.13	7.7
SG	7.14	8.15
SG	7.15	7.02
SG	7.16	8.59
SG	7.16	8.12
SG	7.17	7.67
SG	7.19	8.45
SG	7.2	6.28
SG	7.2	7.96
SG	7.2	6.83
SG	7.21	9.08
SG	7.21	8.78
SG	7.21	8.21
SG	7.22	7.12
SG	7.23	6.42
SG	7.23	7.61
SG	7.24	8.02
SG	7.25	8.57
SG	7.25	6.25
SG	7.25	7.98
SG	7.26	7.38
SG	7.26	7.32
SG	7.27	6.74
SG	7.28	7.57
SG	7.28	6.76
SG	7.28	8.29
SG	7.28	7.89
SG	7.29	7.74
SG	7.29	9.61
SG	7.29	8.59
SG	7.31	8.77
SG	7.31	5.96
SG	7.32	7.67
SG	7.32	7.01
SG	7.33	6.1
SG	7.33	6.87
SG	7.33	7.5
SG	7.33	7.4
SG	7.33	8.6
SG	7.36	7.13
SG	7.36	10.17
SG	7.36	7.39
SG	7.36	10.65
SG	7.38	6.37
SG	7.38	6.38
SG	7.38	7.64
SG	7.39	7.59
SG	7.39	7.34
SG	7.4	6.57
SG	7.4	8.62
SG	7.41	8.77
SG	7.41	7.07
SG	7.41	10.19
SG	7.42	7.95
SG	7.43	9.23
SG	7.43	8.38
SG	7.44	6.19
SG	7.44	9.11
SG	7.44	7.2
SG	7.45	7.08
SG	7.45	9.13
SG	7.46	8.13
SG	7.46	10.57
SG	7.46	5.8
SG	7.47	7.55
SG	7.47	6.72
SG	7.48	7.81
SG	7.48	6.23
SG	7.48	7.31
SG	7.49	8.13
SG	7.49	6.15
SG	7.49	8.7
SG	7.49	9.08
SG	7.49	8.45
SG	7.5	8.46
SG	7.5	6.1
SG	7.5	7.35
SG	7.51	8.4
SG	7.52	8.45
SG	7.52	8.54
SG	7.52	5.78
SG	7.52	7.95
SG	7.53	7.86
SG	7.53	7.68
SG	7.54	8.2
SG	7.54	7.89
SG	7.54	8.02
SG	7.54	7.47
SG	7.56	8.82
SG	7.56	9.71
SG	7.57	8.35
SG	7.59	8.33
SG	7.6	8.58
SG	7.6	8.63
SG	7.6	5.09
SG	7.61	11.48
SG	7.61	8.95
SG	7.62	8.68
SG	7.63	8.6
SG	7.63	7.69
SG	7.64	5.42
SG	7.65	8.6
SG	7.66	8.01
SG	7.68	6.7
SG	7.68	8.23
SG	7.68	8.46
SG	7.68	7.36
SG	7.7	6.89
SG	7.71	8.1
SG	7.71	6.67
SG	7.72	7.09
SG	7.73	7.9
SG	7.73	9.47
SG	7.73	8.22
SG	7.74	7.15
SG	7.75	6.57
SG	7.76	9.26
SG	7.77	7.47
SG	7.77	8.15
SG	7.77	8.94
SG	7.78	8.61
SG	7.78	7.57
SG	7.79	7.41
SG	7.79	6.96
SG	7.8	8.27
SG	7.8	10.09
SG	7.81	8.59
SG	7.81	7.61
SG	7.81	6.68
SG	7.81	7.76
SG	7.81	9.39
SG	7.82	6.89
SG	7.82	8.53
SG	7.82	7.52
SG	7.83	7.8
SG	7.83	9.38
SG	7.83	7.35
SG	7.84	8.15
SG	7.84	7.92
SG	7.84	8.88
SG	7.85	9.36
SG	7.85	8.59
SG	7.85	8.69
SG	7.86	12.07
SG	7.87	7.64
SG	7.87	8.49
SG	7.88	8.33
SG	7.88	6.82
SG	7.89	8.34
SG	7.89	9.77
SG	7.9	6.85
SG	7.9	10.51
SG	7.91	6.23
SG	7.92	9
SG	7.92	8.86
SG	7.94	7.33
SG	7.95	8.3
SG	7.95	8.22
SG	7.98	7.83
SG	7.98	8.39
SG	7.98	8.12
SG	7.98	9.21
SG	7.99	10.96
SG	8	7.29
SG	8	8.07
SG	8.01	8.06
SG	8.01	9.22
SG	8.01	8.48
SG	8.03	6.6
SG	8.03	7.72
SG	8.04	8.84
SG	8.04	5.97
SG	8.04	6.78
SG	8.05	7.29
SG	8.06	11.33
SG	8.06	7.33
SG	8.06	8.66
SG	8.08	9.72
SG	8.1	7
SG	8.1	8.86
SG	8.1	6.7
SG	8.11	8.06
SG	8.11	7.81
SG	8.12	6.87
SG	8.13	8.09
SG	8.13	7.76
SG	8.13	8.87
SG	8.14	8.05
SG	8.14	7.16
SG	8.16	7.16
SG	8.17	8.2
SG	8.17	8.43
SG	8.18	9.23
SG	8.18	8.56
SG	8.19	6.93
SG	8.19	8.28
SG	8.21	4.99
SG	8.23	9.62
SG	8.23	9.28
SG	8.24	8.14
SG	8.25	7.22
SG	8.26	8.16
SG	8.28	5.48
SG	8.28	5.78
SG	8.28	6.9
SG	8.29	8.03
SG	8.3	5.82
SG	8.31	7.27
SG	8.33	7.3
SG	8.35	8.73
SG	8.37	8.27
SG	8.37	8.12
SG	8.39	8.9
SG	8.4	6.53
SG	8.4	7.28
SG	8.4	7.36
SG	8.43	6.13
SG	8.43	9.06
SG	8.44	9.07
SG	8.45	9.38
SG	8.45	7.47
SG	8.48	7.63
SG	8.48	7.52
SG	8.48	8.87
SG	8.54	10.72
SG	8.55	9.33
SG	8.55	5.85
SG	8.55	7.9
SG	8.55	7.46
SG	8.56	8.89
SG	8.56	7.91
SG	8.56	7.98
SG	8.58	6.67
SG	8.59	6.41
SG	8.6	11.79
SG	8.6	8.43
SG	8.63	9.26
SG	8.65	9.38
SG	8.65	7.43
SG	8.66	5.49
SG	8.66	7.59
SG	8.67	8.27
SG	8.68	8.92
SG	8.68	12.16
SG	8.69	8.36
SG	8.7	7.66
SG	8.71	8.76
SG	8.73	8.71
SG	8.73	8.25
SG	8.73	7.26
SG	8.77	7.94
SG	8.78	4.69
SG	8.78	8.89
SG	8.81	10.68
SG	8.82	7.14
SG	8.83	7.11
SG	8.83	8.01
SG	8.84	9.57
SG	8.84	8.82
SG	8.85	8.09
SG	8.89	9.82
SG	8.9	7.18
SG	8.94	5.81
SG	8.97	11.67
SG	8.98	8.76
SG	8.99	8.24
SG	8.99	6.66
SG	9	8.97
SG	9	6.92
SG	9.01	7.09
SG	9.02	6.96
SG	9.05	7.57
SG	9.05	6.45
SG	9.07	9.06
SG	9.08	7.23
SG	9.1	10.5
SG	9.11	7.92
SG	9.11	8.65
SG	9.12	8.22
SG	9.16	8.19
SG	9.16	8.58
SG	9.17	7.03
SG	9.17	7.25
SG	9.21	5.75
SG	9.22	7.21
SG	9.23	9.36
SG	9.24	10.3
SG	9.24	10.12
SG	9.24	9.31
SG	9.26	8.25
SG	9.27	8.54
SG	9.28	7.19
SG	9.29	9.41
SG	9.29	9.66
SG	9.3	10.45
SG	9.31	8.48
SG	9.32	5.8
SG	9.35	8.61
SG	9.35	9.81
SG	9.35	7.18
SG	9.38	6.9
SG	9.38	7.65
SG	9.39	6.72
SG	9.39	14.68
SG	9.4	9.37
SG	9.4	8.45
SG	9.42	6.2
SG	9.43	8.2
SG	9.43	7.88
SG	9.44	11.86
SG	9.45	5.91
SG	9.47	7.68
SG	9.49	6.69
SG	9.55	7.84
SG	9.55	8.71
SG	9.6	7.74
SG	9.63	7.57
SG	9.64	8.92
SG	9.71	7.3
SG	9.72	7.85
SG	9.73	10.4
SG	9.73	7.96
SG	9.75	11.53
SG	9.78	7.11
SG	9.8	8.44
SG	9.83	9.04
SG	9.83	9.11
SG	9.84	9.36
SG	9.85	8.54
SG	9.86	11.74
SG	9.86	8.44
SG	9.87	8.42
SG	9.87	7.37
SG	9.94	9
SG	9.96	9.62
SG	9.97	11.95
SG	10	8.9
SG	10.02	9.06
SG	10.03	8.15
SG	10.08	7.21
SG	10.09	7.05
SG	10.1	7.45
SG	10.11	6.18
SG	10.11	11.17
SG	10.13	6.59
SG	10.14	8.68
SG	10.15	7.55
SG	10.19	7.65
SG	10.21	11.27
SG	10.22	6.08
SG	10.22	5.71
SG	10.23	9.34
SG	10.23	6.25
SG	10.23	8.02
SG	10.23	8.25
SG	10.24	7.11
SG	10.24	8.76
SG	10.27	8.45
SG	10.28	8.35
SG	10.32	7.16
SG	10.33	6.64
SG	10.34	12.41
SG	10.35	6.98
SG	10.37	9.32
SG	10.38	7.41
SG	10.4	8.41
SG	10.41	10.33
SG	10.43	7.73
SG	10.46	10.79
SG	10.47	11.13
SG	10.48	6.41
SG	10.49	8.24
SG	10.51	9.32
SG	10.56	9.01
SG	10.63	8.42
SG	10.65	8.12
SG	10.67	9.77
SG	10.69	10.56
SG	10.74	8.78
SG	10.75	12.01
SG	10.82	8.06
SG	10.83	7.41
SG	10.83	5.69
SG	10.84	11.08
SG	10.85	10.25
SG	10.87	7.72
SG	10.88	6.19
SG	10.89	8.04
SG	10.97	6.92
SG	10.99	7.89
SG	11.02	9.75
SG	11.02	5.25
SG	11.02	14.89
SG	11.03	7.73
SG	11.08	11.11
SG	11.1	8.72
SG	11.17	7.41
SG	11.17	6.63
SG	11.23	5.67
SG	11.35	10.27
SG	11.42	10.2
SG	11.47	5.4
SG	11.48	7.15
SG	11.49	6.78
SG	11.55	7.6
SG	11.55	6.35
SG	11.62	8.95
SG	11.7	11.16
SG	11.7	7.66
SG	11.76	8.29
SG	11.77	10.81
SG	11.9	9.25
SG	11.9	11.3
SG	11.93	10.36
SG	11.97	8.26
SG	12.04	6.05
SG	12.17	10.38
SG	12.32	10.69
SG	12.35	7.47
SG	12.37	8.64
SG	12.44	8.61
SG	12.49	4.46
SG	12.54	9.48
SG	12.55	4.23
SG	12.65	9.07
SG	12.69	8.78
SG	12.84	5.17
SG	13.2	8.78
SG	13.75	5.74
SG	13.87	5.54
SG	13.96	7.36
SG	14.8	6.79
SG	15.01	6.19
SG	15.05	7.7
SG	15.28	6.16
SG	15.74	4.35
SG	15.77	6.62
SG	15.81	6.49
SG	16.08	5.02
SG	16.26	4.86
SG	16.66	6.29
SG	16.67	6.1
SG	16.98	6.56
SG	17.35	5.75
SG	17.81	5.98
SG	18.55	5.18
SG	19.5	4.72
SG	19.64	6.57
SG	21.12	7.13

## Sheet: 2B
Fig 2B Gas production by fecal communities fermenting different glycans. Table includes compound type (SG or reference glycan), fermentation dynamics group as defined in Fig 1, and max gas production rate (psi/h). Data are means from triplicate cultures grown in MM29 medium. psi, pounds per square inch; SG, Synthetic Glycan, ND, no data.
compound_type	fermentation_group	max_gas_production_rate
Reference	1	1.17381
Reference	1	0.710735
Reference	1	1.06396
SG	1	0.812128
SG	1	0.436348
SG	2	0.344501
SG	2	0.342556
SG	2	0.40257
SG	2	0.280445
SG	2	0.295645
SG	3	0.34204
SG	3	0.347572
SG	3	0.359544
Reference	4	0.799047
Reference	4	0.79464
Reference	4	0.549957
Reference	5	0.556022
SG	5	0.366948
SG	5	0.337573
SG	5	0.375618
SG	5	0.425109
SG	5	0.367691

## Sheet: 2C-E
Fig 2C-E Shannon diversity and species richness of fecal cultures fermenting an SG or reference glycan. Data are means from triplicate cultures grown in MM29 medium. SG, Synthetic Glycan.
Compound_type	mean_Shannon_diversity	mean_Species_richness
SG	2.96379	220.667
SG	3.00827	221.667
SG	3.12084	237
SG	3.14662	229.667
SG	3.16326	217.667
SG	3.1691	230
SG	3.17467	240
SG	3.18458	229
SG	3.18925	222.667
SG	3.19188	235
SG	3.20096	217.333
SG	3.21276	223.333
SG	3.26237	247
SG	3.26702	237.667
SG	3.27042	223.667
SG	3.27668	229.667
SG	3.29026	240.667
SG	3.29427	218
SG	3.30149	233
SG	3.30365	221
SG	3.31081	254
SG	3.31562	227
SG	3.31974	226.333
SG	3.32436	239
SG	3.32973	243.333
SG	3.33104	230
SG	3.36488	244
SG	3.37343	233
SG	3.37535	240.333
SG	3.38081	239.667
SG	3.3846	264.5
SG	3.38475	235
SG	3.38643	229.667
SG	3.39651	233.333
SG	3.39737	237.667
SG	3.40129	224.667
SG	3.40563	214
SG	3.40568	234.333
SG	3.40619	222.333
SG	3.40993	229.333
SG	3.41199	250.667
SG	3.41303	234.667
SG	3.43382	250
SG	3.43391	237.667
SG	3.43816	250.333
SG	3.43895	250
SG	3.44123	230.667
SG	3.44723	267
SG	3.44795	246.667
SG	3.44978	247
SG	3.45029	233.333
SG	3.45086	238.333
SG	3.4516	248
SG	3.45287	233.667
SG	3.4567	235.333
SG	3.46762	236
SG	3.47828	239.667
SG	3.48156	246.667
SG	3.48163	218.667
SG	3.48472	236.667
SG	3.48684	245.667
SG	3.48929	245
SG	3.49963	245.667
SG	3.50299	247
SG	3.5057	238.333
SG	3.50793	246.333
SG	3.51146	245.333
SG	3.51533	245.333
SG	3.51933	243.667
SG	3.52149	247.667
SG	3.52491	250.333
SG	3.53011	237
SG	3.54373	251
SG	3.54685	250.333
SG	3.55122	271
SG	3.55254	245.333
SG	3.55327	246
SG	3.55445	231.667
SG	3.55464	247
SG	3.55643	253.333
SG	3.56117	253.333
SG	3.56179	246
SG	3.56189	259.667
SG	3.56408	261.333
SG	3.5656	273
SG	3.5666	257
SG	3.56752	256.667
SG	3.56786	266
SG	3.56799	248.667
SG	3.57001	251.667
SG	3.5738	257
SG	3.58151	256.333
SG	3.585	229.333
SG	3.58718	265.333
SG	3.58794	256.667
SG	3.59442	249
SG	3.59499	244
SG	3.59558	248.667
SG	3.60358	245
SG	3.61244	241.333
SG	3.60437	245
SG	3.61093	241.333
SG	3.61135	252.667
SG	3.61519	261.333
SG	3.61747	250
SG	3.6223	258
SG	3.62276	251
SG	3.62742	248.333
SG	3.63963	254.333
SG	3.63996	262.333
SG	3.64072	249.333
SG	3.64382	249.667
SG	3.647	256
SG	3.64807	252.333
SG	3.64903	249.667
SG	3.65332	253.667
SG	3.65392	261.667
SG	3.65395	253.667
SG	3.65538	251.667
SG	3.6559	261.333
SG	3.66079	262
SG	3.66403	248.667
SG	3.66461	252
SG	3.66663	251.667
SG	3.66703	246
SG	3.67166	255
SG	3.67201	248
SG	3.67267	250.667
SG	3.67688	263.333
SG	3.67924	256
SG	3.68144	249.667
SG	3.68204	262.667
SG	3.68359	262.667
SG	3.68758	259.333
SG	3.68812	269.333
SG	3.68993	255.333
SG	3.69127	256
SG	3.69161	253.667
SG	3.69338	260.333
SG	3.69378	250.333
SG	3.69418	256.333
SG	3.6993	263.333
SG	3.70042	252.333
SG	3.70237	264.667
SG	3.70242	255
SG	3.7034	263
SG	3.7047	254
SG	3.70927	249.667
SG	3.70929	266
SG	3.71	258
SG	3.71218	262.333
SG	3.71306	261.333
SG	3.71616	244
SG	3.72016	267.333
SG	3.72244	254.667
SG	3.72313	253
SG	3.72615	259.667
SG	3.7293	262.667
SG	3.72969	261
SG	3.72973	265.333
SG	3.73035	252.333
SG	3.73038	263.333
SG	3.73624	256
SG	3.73876	258.333
SG	3.73907	256.667
SG	3.74149	249
SG	3.74162	257.667
SG	3.74254	251.333
SG	3.74277	256.667
SG	3.74335	256.5
SG	3.74717	262
SG	3.74758	263.333
SG	3.74781	271.333
SG	3.74814	254.667
SG	3.74815	249.667
SG	3.74864	258.333
SG	3.74947	259.333
SG	3.75264	265.333
SG	3.75802	268
SG	3.77085	251.333
SG	3.77512	259.333
SG	3.7779	245.667
SG	3.77892	256.333
SG	3.78873	265.667
SG	3.79279	252
SG	3.79948	255.667
SG	3.80608	269.333
SG	3.80651	261.667
SG	3.81311	267.667
SG	3.8304	265.333
Reference	3.10894	223
Reference	3.12913	218.667
Reference	3.13562	243.333
Reference	3.15188	224
Reference	3.16386	226
Reference	3.19419	237
Reference	3.21679	244.333
Reference	3.28353	236.667
Reference	3.31771	226.667
Reference	3.32739	234
Reference	3.33338	237.667
Reference	3.32364	238.333
Reference	3.34769	236
Reference	3.35438	230.333
Reference	3.35355	242.667
Reference	3.34063	238.333
Reference	3.34455	236
Reference	3.35007	230.333
Reference	3.35916	242.667
Reference	3.36803	242
Reference	3.37512	243.667
Reference	3.39156	244.667
Reference	3.39933	235.333
Reference	3.41025	231
Reference	3.42784	238
Reference	3.44901	245.667
Reference	3.45072	250
Reference	3.45718	243.667
Reference	3.47119	237.333
Reference	3.47448	229.667
Reference	3.47726	249.333
Reference	3.48411	233.333
Reference	3.49209	250.667
Reference	3.50936	250.667
Reference	3.527	250.5
Reference	3.53155	244.667
Reference	3.54442	258
Reference	3.56567	239.667
Reference	3.66742	244
Reference	3.87499	253

## Sheet: 3A-C
Fig 3A-C Enteric pathogen growth in pure culture. Six strains of Klebsiella pneumoniae, Escherichia coli, or Enterococcus faecium were cultured with 5 g l-1 of a single SG (n=148) or reference glycan (n=32) in CM3 medium. Data shows the 25% quartile, median, and 75% quartile of growth (max OD600) for each strain across glycans as well as the growth (max OD600) on the individual glycans BRF, BQM, …
Strain	Reference_quartile_1	Reference_median	Reference_quartile_3	SG_quartile_1	SG_median	SG_quartile_3	BRF	BQM	FOS
Klebsiella pneumoniae CRE strain from CDC 003 SAMN04014844	0.3275	1.569	1.605	0.222	0.289	0.445	0.267	0.59	1.647
Klebsiella pneumoniae ATCC 33259	0.12225	0.691	1.403	0.13125	0.1545	0.2435	0.378	0.258	1.597
Klebsiella pneumoniae ATCC BAA-1705	0.38025	0.648	1.191	0.221	0.322	0.486	0.322	0.539	1.274
Klebsiella pneumoniae CRE 48701	0.498	1.411	1.6375	0.253	0.3655	0.57025	0.341	0.726	1.794
Klebsiella pneumoniae CRE 49450	0.279	0.8595	1.606	0.3155	0.436	0.659	0.424	0.607	1.615
Klebsiella pneumoniae CRE 49434	0.229	0.8645	1.6085	0.2885	0.4205	0.5925	0.33	0.55	1.617
Escherichia coli ATCC BAA-97	0.1425	0.459	1.123	0.198	0.262	0.3225	0.13	0.29	1.141
Escherichia coli ATCC BAA-2340	0.2125	0.318	0.5255	0.2325	0.2995	0.414	0.184	0.458	0.546
Escherichia coli CRE strain from CDC 001 SAMN04014842	0.17825	0.316	0.87175	0.1955	0.245	0.339	0.157	0.46	0.573
Escherichia coli CRE 32765	0.30375	0.45	0.83375	0.2875	0.368	0.4205	0.1795	0.423	0.656
Escherichia coli CRE 36415	0.1505	0.286	0.987	0.19525	0.2775	0.40325	0.1875	0.409	1.577
Escherichia coli CRE 34398	0.19375	0.432	0.579	0.21925	0.264	0.3705	0.2225	0.419	0.498
Enterococcus faecium ATCC 700221	0.418	0.6615	0.716	0.05	0.09	0.1055	0.036	0.099	0.8375
Enterococcus faecium Trans pharm 1006-Efcm = EF4-3525	0.0265	0.0265	0.2215	0.003	0.046	0.0875	0.071	0.01	0.109
Enterococcus faecium TX0082	0.067	0.205	0.235	0.09025	0.159	0.27475	0.093	0.059	0.175
Enterococcus faecium ERV107	0.055	0.9035	0.963	0.02	0.048	0.126	0.044	0.005	1.023
Enterococcus faecium ERV99	-0.016	0.096	0.179	0.06575	0.1135	0.18925	0.091	0.073	0.016
Enterococcus faecium TX1330	0.2465	0.474	0.6045	0.006	0.005	0.067	0.008	0.003	0.143

## Sheet: 3D-F
Fig 3D-F Abundances of enteric pathogens in fecal communities after cultivation on glycans. Fecal communities from a healthy donor were OD600-normalized to contain 8% of K. pneumoniae CDC 003, E. coli CDC 001, or E. faecium ATCC 700221 and cultured in triplicate with 5 g l-1 of an SG (n=45) or reference glycan (n=17) for 45 hours in MM29 medium. The relative abundances of the pathogens were quant…
Strain	Reference_quantile1	Reference_median	Reference_quantile3	SG_quantile1	SG_median	SG_quantile3	BRF	BQM	FOS
Klebsiella pneumoniae CRE strain from CDC 003 SAMN04014844	0.1156	0.324133	0.6874	0.0828	0.113733	0.1478	0.175867	0.124933	0.6874
Escherichia coli CRE strain from CDC 001 SAMN04014842	0.0872667	0.187733	0.258533	0.0754	0.0913333	0.145667	0.103933	0.0806667	0.258533
Enterococcus faecium ATCC 700221	0.0226	0.0429	0.0523833	0.0163833	0.0213	0.0274	0.0134	0.0216	0.0555333

## Sheet: 4A-C
Fig 4A-C Differences in relative abundances of genera in ex vivo fecal cultures cultured on BRF, BQM, or lactulose relative to no-glycan controls. Data shows log2(fold change) in genus abundances for each fecal donor. FC, fold change.
Genus	Fecal_donor	Glycan	Log2FC
k__Bacteria; p__Actinobacteria; c__Actinobacteria; o__Bifidobacteriales; f__Bifidobacteriaceae; g__Bifidobacterium	801-003	BQM	0.726251
k__Bacteria; p__Actinobacteria; c__Actinobacteria; o__Bifidobacteriales; f__Bifidobacteriaceae; g__Bifidobacterium	801-005	BRF	1.08288
k__Bacteria; p__Actinobacteria; c__Actinobacteria; o__Bifidobacteriales; f__Bifidobacteriaceae; g__Bifidobacterium	801-007	BQM	0.488405
k__Bacteria; p__Actinobacteria; c__Actinobacteria; o__Bifidobacteriales; f__Bifidobacteriaceae; g__Bifidobacterium	801-008	BQM	1.32193
k__Bacteria; p__Actinobacteria; c__Actinobacteria; o__Bifidobacteriales; f__Bifidobacteriaceae; g__Bifidobacterium	801-010	Lactulose	4.53023
k__Bacteria; p__Actinobacteria; c__Actinobacteria; o__Bifidobacteriales; f__Bifidobacteriaceae; g__Bifidobacterium	801-012	BQM	-0.297096
k__Bacteria; p__Actinobacteria; c__Actinobacteria; o__Bifidobacteriales; f__Bifidobacteriaceae; g__Bifidobacterium	801-013	Lactulose	4.46009
k__Bacteria; p__Actinobacteria; c__Actinobacteria; o__Bifidobacteriales; f__Bifidobacteriaceae; g__Bifidobacterium	801-014	BRF	1.68701
k__Bacteria; p__Actinobacteria; c__Actinobacteria; o__Bifidobacteriales; f__Bifidobacteriaceae; g__Bifidobacterium	801-015	BQM	0.86755
k__Bacteria; p__Actinobacteria; c__Actinobacteria; o__Bifidobacteriales; f__Bifidobacteriaceae; g__Bifidobacterium	801-018	BRF	1.33324
k__Bacteria; p__Actinobacteria; c__Actinobacteria; o__Bifidobacteriales; f__Bifidobacteriaceae; g__Bifidobacterium	801-019	BQM	0.972693
k__Bacteria; p__Actinobacteria; c__Actinobacteria; o__Bifidobacteriales; f__Bifidobacteriaceae; g__Bifidobacterium	801-020	BRF	-0.0839013
k__Bacteria; p__Actinobacteria; c__Actinobacteria; o__Bifidobacteriales; f__Bifidobacteriaceae; g__Bifidobacterium	801-021	BRF	2.7851
k__Bacteria; p__Actinobacteria; c__Actinobacteria; o__Bifidobacteriales; f__Bifidobacteriaceae; g__Bifidobacterium	801-022	BRF	1.3356
k__Bacteria; p__Actinobacteria; c__Actinobacteria; o__Bifidobacteriales; f__Bifidobacteriaceae; g__Bifidobacterium	801-024	BRF	1.66985
k__Bacteria; p__Actinobacteria; c__Actinobacteria; o__Bifidobacteriales; f__Bifidobacteriaceae; g__Bifidobacterium	801-028	BRF	2.18322
k__Bacteria; p__Actinobacteria; c__Actinobacteria; o__Bifidobacteriales; f__Bifidobacteriaceae; g__Bifidobacterium	801-032	Lactulose	5.53767
k__Bacteria; p__Actinobacteria; c__Actinobacteria; o__Bifidobacteriales; f__Bifidobacteriaceae; g__Bifidobacterium	801-033	BQM	0.671861
k__Bacteria; p__Actinobacteria; c__Actinobacteria; o__Bifidobacteriales; f__Bifidobacteriaceae; g__Bifidobacterium	801-039	Lactulose	3.6172
k__Bacteria; p__Actinobacteria; c__Actinobacteria; o__Bifidobacteriales; f__Bifidobacteriaceae; g__Bifidobacterium	801-040	Lactulose	4.61951
k__Bacteria; p__Actinobacteria; c__Actinobacteria; o__Bifidobacteriales; f__Bifidobacteriaceae; g__Bifidobacterium	801-041	BRF	1.19782
k__Bacteria; p__Actinobacteria; c__Actinobacteria; o__Bifidobacteriales; f__Bifidobacteriaceae; g__Bifidobacterium	801-042	BRF	-0.481362
k__Bacteria; p__Actinobacteria; c__Actinobacteria; o__Bifidobacteriales; f__Bifidobacteriaceae; g__Bifidobacterium	801-044	BQM	1.41679
k__Bacteria; p__Actinobacteria; c__Actinobacteria; o__Bifidobacteriales; f__Bifidobacteriaceae; g__Bifidobacterium	801-046	Lactulose	4.84335
k__Bacteria; p__Actinobacteria; c__Actinobacteria; o__Bifidobacteriales; f__Bifidobacteriaceae; g__Bifidobacterium	801-049	BRF	2.69052
k__Bacteria; p__Actinobacteria; c__Actinobacteria; o__Bifidobacteriales; f__Bifidobacteriaceae; g__Bifidobacterium	801-054	Lactulose	3.92427
k__Bacteria; p__Actinobacteria; c__Actinobacteria; o__Bifidobacteriales; f__Bifidobacteriaceae; g__Bifidobacterium	801-055	BQM	-0.141329
k__Bacteria; p__Actinobacteria; c__Actinobacteria; o__Bifidobacteriales; f__Bifidobacteriaceae; g__Bifidobacterium	801-058	BQM	2.20163
k__Bacteria; p__Actinobacteria; c__Coriobacteriia; o__Coriobacteriales; f__Coriobacteriaceae; g__Collinsella	801-003	BQM	-0.452512
k__Bacteria; p__Actinobacteria; c__Coriobacteriia; o__Coriobacteriales; f__Coriobacteriaceae; g__Collinsella	801-005	BRF	-1.03342
k__Bacteria; p__Actinobacteria; c__Coriobacteriia; o__Coriobacteriales; f__Coriobacteriaceae; g__Collinsella	801-007	BQM	-0.947533
k__Bacteria; p__Actinobacteria; c__Coriobacteriia; o__Coriobacteriales; f__Coriobacteriaceae; g__Collinsella	801-008	BQM	-0.783718
k__Bacteria; p__Actinobacteria; c__Coriobacteriia; o__Coriobacteriales; f__Coriobacteriaceae; g__Collinsella	801-010	Lactulose	0.263034
k__Bacteria; p__Actinobacteria; c__Coriobacteriia; o__Coriobacteriales; f__Coriobacteriaceae; g__Collinsella	801-012	BQM	-1.38247
k__Bacteria; p__Actinobacteria; c__Coriobacteriia; o__Coriobacteriales; f__Coriobacteriaceae; g__Collinsella	801-013	Lactulose	-0.0213737
k__Bacteria; p__Actinobacteria; c__Coriobacteriia; o__Coriobacteriales; f__Coriobacteriaceae; g__Collinsella	801-014	BRF	1.05889
k__Bacteria; p__Actinobacteria; c__Coriobacteriia; o__Coriobacteriales; f__Coriobacteriaceae; g__Collinsella	801-015	BQM	-0.914668
k__Bacteria; p__Actinobacteria; c__Coriobacteriia; o__Coriobacteriales; f__Coriobacteriaceae; g__Collinsella	801-018	BRF	-0.344446
k__Bacteria; p__Actinobacteria; c__Coriobacteriia; o__Coriobacteriales; f__Coriobacteriaceae; g__Collinsella	801-019	BQM	0.36257
k__Bacteria; p__Actinobacteria; c__Coriobacteriia; o__Coriobacteriales; f__Coriobacteriaceae; g__Collinsella	801-020	BRF	-0.91407
k__Bacteria; p__Actinobacteria; c__Coriobacteriia; o__Coriobacteriales; f__Coriobacteriaceae; g__Collinsella	801-021	BRF	-1.93289
k__Bacteria; p__Actinobacteria; c__Coriobacteriia; o__Coriobacteriales; f__Coriobacteriaceae; g__Collinsella	801-022	BRF	-1.30166
k__Bacteria; p__Actinobacteria; c__Coriobacteriia; o__Coriobacteriales; f__Coriobacteriaceae; g__Collinsella	801-028	BRF	-0.0107664
k__Bacteria; p__Actinobacteria; c__Coriobacteriia; o__Coriobacteriales; f__Coriobacteriaceae; g__Collinsella	801-032	Lactulose	3.58921
k__Bacteria; p__Actinobacteria; c__Coriobacteriia; o__Coriobacteriales; f__Coriobacteriaceae; g__Collinsella	801-033	BQM	-0.419017
k__Bacteria; p__Actinobacteria; c__Coriobacteriia; o__Coriobacteriales; f__Coriobacteriaceae; g__Collinsella	801-039	Lactulose	2.78012
k__Bacteria; p__Actinobacteria; c__Coriobacteriia; o__Coriobacteriales; f__Coriobacteriaceae; g__Collinsella	801-040	Lactulose	1.80735
k__Bacteria; p__Actinobacteria; c__Coriobacteriia; o__Coriobacteriales; f__Coriobacteriaceae; g__Collinsella	801-041	BRF	0.109418
k__Bacteria; p__Actinobacteria; c__Coriobacteriia; o__Coriobacteriales; f__Coriobacteriaceae; g__Collinsella	801-042	BRF	-1.75316
k__Bacteria; p__Actinobacteria; c__Coriobacteriia; o__Coriobacteriales; f__Coriobacteriaceae; g__Collinsella	801-044	BQM	-0.963474
k__Bacteria; p__Actinobacteria; c__Coriobacteriia; o__Coriobacteriales; f__Coriobacteriaceae; g__Collinsella	801-049	BRF	0.691314
k__Bacteria; p__Actinobacteria; c__Coriobacteriia; o__Coriobacteriales; f__Coriobacteriaceae; g__Collinsella	801-054	Lactulose	2.5899
k__Bacteria; p__Actinobacteria; c__Coriobacteriia; o__Coriobacteriales; f__Coriobacteriaceae; g__Collinsella	801-055	BQM	-0.60753
k__Bacteria; p__Actinobacteria; c__Coriobacteriia; o__Coriobacteriales; f__Coriobacteriaceae; g__Collinsella	801-058	BQM	0.137504
k__Bacteria; p__Actinobacteria; c__Coriobacteriia; o__Eggerthellales; f__Eggerthellaceae; g__Adlercreutzia	801-005	BRF	-0.5025
k__Bacteria; p__Actinobacteria; c__Coriobacteriia; o__Eggerthellales; f__Eggerthellaceae; g__Adlercreutzia	801-018	BRF	-0.415037
k__Bacteria; p__Actinobacteria; c__Coriobacteriia; o__Eggerthellales; f__Eggerthellaceae; g__Adlercreutzia	801-020	BRF	-0.584963
k__Bacteria; p__Actinobacteria; c__Coriobacteriia; o__Eggerthellales; f__Eggerthellaceae; g__Adlercreutzia	801-021	BRF	-0.387023
k__Bacteria; p__Actinobacteria; c__Coriobacteriia; o__Eggerthellales; f__Eggerthellaceae; g__Adlercreutzia	801-022	BRF	-1.28011
k__Bacteria; p__Actinobacteria; c__Coriobacteriia; o__Eggerthellales; f__Eggerthellaceae; g__Adlercreutzia	801-024	BRF	-0.627341
k__Bacteria; p__Actinobacteria; c__Coriobacteriia; o__Eggerthellales; f__Eggerthellaceae; g__Adlercreutzia	801-028	BRF	-1
k__Bacteria; p__Actinobacteria; c__Coriobacteriia; o__Eggerthellales; f__Eggerthellaceae; g__Adlercreutzia	801-041	BRF	-0.847997
k__Bacteria; p__Actinobacteria; c__Coriobacteriia; o__Eggerthellales; f__Eggerthellaceae; g__Adlercreutzia	801-042	BRF	-1.88452
k__Bacteria; p__Actinobacteria; c__Coriobacteriia; o__Eggerthellales; f__Eggerthellaceae; g__Adlercreutzia	801-049	BRF	-1.90689
k__Bacteria; p__Actinobacteria; c__Coriobacteriia; o__Eggerthellales; f__Eggerthellaceae; g__Eggerthella	801-003	BQM	-0.536053
k__Bacteria; p__Actinobacteria; c__Coriobacteriia; o__Eggerthellales; f__Eggerthellaceae; g__Eggerthella	801-005	BRF	-1.18442
k__Bacteria; p__Actinobacteria; c__Coriobacteriia; o__Eggerthellales; f__Eggerthellaceae; g__Eggerthella	801-007	BQM	-0.263034
k__Bacteria; p__Actinobacteria; c__Coriobacteriia; o__Eggerthellales; f__Eggerthellaceae; g__Eggerthella	801-008	BQM	-0.540568
k__Bacteria; p__Actinobacteria; c__Coriobacteriia; o__Eggerthellales; f__Eggerthellaceae; g__Eggerthella	801-010	Lactulose	-1.10543
k__Bacteria; p__Actinobacteria; c__Coriobacteriia; o__Eggerthellales; f__Eggerthellaceae; g__Eggerthella	801-012	BQM	-1.73781
k__Bacteria; p__Actinobacteria; c__Coriobacteriia; o__Eggerthellales; f__Eggerthellaceae; g__Eggerthella	801-013	Lactulose	-1.48543
k__Bacteria; p__Actinobacteria; c__Coriobacteriia; o__Eggerthellales; f__Eggerthellaceae; g__Eggerthella	801-014	BRF	-0.222392
k__Bacteria; p__Actinobacteria; c__Coriobacteriia; o__Eggerthellales; f__Eggerthellaceae; g__Eggerthella	801-015	BQM	-0.719264
k__Bacteria; p__Actinobacteria; c__Coriobacteriia; o__Eggerthellales; f__Eggerthellaceae; g__Eggerthella	801-018	BRF	-1.926
k__Bacteria; p__Actinobacteria; c__Coriobacteriia; o__Eggerthellales; f__Eggerthellaceae; g__Eggerthella	801-019	BQM	-1.25239
k__Bacteria; p__Actinobacteria; c__Coriobacteriia; o__Eggerthellales; f__Eggerthellaceae; g__Eggerthella	801-020	BRF	-1.33842
k__Bacteria; p__Actinobacteria; c__Coriobacteriia; o__Eggerthellales; f__Eggerthellaceae; g__Eggerthella	801-021	BRF	-1.01937
k__Bacteria; p__Actinobacteria; c__Coriobacteriia; o__Eggerthellales; f__Eggerthellaceae; g__Eggerthella	801-022	BRF	-0.989946
k__Bacteria; p__Actinobacteria; c__Coriobacteriia; o__Eggerthellales; f__Eggerthellaceae; g__Eggerthella	801-024	BRF	-0.783425
k__Bacteria; p__Actinobacteria; c__Coriobacteriia; o__Eggerthellales; f__Eggerthellaceae; g__Eggerthella	801-028	BRF	-1.25526
k__Bacteria; p__Actinobacteria; c__Coriobacteriia; o__Eggerthellales; f__Eggerthellaceae; g__Eggerthella	801-032	Lactulose	-2.03953
k__Bacteria; p__Actinobacteria; c__Coriobacteriia; o__Eggerthellales; f__Eggerthellaceae; g__Eggerthella	801-033	BQM	-0.74366
k__Bacteria; p__Actinobacteria; c__Coriobacteriia; o__Eggerthellales; f__Eggerthellaceae; g__Eggerthella	801-039	Lactulose	-0.131245
k__Bacteria; p__Actinobacteria; c__Coriobacteriia; o__Eggerthellales; f__Eggerthellaceae; g__Eggerthella	801-040	Lactulose	-1.14632
k__Bacteria; p__Actinobacteria; c__Coriobacteriia; o__Eggerthellales; f__Eggerthellaceae; g__Eggerthella	801-041	BRF	-1.13245
k__Bacteria; p__Actinobacteria; c__Coriobacteriia; o__Eggerthellales; f__Eggerthellaceae; g__Eggerthella	801-042	BRF	-2.21468
k__Bacteria; p__Actinobacteria; c__Coriobacteriia; o__Eggerthellales; f__Eggerthellaceae; g__Eggerthella	801-044	BQM	-0.456858
k__Bacteria; p__Actinobacteria; c__Coriobacteriia; o__Eggerthellales; f__Eggerthellaceae; g__Eggerthella	801-046	Lactulose	-1.48915
k__Bacteria; p__Actinobacteria; c__Coriobacteriia; o__Eggerthellales; f__Eggerthellaceae; g__Eggerthella	801-049	BRF	-1.93289
k__Bacteria; p__Actinobacteria; c__Coriobacteriia; o__Eggerthellales; f__Eggerthellaceae; g__Eggerthella	801-054	Lactulose	-1.6845
k__Bacteria; p__Actinobacteria; c__Coriobacteriia; o__Eggerthellales; f__Eggerthellaceae; g__Eggerthella	801-055	BQM	-1.40018
k__Bacteria; p__Actinobacteria; c__Coriobacteriia; o__Eggerthellales; f__Eggerthellaceae; g__Eggerthella	801-058	BQM	-0.254573
k__Bacteria; p__Actinobacteria; c__Coriobacteriia; o__Eggerthellales; f__Eggerthellaceae; g__Gordonibacter	801-003	BQM	-1.08246
k__Bacteria; p__Actinobacteria; c__Coriobacteriia; o__Eggerthellales; f__Eggerthellaceae; g__Gordonibacter	801-008	BQM	-1.62449
k__Bacteria; p__Actinobacteria; c__Coriobacteriia; o__Eggerthellales; f__Eggerthellaceae; g__Gordonibacter	801-010	Lactulose	-0.520832
k__Bacteria; p__Actinobacteria; c__Coriobacteriia; o__Eggerthellales; f__Eggerthellaceae; g__Gordonibacter	801-012	BQM	-1.96347
k__Bacteria; p__Actinobacteria; c__Coriobacteriia; o__Eggerthellales; f__Eggerthellaceae; g__Gordonibacter	801-013	Lactulose	-1.67807
k__Bacteria; p__Actinobacteria; c__Coriobacteriia; o__Eggerthellales; f__Eggerthellaceae; g__Gordonibacter	801-014	BRF	0.124447
k__Bacteria; p__Actinobacteria; c__Coriobacteriia; o__Eggerthellales; f__Eggerthellaceae; g__Gordonibacter	801-015	BQM	-0.952694
k__Bacteria; p__Actinobacteria; c__Coriobacteriia; o__Eggerthellales; f__Eggerthellaceae; g__Gordonibacter	801-018	BRF	-1
k__Bacteria; p__Actinobacteria; c__Coriobacteriia; o__Eggerthellales; f__Eggerthellaceae; g__Gordonibacter	801-020	BRF	-1.22239
k__Bacteria; p__Actinobacteria; c__Coriobacteriia; o__Eggerthellales; f__Eggerthellaceae; g__Gordonibacter	801-021	BRF	-1.22239
k__Bacteria; p__Actinobacteria; c__Coriobacteriia; o__Eggerthellales; f__Eggerthellaceae; g__Gordonibacter	801-022	BRF	-2.32193
k__Bacteria; p__Actinobacteria; c__Coriobacteriia; o__Eggerthellales; f__Eggerthellaceae; g__Gordonibacter	801-024	BRF	-0.869939
k__Bacteria; p__Actinobacteria; c__Coriobacteriia; o__Eggerthellales; f__Eggerthellaceae; g__Gordonibacter	801-028	BRF	-1.36923
k__Bacteria; p__Actinobacteria; c__Coriobacteriia; o__Eggerthellales; f__Eggerthellaceae; g__Gordonibacter	801-032	Lactulose	-1.19265
k__Bacteria; p__Actinobacteria; c__Coriobacteriia; o__Eggerthellales; f__Eggerthellaceae; g__Gordonibacter	801-033	BQM	-0.689457
k__Bacteria; p__Actinobacteria; c__Coriobacteriia; o__Eggerthellales; f__Eggerthellaceae; g__Gordonibacter	801-039	Lactulose	-0.137504
k__Bacteria; p__Actinobacteria; c__Coriobacteriia; o__Eggerthellales; f__Eggerthellaceae; g__Gordonibacter	801-040	Lactulose	-1
k__Bacteria; p__Actinobacteria; c__Coriobacteriia; o__Eggerthellales; f__Eggerthellaceae; g__Gordonibacter	801-041	BRF	0.234465
k__Bacteria; p__Actinobacteria; c__Coriobacteriia; o__Eggerthellales; f__Eggerthellaceae; g__Gordonibacter	801-042	BRF	-1.96683
k__Bacteria; p__Actinobacteria; c__Coriobacteriia; o__Eggerthellales; f__Eggerthellaceae; g__Gordonibacter	801-044	BQM	-0.415037
k__Bacteria; p__Actinobacteria; c__Coriobacteriia; o__Eggerthellales; f__Eggerthellaceae; g__Gordonibacter	801-046	Lactulose	-0.688056
k__Bacteria; p__Actinobacteria; c__Coriobacteriia; o__Eggerthellales; f__Eggerthellaceae; g__Gordonibacter	801-049	BRF	-1.58496
k__Bacteria; p__Actinobacteria; c__Coriobacteriia; o__Eggerthellales; f__Eggerthellaceae; g__Gordonibacter	801-054	Lactulose	0.547488
k__Bacteria; p__Actinobacteria; c__Coriobacteriia; o__Eggerthellales; f__Eggerthellaceae; g__Gordonibacter	801-055	BQM	-1.38215
k__Bacteria; p__Actinobacteria; c__Coriobacteriia; o__Eggerthellales; f__Eggerthellaceae; g__Gordonibacter	801-058	BQM	0.473931
k__Bacteria; p__Actinobacteria; c__Coriobacteriia; o__Eggerthellales; f__Eggerthellaceae; g__Raoultibacter	801-028	BRF	-0.797956
k__Bacteria; p__Actinobacteria; c__Coriobacteriia; o__Eggerthellales; f__Eggerthellaceae; g__Raoultibacter	801-041	BRF	-2.5025
k__Bacteria; p__Actinobacteria; c__Coriobacteriia; o__Eggerthellales; f__Eggerthellaceae; g__Raoultibacter	801-042	BRF	-4.52356
k__Bacteria; p__Bacteroidetes; c__Bacteroidia; o__Bacteroidales; f__Bacteroidaceae; g__Bacteroides	801-003	BQM	0.104084
k__Bacteria; p__Bacteroidetes; c__Bacteroidia; o__Bacteroidales; f__Bacteroidaceae; g__Bacteroides	801-005	BRF	-0.516393
k__Bacteria; p__Bacteroidetes; c__Bacteroidia; o__Bacteroidales; f__Bacteroidaceae; g__Bacteroides	801-007	BQM	-0.958424
k__Bacteria; p__Bacteroidetes; c__Bacteroidia; o__Bacteroidales; f__Bacteroidaceae; g__Bacteroides	801-008	BQM	-0.294381
k__Bacteria; p__Bacteroidetes; c__Bacteroidia; o__Bacteroidales; f__Bacteroidaceae; g__Bacteroides	801-010	Lactulose	-2.61246
k__Bacteria; p__Bacteroidetes; c__Bacteroidia; o__Bacteroidales; f__Bacteroidaceae; g__Bacteroides	801-012	BQM	-1.11067
k__Bacteria; p__Bacteroidetes; c__Bacteroidia; o__Bacteroidales; f__Bacteroidaceae; g__Bacteroides	801-013	Lactulose	-2.14064
k__Bacteria; p__Bacteroidetes; c__Bacteroidia; o__Bacteroidales; f__Bacteroidaceae; g__Bacteroides	801-014	BRF	-0.400822
k__Bacteria; p__Bacteroidetes; c__Bacteroidia; o__Bacteroidales; f__Bacteroidaceae; g__Bacteroides	801-015	BQM	-0.340628
k__Bacteria; p__Bacteroidetes; c__Bacteroidia; o__Bacteroidales; f__Bacteroidaceae; g__Bacteroides	801-018	BRF	-0.239113
k__Bacteria; p__Bacteroidetes; c__Bacteroidia; o__Bacteroidales; f__Bacteroidaceae; g__Bacteroides	801-019	BQM	0.722387
k__Bacteria; p__Bacteroidetes; c__Bacteroidia; o__Bacteroidales; f__Bacteroidaceae; g__Bacteroides	801-020	BRF	-0.283497
k__Bacteria; p__Bacteroidetes; c__Bacteroidia; o__Bacteroidales; f__Bacteroidaceae; g__Bacteroides	801-021	BRF	-0.339312
k__Bacteria; p__Bacteroidetes; c__Bacteroidia; o__Bacteroidales; f__Bacteroidaceae; g__Bacteroides	801-022	BRF	-0.535831
k__Bacteria; p__Bacteroidetes; c__Bacteroidia; o__Bacteroidales; f__Bacteroidaceae; g__Bacteroides	801-024	BRF	-0.456627
k__Bacteria; p__Bacteroidetes; c__Bacteroidia; o__Bacteroidales; f__Bacteroidaceae; g__Bacteroides	801-028	BRF	-0.754619
k__Bacteria; p__Bacteroidetes; c__Bacteroidia; o__Bacteroidales; f__Bacteroidaceae; g__Bacteroides	801-032	Lactulose	-4.95913
k__Bacteria; p__Bacteroidetes; c__Bacteroidia; o__Bacteroidales; f__Bacteroidaceae; g__Bacteroides	801-033	BQM	-0.496774
k__Bacteria; p__Bacteroidetes; c__Bacteroidia; o__Bacteroidales; f__Bacteroidaceae; g__Bacteroides	801-039	Lactulose	-6.68697
k__Bacteria; p__Bacteroidetes; c__Bacteroidia; o__Bacteroidales; f__Bacteroidaceae; g__Bacteroides	801-040	Lactulose	-0.38278
k__Bacteria; p__Bacteroidetes; c__Bacteroidia; o__Bacteroidales; f__Bacteroidaceae; g__Bacteroides	801-041	BRF	-0.585213
k__Bacteria; p__Bacteroidetes; c__Bacteroidia; o__Bacteroidales; f__Bacteroidaceae; g__Bacteroides	801-042	BRF	0.172488
k__Bacteria; p__Bacteroidetes; c__Bacteroidia; o__Bacteroidales; f__Bacteroidaceae; g__Bacteroides	801-044	BQM	0.394095
k__Bacteria; p__Bacteroidetes; c__Bacteroidia; o__Bacteroidales; f__Bacteroidaceae; g__Bacteroides	801-046	Lactulose	-2.56922
k__Bacteria; p__Bacteroidetes; c__Bacteroidia; o__Bacteroidales; f__Bacteroidaceae; g__Bacteroides	801-049	BRF	0.0497964
k__Bacteria; p__Bacteroidetes; c__Bacteroidia; o__Bacteroidales; f__Bacteroidaceae; g__Bacteroides	801-054	Lactulose	-0.710748
k__Bacteria; p__Bacteroidetes; c__Bacteroidia; o__Bacteroidales; f__Bacteroidaceae; g__Bacteroides	801-055	BQM	-0.369774
k__Bacteria; p__Bacteroidetes; c__Bacteroidia; o__Bacteroidales; f__Bacteroidaceae; g__Bacteroides	801-058	BQM	-0.179979
k__Bacteria; p__Bacteroidetes; c__Bacteroidia; o__Bacteroidales; f__Barnesiellaceae; g__Barnesiella	801-005	BRF	-0.736966
k__Bacteria; p__Bacteroidetes; c__Bacteroidia; o__Bacteroidales; f__Barnesiellaceae; g__Barnesiella	801-010	Lactulose	-5.23266
k__Bacteria; p__Bacteroidetes; c__Bacteroidia; o__Bacteroidales; f__Barnesiellaceae; g__Barnesiella	801-014	BRF	-0.392317
k__Bacteria; p__Bacteroidetes; c__Bacteroidia; o__Bacteroidales; f__Barnesiellaceae; g__Barnesiella	801-018	BRF	-1.88136
k__Bacteria; p__Bacteroidetes; c__Bacteroidia; o__Bacteroidales; f__Barnesiellaceae; g__Barnesiella	801-020	BRF	0
k__Bacteria; p__Bacteroidetes; c__Bacteroidia; o__Bacteroidales; f__Barnesiellaceae; g__Barnesiella	801-022	BRF	2
k__Bacteria; p__Bacteroidetes; c__Bacteroidia; o__Bacteroidales; f__Barnesiellaceae; g__Barnesiella	801-024	BRF	-2.32193
k__Bacteria; p__Bacteroidetes; c__Bacteroidia; o__Bacteroidales; f__Barnesiellaceae; g__Barnesiella	801-028	BRF	-5.9542
k__Bacteria; p__Bacteroidetes; c__Bacteroidia; o__Bacteroidales; f__Barnesiellaceae; g__Barnesiella	801-041	BRF	-1.21491
k__Bacteria; p__Bacteroidetes; c__Bacteroidia; o__Bacteroidales; f__Barnesiellaceae; g__Barnesiella	801-042	BRF	-1.77233
k__Bacteria; p__Bacteroidetes; c__Bacteroidia; o__Bacteroidales; f__Barnesiellaceae; g__Barnesiella	801-054	Lactulose	-1.44057
k__Bacteria; p__Bacteroidetes; c__Bacteroidia; o__Bacteroidales; f__Barnesiellaceae; g__Coprobacter	801-010	Lactulose	-1
k__Bacteria; p__Bacteroidetes; c__Bacteroidia; o__Bacteroidales; f__Odoribacteraceae; g__Butyricimonas	801-005	BRF	-2.85798
k__Bacteria; p__Bacteroidetes; c__Bacteroidia; o__Bacteroidales; f__Odoribacteraceae; g__Butyricimonas	801-013	Lactulose	1
k__Bacteria; p__Bacteroidetes; c__Bacteroidia; o__Bacteroidales; f__Odoribacteraceae; g__Butyricimonas	801-014	BRF	-3
k__Bacteria; p__Bacteroidetes; c__Bacteroidia; o__Bacteroidales; f__Odoribacteraceae; g__Butyricimonas	801-018	BRF	-1.16993
k__Bacteria; p__Bacteroidetes; c__Bacteroidia; o__Bacteroidales; f__Odoribacteraceae; g__Butyricimonas	801-020	BRF	-2.09761
k__Bacteria; p__Bacteroidetes; c__Bacteroidia; o__Bacteroidales; f__Odoribacteraceae; g__Butyricimonas	801-021	BRF	-1.926
k__Bacteria; p__Bacteroidetes; c__Bacteroidia; o__Bacteroidales; f__Odoribacteraceae; g__Butyricimonas	801-022	BRF	2.77341
k__Bacteria; p__Bacteroidetes; c__Bacteroidia; o__Bacteroidales; f__Odoribacteraceae; g__Butyricimonas	801-024	BRF	-1.72792
k__Bacteria; p__Bacteroidetes; c__Bacteroidia; o__Bacteroidales; f__Odoribacteraceae; g__Butyricimonas	801-028	BRF	1.16993
k__Bacteria; p__Bacteroidetes; c__Bacteroidia; o__Bacteroidales; f__Odoribacteraceae; g__Butyricimonas	801-032	Lactulose	-2.32193
k__Bacteria; p__Bacteroidetes; c__Bacteroidia; o__Bacteroidales; f__Odoribacteraceae; g__Butyricimonas	801-040	Lactulose	0.459432
k__Bacteria; p__Bacteroidetes; c__Bacteroidia; o__Bacteroidales; f__Odoribacteraceae; g__Butyricimonas	801-041	BRF	-2.87447
k__Bacteria; p__Bacteroidetes; c__Bacteroidia; o__Bacteroidales; f__Odoribacteraceae; g__Butyricimonas	801-042	BRF	0.584963
k__Bacteria; p__Bacteroidetes; c__Bacteroidia; o__Bacteroidales; f__Odoribacteraceae; g__Butyricimonas	801-049	BRF	2.42626
k__Bacteria; p__Bacteroidetes; c__Bacteroidia; o__Bacteroidales; f__Odoribacteraceae; g__Butyricimonas	801-054	Lactulose	-3.80735
k__Bacteria; p__Bacteroidetes; c__Bacteroidia; o__Bacteroidales; f__Odoribacteraceae; g__Odoribacter	801-005	BRF	-1.63743
k__Bacteria; p__Bacteroidetes; c__Bacteroidia; o__Bacteroidales; f__Odoribacteraceae; g__Odoribacter	801-010	Lactulose	-0.807355
k__Bacteria; p__Bacteroidetes; c__Bacteroidia; o__Bacteroidales; f__Odoribacteraceae; g__Odoribacter	801-013	Lactulose	-3.70044
k__Bacteria; p__Bacteroidetes; c__Bacteroidia; o__Bacteroidales; f__Odoribacteraceae; g__Odoribacter	801-014	BRF	-0.21901
k__Bacteria; p__Bacteroidetes; c__Bacteroidia; o__Bacteroidales; f__Odoribacteraceae; g__Odoribacter	801-018	BRF	-0.710493
k__Bacteria; p__Bacteroidetes; c__Bacteroidia; o__Bacteroidales; f__Odoribacteraceae; g__Odoribacter	801-020	BRF	1.22239
k__Bacteria; p__Bacteroidetes; c__Bacteroidia; o__Bacteroidales; f__Odoribacteraceae; g__Odoribacter	801-021	BRF	0.736966
k__Bacteria; p__Bacteroidetes; c__Bacteroidia; o__Bacteroidales; f__Odoribacteraceae; g__Odoribacter	801-022	BRF	-1.32193
k__Bacteria; p__Bacteroidetes; c__Bacteroidia; o__Bacteroidales; f__Odoribacteraceae; g__Odoribacter	801-024	BRF	-1.21573
k__Bacteria; p__Bacteroidetes; c__Bacteroidia; o__Bacteroidales; f__Odoribacteraceae; g__Odoribacter	801-028	BRF	-1
k__Bacteria; p__Bacteroidetes; c__Bacteroidia; o__Bacteroidales; f__Odoribacteraceae; g__Odoribacter	801-032	Lactulose	-0.584963
k__Bacteria; p__Bacteroidetes; c__Bacteroidia; o__Bacteroidales; f__Odoribacteraceae; g__Odoribacter	801-041	BRF	-2.14684
k__Bacteria; p__Bacteroidetes; c__Bacteroidia; o__Bacteroidales; f__Odoribacteraceae; g__Odoribacter	801-042	BRF	-2.32193
k__Bacteria; p__Bacteroidetes; c__Bacteroidia; o__Bacteroidales; f__Odoribacteraceae; g__Odoribacter	801-046	Lactulose	-3.70044
k__Bacteria; p__Bacteroidetes; c__Bacteroidia; o__Bacteroidales; f__Odoribacteraceae; g__Odoribacter	801-049	BRF	-3
k__Bacteria; p__Bacteroidetes; c__Bacteroidia; o__Bacteroidales; f__Odoribacteraceae; g__Odoribacter	801-054	Lactulose	-1.77052
k__Bacteria; p__Bacteroidetes; c__Bacteroidia; o__Bacteroidales; f__Prevotellaceae; g__Prevotella	801-005	BRF	-0.106915
k__Bacteria; p__Bacteroidetes; c__Bacteroidia; o__Bacteroidales; f__Prevotellaceae; g__Prevotella	801-014	BRF	3.45943
k__Bacteria; p__Bacteroidetes; c__Bacteroidia; o__Bacteroidales; f__Prevotellaceae; g__Prevotella	801-018	BRF	0.169925
k__Bacteria; p__Bacteroidetes; c__Bacteroidia; o__Bacteroidales; f__Prevotellaceae; g__Prevotella	801-020	BRF	2.32193
k__Bacteria; p__Bacteroidetes; c__Bacteroidia; o__Bacteroidales; f__Prevotellaceae; g__Prevotella	801-021	BRF	-0.485427
k__Bacteria; p__Bacteroidetes; c__Bacteroidia; o__Bacteroidales; f__Prevotellaceae; g__Prevotella	801-022	BRF	2.32193
k__Bacteria; p__Bacteroidetes; c__Bacteroidia; o__Bacteroidales; f__Prevotellaceae; g__Prevotella	801-024	BRF	-0.321928
k__Bacteria; p__Bacteroidetes; c__Bacteroidia; o__Bacteroidales; f__Prevotellaceae; g__Prevotella	801-028	BRF	1.58496
k__Bacteria; p__Bacteroidetes; c__Bacteroidia; o__Bacteroidales; f__Prevotellaceae; g__Prevotella	801-040	Lactulose	-2.16993
k__Bacteria; p__Bacteroidetes; c__Bacteroidia; o__Bacteroidales; f__Prevotellaceae; g__Prevotella	801-041	BRF	-0.125531
k__Bacteria; p__Bacteroidetes; c__Bacteroidia; o__Bacteroidales; f__Prevotellaceae; g__Prevotella	801-042	BRF	0.289507
k__Bacteria; p__Bacteroidetes; c__Bacteroidia; o__Bacteroidales; f__Prevotellaceae; g__Prevotella	801-046	Lactulose	-2.41504
k__Bacteria; p__Bacteroidetes; c__Bacteroidia; o__Bacteroidales; f__Prevotellaceae; g__Prevotella	801-049	BRF	0.63743
k__Bacteria; p__Bacteroidetes; c__Bacteroidia; o__Bacteroidales; f__Prevotellaceae; g__Prevotella	801-054	Lactulose	-0.5025
k__Bacteria; p__Bacteroidetes; c__Bacteroidia; o__Bacteroidales; f__Rikenellaceae; g__Alistipes	801-003	BQM	-0.0622843
k__Bacteria; p__Bacteroidetes; c__Bacteroidia; o__Bacteroidales; f__Rikenellaceae; g__Alistipes	801-005	BRF	-1.47805
k__Bacteria; p__Bacteroidetes; c__Bacteroidia; o__Bacteroidales; f__Rikenellaceae; g__Alistipes	801-007	BQM	-1.14661
k__Bacteria; p__Bacteroidetes; c__Bacteroidia; o__Bacteroidales; f__Rikenellaceae; g__Alistipes	801-008	BQM	2.22239
k__Bacteria; p__Bacteroidetes; c__Bacteroidia; o__Bacteroidales; f__Rikenellaceae; g__Alistipes	801-010	Lactulose	-2.21842
k__Bacteria; p__Bacteroidetes; c__Bacteroidia; o__Bacteroidales; f__Rikenellaceae; g__Alistipes	801-012	BQM	-1.54273
k__Bacteria; p__Bacteroidetes; c__Bacteroidia; o__Bacteroidales; f__Rikenellaceae; g__Alistipes	801-013	Lactulose	-6.59246
k__Bacteria; p__Bacteroidetes; c__Bacteroidia; o__Bacteroidales; f__Rikenellaceae; g__Alistipes	801-014	BRF	-0.117836
k__Bacteria; p__Bacteroidetes; c__Bacteroidia; o__Bacteroidales; f__Rikenellaceae; g__Alistipes	801-015	BQM	-0.971986
k__Bacteria; p__Bacteroidetes; c__Bacteroidia; o__Bacteroidales; f__Rikenellaceae; g__Alistipes	801-018	BRF	-0.770866
k__Bacteria; p__Bacteroidetes; c__Bacteroidia; o__Bacteroidales; f__Rikenellaceae; g__Alistipes	801-019	BQM	0
k__Bacteria; p__Bacteroidetes; c__Bacteroidia; o__Bacteroidales; f__Rikenellaceae; g__Alistipes	801-020	BRF	-1.16636
k__Bacteria; p__Bacteroidetes; c__Bacteroidia; o__Bacteroidales; f__Rikenellaceae; g__Alistipes	801-021	BRF	0
k__Bacteria; p__Bacteroidetes; c__Bacteroidia; o__Bacteroidales; f__Rikenellaceae; g__Alistipes	801-022	BRF	-0.901085
k__Bacteria; p__Bacteroidetes; c__Bacteroidia; o__Bacteroidales; f__Rikenellaceae; g__Alistipes	801-024	BRF	-0.485427
k__Bacteria; p__Bacteroidetes; c__Bacteroidia; o__Bacteroidales; f__Rikenellaceae; g__Alistipes	801-028	BRF	-2.09192
k__Bacteria; p__Bacteroidetes; c__Bacteroidia; o__Bacteroidales; f__Rikenellaceae; g__Alistipes	801-032	Lactulose	-2.32193
k__Bacteria; p__Bacteroidetes; c__Bacteroidia; o__Bacteroidales; f__Rikenellaceae; g__Alistipes	801-033	BQM	-1.24525
k__Bacteria; p__Bacteroidetes; c__Bacteroidia; o__Bacteroidales; f__Rikenellaceae; g__Alistipes	801-040	Lactulose	-0.165059
k__Bacteria; p__Bacteroidetes; c__Bacteroidia; o__Bacteroidales; f__Rikenellaceae; g__Alistipes	801-041	BRF	-1.80493
k__Bacteria; p__Bacteroidetes; c__Bacteroidia; o__Bacteroidales; f__Rikenellaceae; g__Alistipes	801-042	BRF	-0.930607
k__Bacteria; p__Bacteroidetes; c__Bacteroidia; o__Bacteroidales; f__Rikenellaceae; g__Alistipes	801-044	BQM	-0.735584
k__Bacteria; p__Bacteroidetes; c__Bacteroidia; o__Bacteroidales; f__Rikenellaceae; g__Alistipes	801-049	BRF	-1.94753
k__Bacteria; p__Bacteroidetes; c__Bacteroidia; o__Bacteroidales; f__Rikenellaceae; g__Alistipes	801-054	Lactulose	0.0773057
k__Bacteria; p__Bacteroidetes; c__Bacteroidia; o__Bacteroidales; f__Rikenellaceae; g__Alistipes	801-055	BQM	-0.899005
k__Bacteria; p__Bacteroidetes; c__Bacteroidia; o__Bacteroidales; f__Rikenellaceae; g__Alistipes	801-058	BQM	-0.720477
k__Bacteria; p__Bacteroidetes; c__Bacteroidia; o__Bacteroidales; f__Tannerellaceae; g__Parabacteroides	801-003	BQM	2.22276
k__Bacteria; p__Bacteroidetes; c__Bacteroidia; o__Bacteroidales; f__Tannerellaceae; g__Parabacteroides	801-005	BRF	1.71317
k__Bacteria; p__Bacteroidetes; c__Bacteroidia; o__Bacteroidales; f__Tannerellaceae; g__Parabacteroides	801-007	BQM	3.06202
k__Bacteria; p__Bacteroidetes; c__Bacteroidia; o__Bacteroidales; f__Tannerellaceae; g__Parabacteroides	801-008	BQM	2.98577
k__Bacteria; p__Bacteroidetes; c__Bacteroidia; o__Bacteroidales; f__Tannerellaceae; g__Parabacteroides	801-010	Lactulose	-0.945604
k__Bacteria; p__Bacteroidetes; c__Bacteroidia; o__Bacteroidales; f__Tannerellaceae; g__Parabacteroides	801-012	BQM	3.31569
k__Bacteria; p__Bacteroidetes; c__Bacteroidia; o__Bacteroidales; f__Tannerellaceae; g__Parabacteroides	801-013	Lactulose	-4.87564
k__Bacteria; p__Bacteroidetes; c__Bacteroidia; o__Bacteroidales; f__Tannerellaceae; g__Parabacteroides	801-014	BRF	1.21246
k__Bacteria; p__Bacteroidetes; c__Bacteroidia; o__Bacteroidales; f__Tannerellaceae; g__Parabacteroides	801-015	BQM	3.48061
k__Bacteria; p__Bacteroidetes; c__Bacteroidia; o__Bacteroidales; f__Tannerellaceae; g__Parabacteroides	801-018	BRF	1.54799
k__Bacteria; p__Bacteroidetes; c__Bacteroidia; o__Bacteroidales; f__Tannerellaceae; g__Parabacteroides	801-019	BQM	0.807355
k__Bacteria; p__Bacteroidetes; c__Bacteroidia; o__Bacteroidales; f__Tannerellaceae; g__Parabacteroides	801-020	BRF	2.5333
k__Bacteria; p__Bacteroidetes; c__Bacteroidia; o__Bacteroidales; f__Tannerellaceae; g__Parabacteroides	801-021	BRF	1.56215
k__Bacteria; p__Bacteroidetes; c__Bacteroidia; o__Bacteroidales; f__Tannerellaceae; g__Parabacteroides	801-022	BRF	2.74882
k__Bacteria; p__Bacteroidetes; c__Bacteroidia; o__Bacteroidales; f__Tannerellaceae; g__Parabacteroides	801-024	BRF	1.1134
k__Bacteria; p__Bacteroidetes; c__Bacteroidia; o__Bacteroidales; f__Tannerellaceae; g__Parabacteroides	801-028	BRF	1.47577
k__Bacteria; p__Bacteroidetes; c__Bacteroidia; o__Bacteroidales; f__Tannerellaceae; g__Parabacteroides	801-032	Lactulose	-6.99058
k__Bacteria; p__Bacteroidetes; c__Bacteroidia; o__Bacteroidales; f__Tannerellaceae; g__Parabacteroides	801-033	BQM	3.48873
k__Bacteria; p__Bacteroidetes; c__Bacteroidia; o__Bacteroidales; f__Tannerellaceae; g__Parabacteroides	801-039	Lactulose	-9.58308
k__Bacteria; p__Bacteroidetes; c__Bacteroidia; o__Bacteroidales; f__Tannerellaceae; g__Parabacteroides	801-040	Lactulose	-0.250039
k__Bacteria; p__Bacteroidetes; c__Bacteroidia; o__Bacteroidales; f__Tannerellaceae; g__Parabacteroides	801-041	BRF	0.843931
k__Bacteria; p__Bacteroidetes; c__Bacteroidia; o__Bacteroidales; f__Tannerellaceae; g__Parabacteroides	801-042	BRF	2.21034
k__Bacteria; p__Bacteroidetes; c__Bacteroidia; o__Bacteroidales; f__Tannerellaceae; g__Parabacteroides	801-044	BQM	2.31808
k__Bacteria; p__Bacteroidetes; c__Bacteroidia; o__Bacteroidales; f__Tannerellaceae; g__Parabacteroides	801-046	Lactulose	-0.319426
k__Bacteria; p__Bacteroidetes; c__Bacteroidia; o__Bacteroidales; f__Tannerellaceae; g__Parabacteroides	801-049	BRF	2.40599
k__Bacteria; p__Bacteroidetes; c__Bacteroidia; o__Bacteroidales; f__Tannerellaceae; g__Parabacteroides	801-054	Lactulose	-0.547488
k__Bacteria; p__Bacteroidetes; c__Bacteroidia; o__Bacteroidales; f__Tannerellaceae; g__Parabacteroides	801-055	BQM	2.16122
k__Bacteria; p__Bacteroidetes; c__Bacteroidia; o__Bacteroidales; f__Tannerellaceae; g__Parabacteroides	801-058	BQM	2.76222
k__Bacteria; p__Firmicutes; c__Bacilli; o__Lactobacillales; f__Aerococcaceae; g__Aerococcus	801-046	Lactulose	-0.70044
k__Bacteria; p__Firmicutes; c__Bacilli; o__Lactobacillales; f__Enterococcaceae; g__Enterococcus	801-010	Lactulose	1.0527
k__Bacteria; p__Firmicutes; c__Bacilli; o__Lactobacillales; f__Enterococcaceae; g__Enterococcus	801-013	Lactulose	3.41895
k__Bacteria; p__Firmicutes; c__Bacilli; o__Lactobacillales; f__Enterococcaceae; g__Enterococcus	801-032	Lactulose	5.92427
k__Bacteria; p__Firmicutes; c__Bacilli; o__Lactobacillales; f__Enterococcaceae; g__Enterococcus	801-039	Lactulose	-1
k__Bacteria; p__Firmicutes; c__Bacilli; o__Lactobacillales; f__Enterococcaceae; g__Enterococcus	801-040	Lactulose	1.10395
k__Bacteria; p__Firmicutes; c__Bacilli; o__Lactobacillales; f__Enterococcaceae; g__Enterococcus	801-046	Lactulose	-3.42626
k__Bacteria; p__Firmicutes; c__Bacilli; o__Lactobacillales; f__Lactobacillaceae; g__Lactobacillus	801-010	Lactulose	0.584963
k__Bacteria; p__Firmicutes; c__Bacilli; o__Lactobacillales; f__Lactobacillaceae; g__Lactobacillus	801-039	Lactulose	2
k__Bacteria; p__Firmicutes; c__Bacilli; o__Lactobacillales; f__Lactobacillaceae; g__Lactobacillus	801-040	Lactulose	1.58496
k__Bacteria; p__Firmicutes; c__Bacilli; o__Lactobacillales; f__Lactobacillaceae; g__Lactobacillus	801-054	Lactulose	0.584963
k__Bacteria; p__Firmicutes; c__Bacilli; o__Lactobacillales; f__Streptococcaceae; g__Streptococcus	801-003	BQM	-0.972693
k__Bacteria; p__Firmicutes; c__Bacilli; o__Lactobacillales; f__Streptococcaceae; g__Streptococcus	801-007	BQM	0
k__Bacteria; p__Firmicutes; c__Bacilli; o__Lactobacillales; f__Streptococcaceae; g__Streptococcus	801-008	BQM	-0.0801703
k__Bacteria; p__Firmicutes; c__Bacilli; o__Lactobacillales; f__Streptococcaceae; g__Streptococcus	801-010	Lactulose	-0.353637
k__Bacteria; p__Firmicutes; c__Bacilli; o__Lactobacillales; f__Streptococcaceae; g__Streptococcus	801-012	BQM	-1.32193
k__Bacteria; p__Firmicutes; c__Bacilli; o__Lactobacillales; f__Streptococcaceae; g__Streptococcus	801-013	Lactulose	0.0489096
k__Bacteria; p__Firmicutes; c__Bacilli; o__Lactobacillales; f__Streptococcaceae; g__Streptococcus	801-015	BQM	0.0872803
k__Bacteria; p__Firmicutes; c__Bacilli; o__Lactobacillales; f__Streptococcaceae; g__Streptococcus	801-019	BQM	-1.58496
k__Bacteria; p__Firmicutes; c__Bacilli; o__Lactobacillales; f__Streptococcaceae; g__Streptococcus	801-032	Lactulose	-0.788496
k__Bacteria; p__Firmicutes; c__Bacilli; o__Lactobacillales; f__Streptococcaceae; g__Streptococcus	801-039	Lactulose	1.79293
k__Bacteria; p__Firmicutes; c__Bacilli; o__Lactobacillales; f__Streptococcaceae; g__Streptococcus	801-040	Lactulose	1.98185
k__Bacteria; p__Firmicutes; c__Bacilli; o__Lactobacillales; f__Streptococcaceae; g__Streptococcus	801-044	BQM	-0.807355
k__Bacteria; p__Firmicutes; c__Bacilli; o__Lactobacillales; f__Streptococcaceae; g__Streptococcus	801-046	Lactulose	5.61095
k__Bacteria; p__Firmicutes; c__Bacilli; o__Lactobacillales; f__Streptococcaceae; g__Streptococcus	801-054	Lactulose	2.70933
k__Bacteria; p__Firmicutes; c__Bacilli; o__Lactobacillales; f__Streptococcaceae; g__Streptococcus	801-055	BQM	-1.03747
k__Bacteria; p__Firmicutes; c__Bacilli; o__Lactobacillales; f__Streptococcaceae; g__Streptococcus	801-058	BQM	-0.455452
k__Bacteria; p__Firmicutes; c__Clostridia; o__Clostridiales; f__; g__Fenollaria	801-012	BQM	-4.21723
k__Bacteria; p__Firmicutes; c__Clostridia; o__Clostridiales; f__; g__Fenollaria	801-015	BQM	0.415037
k__Bacteria; p__Firmicutes; c__Clostridia; o__Clostridiales; f__; g__Fenollaria	801-018	BRF	-3
k__Bacteria; p__Firmicutes; c__Clostridia; o__Clostridiales; f__; g__Fenollaria	801-020	BRF	-4.52356
k__Bacteria; p__Firmicutes; c__Clostridia; o__Clostridiales; f__; g__Fenollaria	801-040	Lactulose	0
k__Bacteria; p__Firmicutes; c__Clostridia; o__Clostridiales; f__; g__Fenollaria	801-042	BRF	-2
k__Bacteria; p__Firmicutes; c__Clostridia; o__Clostridiales; f__; g__Fenollaria	801-044	BQM	-3.80735
k__Bacteria; p__Firmicutes; c__Clostridia; o__Clostridiales; f__; g__Fenollaria	801-046	Lactulose	-1.58496
k__Bacteria; p__Firmicutes; c__Clostridia; o__Clostridiales; f__; g__Fenollaria	801-055	BQM	-3
k__Bacteria; p__Firmicutes; c__Clostridia; o__Clostridiales; f__; g__Flavonifractor	801-003	BQM	-1.02718
k__Bacteria; p__Firmicutes; c__Clostridia; o__Clostridiales; f__; g__Flavonifractor	801-005	BRF	-1.8365
k__Bacteria; p__Firmicutes; c__Clostridia; o__Clostridiales; f__; g__Flavonifractor	801-007	BQM	-1.63577
k__Bacteria; p__Firmicutes; c__Clostridia; o__Clostridiales; f__; g__Flavonifractor	801-008	BQM	-0.573375
k__Bacteria; p__Firmicutes; c__Clostridia; o__Clostridiales; f__; g__Flavonifractor	801-010	Lactulose	-1.72437
k__Bacteria; p__Firmicutes; c__Clostridia; o__Clostridiales; f__; g__Flavonifractor	801-012	BQM	-2.37474
k__Bacteria; p__Firmicutes; c__Clostridia; o__Clostridiales; f__; g__Flavonifractor	801-013	Lactulose	-4.17991
k__Bacteria; p__Firmicutes; c__Clostridia; o__Clostridiales; f__; g__Flavonifractor	801-014	BRF	-0.831539
k__Bacteria; p__Firmicutes; c__Clostridia; o__Clostridiales; f__; g__Flavonifractor	801-015	BQM	-1.76184
k__Bacteria; p__Firmicutes; c__Clostridia; o__Clostridiales; f__; g__Flavonifractor	801-018	BRF	-2.38399
k__Bacteria; p__Firmicutes; c__Clostridia; o__Clostridiales; f__; g__Flavonifractor	801-019	BQM	-1.16665
k__Bacteria; p__Firmicutes; c__Clostridia; o__Clostridiales; f__; g__Flavonifractor	801-020	BRF	-0.693669
k__Bacteria; p__Firmicutes; c__Clostridia; o__Clostridiales; f__; g__Flavonifractor	801-021	BRF	-1.11894
k__Bacteria; p__Firmicutes; c__Clostridia; o__Clostridiales; f__; g__Flavonifractor	801-022	BRF	-1.87235
k__Bacteria; p__Firmicutes; c__Clostridia; o__Clostridiales; f__; g__Flavonifractor	801-024	BRF	-2.93074
k__Bacteria; p__Firmicutes; c__Clostridia; o__Clostridiales; f__; g__Flavonifractor	801-028	BRF	-1.49144
k__Bacteria; p__Firmicutes; c__Clostridia; o__Clostridiales; f__; g__Flavonifractor	801-032	Lactulose	0.788496
k__Bacteria; p__Firmicutes; c__Clostridia; o__Clostridiales; f__; g__Flavonifractor	801-033	BQM	-1.44746
k__Bacteria; p__Firmicutes; c__Clostridia; o__Clostridiales; f__; g__Flavonifractor	801-039	Lactulose	-4.25873
k__Bacteria; p__Firmicutes; c__Clostridia; o__Clostridiales; f__; g__Flavonifractor	801-040	Lactulose	-2.28996
k__Bacteria; p__Firmicutes; c__Clostridia; o__Clostridiales; f__; g__Flavonifractor	801-041	BRF	-2.5474
k__Bacteria; p__Firmicutes; c__Clostridia; o__Clostridiales; f__; g__Flavonifractor	801-042	BRF	-1.83566
k__Bacteria; p__Firmicutes; c__Clostridia; o__Clostridiales; f__; g__Flavonifractor	801-044	BQM	-1.41961
k__Bacteria; p__Firmicutes; c__Clostridia; o__Clostridiales; f__; g__Flavonifractor	801-046	Lactulose	-2.03395
k__Bacteria; p__Firmicutes; c__Clostridia; o__Clostridiales; f__; g__Flavonifractor	801-049	BRF	-2.42403
k__Bacteria; p__Firmicutes; c__Clostridia; o__Clostridiales; f__; g__Flavonifractor	801-054	Lactulose	-1.64082
k__Bacteria; p__Firmicutes; c__Clostridia; o__Clostridiales; f__; g__Flavonifractor	801-055	BQM	-1.51923
k__Bacteria; p__Firmicutes; c__Clostridia; o__Clostridiales; f__; g__Flavonifractor	801-058	BQM	-0.494109
k__Bacteria; p__Firmicutes; c__Clostridia; o__Clostridiales; f__; g__Intestinimonas	801-003	BQM	0.652077
k__Bacteria; p__Firmicutes; c__Clostridia; o__Clostridiales; f__; g__Intestinimonas	801-005	BRF	-3.80735
k__Bacteria; p__Firmicutes; c__Clostridia; o__Clostridiales; f__; g__Intestinimonas	801-008	BQM	-1.04114
k__Bacteria; p__Firmicutes; c__Clostridia; o__Clostridiales; f__; g__Intestinimonas	801-012	BQM	-2.45943
k__Bacteria; p__Firmicutes; c__Clostridia; o__Clostridiales; f__; g__Intestinimonas	801-013	Lactulose	-1.32193
k__Bacteria; p__Firmicutes; c__Clostridia; o__Clostridiales; f__; g__Intestinimonas	801-014	BRF	-1.4926
k__Bacteria; p__Firmicutes; c__Clostridia; o__Clostridiales; f__; g__Intestinimonas	801-015	BQM	-1.72247
k__Bacteria; p__Firmicutes; c__Clostridia; o__Clostridiales; f__; g__Intestinimonas	801-018	BRF	-2.37851
k__Bacteria; p__Firmicutes; c__Clostridia; o__Clostridiales; f__; g__Intestinimonas	801-019	BQM	-3.5325
k__Bacteria; p__Firmicutes; c__Clostridia; o__Clostridiales; f__; g__Intestinimonas	801-020	BRF	0.415037
k__Bacteria; p__Firmicutes; c__Clostridia; o__Clostridiales; f__; g__Intestinimonas	801-021	BRF	-1.54186
k__Bacteria; p__Firmicutes; c__Clostridia; o__Clostridiales; f__; g__Intestinimonas	801-022	BRF	-0.137504
k__Bacteria; p__Firmicutes; c__Clostridia; o__Clostridiales; f__; g__Intestinimonas	801-024	BRF	-4.11548
k__Bacteria; p__Firmicutes; c__Clostridia; o__Clostridiales; f__; g__Intestinimonas	801-028	BRF	-1.58496
k__Bacteria; p__Firmicutes; c__Clostridia; o__Clostridiales; f__; g__Intestinimonas	801-032	Lactulose	-1.58496
k__Bacteria; p__Firmicutes; c__Clostridia; o__Clostridiales; f__; g__Intestinimonas	801-033	BQM	0.336812
k__Bacteria; p__Firmicutes; c__Clostridia; o__Clostridiales; f__; g__Intestinimonas	801-039	Lactulose	-1.32193
k__Bacteria; p__Firmicutes; c__Clostridia; o__Clostridiales; f__; g__Intestinimonas	801-040	Lactulose	-0.125531
k__Bacteria; p__Firmicutes; c__Clostridia; o__Clostridiales; f__; g__Intestinimonas	801-041	BRF	-3.49691
k__Bacteria; p__Firmicutes; c__Clostridia; o__Clostridiales; f__; g__Intestinimonas	801-042	BRF	-3.24793
k__Bacteria; p__Firmicutes; c__Clostridia; o__Clostridiales; f__; g__Intestinimonas	801-044	BQM	-1.89308
k__Bacteria; p__Firmicutes; c__Clostridia; o__Clostridiales; f__; g__Intestinimonas	801-046	Lactulose	-0.415037
k__Bacteria; p__Firmicutes; c__Clostridia; o__Clostridiales; f__; g__Intestinimonas	801-049	BRF	0.415037
k__Bacteria; p__Firmicutes; c__Clostridia; o__Clostridiales; f__; g__Intestinimonas	801-054	Lactulose	-2.24793
k__Bacteria; p__Firmicutes; c__Clostridia; o__Clostridiales; f__; g__Intestinimonas	801-055	BQM	-1.45317
k__Bacteria; p__Firmicutes; c__Clostridia; o__Clostridiales; f__; g__Intestinimonas	801-058	BQM	-0.635891
k__Bacteria; p__Firmicutes; c__Clostridia; o__Clostridiales; f__; g__Pseudoflavonifractor	801-003	BQM	-1.07039
k__Bacteria; p__Firmicutes; c__Clostridia; o__Clostridiales; f__; g__Pseudoflavonifractor	801-007	BQM	-2.26303
k__Bacteria; p__Firmicutes; c__Clostridia; o__Clostridiales; f__; g__Pseudoflavonifractor	801-008	BQM	0.371969
k__Bacteria; p__Firmicutes; c__Clostridia; o__Clostridiales; f__; g__Pseudoflavonifractor	801-012	BQM	-1.75489
k__Bacteria; p__Firmicutes; c__Clostridia; o__Clostridiales; f__; g__Pseudoflavonifractor	801-015	BQM	1.41504
k__Bacteria; p__Firmicutes; c__Clostridia; o__Clostridiales; f__; g__Pseudoflavonifractor	801-033	BQM	-2.27302
k__Bacteria; p__Firmicutes; c__Clostridia; o__Clostridiales; f__; g__Pseudoflavonifractor	801-044	BQM	-0.773229
k__Bacteria; p__Firmicutes; c__Clostridia; o__Clostridiales; f__; g__Pseudoflavonifractor	801-055	BQM	-0.925999
k__Bacteria; p__Firmicutes; c__Clostridia; o__Clostridiales; f__; g__Pseudoflavonifractor	801-058	BQM	1.58496
k__Bacteria; p__Firmicutes; c__Clostridia; o__Clostridiales; f__Clostridiaceae; g__Clostridium	801-010	Lactulose	0.984591
k__Bacteria; p__Firmicutes; c__Clostridia; o__Clostridiales; f__Clostridiaceae; g__Clostridium	801-013	Lactulose	-4.06465
k__Bacteria; p__Firmicutes; c__Clostridia; o__Clostridiales; f__Clostridiaceae; g__Clostridium	801-032	Lactulose	-1.61471
k__Bacteria; p__Firmicutes; c__Clostridia; o__Clostridiales; f__Clostridiaceae; g__Clostridium	801-039	Lactulose	-1.58496
k__Bacteria; p__Firmicutes; c__Clostridia; o__Clostridiales; f__Clostridiaceae; g__Clostridium	801-040	Lactulose	-0.928209
k__Bacteria; p__Firmicutes; c__Clostridia; o__Clostridiales; f__Clostridiaceae; g__Clostridium	801-046	Lactulose	-1.91754
k__Bacteria; p__Firmicutes; c__Clostridia; o__Clostridiales; f__Clostridiaceae; g__Clostridium	801-054	Lactulose	-2.25186
k__Bacteria; p__Firmicutes; c__Clostridia; o__Clostridiales; f__Clostridiaceae; g__Hungatella	801-005	BRF	-2.46428
k__Bacteria; p__Firmicutes; c__Clostridia; o__Clostridiales; f__Clostridiaceae; g__Hungatella	801-010	Lactulose	-2.02037
k__Bacteria; p__Firmicutes; c__Clostridia; o__Clostridiales; f__Clostridiaceae; g__Hungatella	801-013	Lactulose	3.20343e-16
k__Bacteria; p__Firmicutes; c__Clostridia; o__Clostridiales; f__Clostridiaceae; g__Hungatella	801-014	BRF	-3.83289
k__Bacteria; p__Firmicutes; c__Clostridia; o__Clostridiales; f__Clostridiaceae; g__Hungatella	801-018	BRF	-2.1476
k__Bacteria; p__Firmicutes; c__Clostridia; o__Clostridiales; f__Clostridiaceae; g__Hungatella	801-020	BRF	-4.64238
k__Bacteria; p__Firmicutes; c__Clostridia; o__Clostridiales; f__Clostridiaceae; g__Hungatella	801-021	BRF	0.122137
k__Bacteria; p__Firmicutes; c__Clostridia; o__Clostridiales; f__Clostridiaceae; g__Hungatella	801-022	BRF	-1.50696
k__Bacteria; p__Firmicutes; c__Clostridia; o__Clostridiales; f__Clostridiaceae; g__Hungatella	801-024	BRF	-3.37926
k__Bacteria; p__Firmicutes; c__Clostridia; o__Clostridiales; f__Clostridiaceae; g__Hungatella	801-028	BRF	-0.757708
k__Bacteria; p__Firmicutes; c__Clostridia; o__Clostridiales; f__Clostridiaceae; g__Hungatella	801-032	Lactulose	-3.75857
k__Bacteria; p__Firmicutes; c__Clostridia; o__Clostridiales; f__Clostridiaceae; g__Hungatella	801-039	Lactulose	-0.584963
k__Bacteria; p__Firmicutes; c__Clostridia; o__Clostridiales; f__Clostridiaceae; g__Hungatella	801-040	Lactulose	-1.76437
k__Bacteria; p__Firmicutes; c__Clostridia; o__Clostridiales; f__Clostridiaceae; g__Hungatella	801-041	BRF	-3.95693
k__Bacteria; p__Firmicutes; c__Clostridia; o__Clostridiales; f__Clostridiaceae; g__Hungatella	801-042	BRF	-2.1307
k__Bacteria; p__Firmicutes; c__Clostridia; o__Clostridiales; f__Clostridiaceae; g__Hungatella	801-046	Lactulose	-3.28042
k__Bacteria; p__Firmicutes; c__Clostridia; o__Clostridiales; f__Clostridiaceae; g__Hungatella	801-049	BRF	2.32193
k__Bacteria; p__Firmicutes; c__Clostridia; o__Clostridiales; f__Clostridiaceae; g__Hungatella	801-054	Lactulose	-0.875724
k__Bacteria; p__Firmicutes; c__Clostridia; o__Clostridiales; f__Clostridiaceae; g__Lactonifactor	801-046	Lactulose	-2.58496
k__Bacteria; p__Firmicutes; c__Clostridia; o__Clostridiales; f__Eubacteriaceae; g__Eubacterium	801-003	BQM	-0.430634
k__Bacteria; p__Firmicutes; c__Clostridia; o__Clostridiales; f__Eubacteriaceae; g__Eubacterium	801-005	BRF	0.0977368
k__Bacteria; p__Firmicutes; c__Clostridia; o__Clostridiales; f__Eubacteriaceae; g__Eubacterium	801-007	BQM	-2.41799
k__Bacteria; p__Firmicutes; c__Clostridia; o__Clostridiales; f__Eubacteriaceae; g__Eubacterium	801-008	BQM	0.442518
k__Bacteria; p__Firmicutes; c__Clostridia; o__Clostridiales; f__Eubacteriaceae; g__Eubacterium	801-012	BQM	-1.33593
k__Bacteria; p__Firmicutes; c__Clostridia; o__Clostridiales; f__Eubacteriaceae; g__Eubacterium	801-014	BRF	-0.364997
k__Bacteria; p__Firmicutes; c__Clostridia; o__Clostridiales; f__Eubacteriaceae; g__Eubacterium	801-015	BQM	-0.434183
k__Bacteria; p__Firmicutes; c__Clostridia; o__Clostridiales; f__Eubacteriaceae; g__Eubacterium	801-018	BRF	-0.972815
k__Bacteria; p__Firmicutes; c__Clostridia; o__Clostridiales; f__Eubacteriaceae; g__Eubacterium	801-019	BQM	0.36257
k__Bacteria; p__Firmicutes; c__Clostridia; o__Clostridiales; f__Eubacteriaceae; g__Eubacterium	801-020	BRF	-1.01465
k__Bacteria; p__Firmicutes; c__Clostridia; o__Clostridiales; f__Eubacteriaceae; g__Eubacterium	801-021	BRF	-0.64261
k__Bacteria; p__Firmicutes; c__Clostridia; o__Clostridiales; f__Eubacteriaceae; g__Eubacterium	801-022	BRF	0
k__Bacteria; p__Firmicutes; c__Clostridia; o__Clostridiales; f__Eubacteriaceae; g__Eubacterium	801-024	BRF	-1.37209
k__Bacteria; p__Firmicutes; c__Clostridia; o__Clostridiales; f__Eubacteriaceae; g__Eubacterium	801-028	BRF	0.44231
k__Bacteria; p__Firmicutes; c__Clostridia; o__Clostridiales; f__Eubacteriaceae; g__Eubacterium	801-033	BQM	-1.13516
k__Bacteria; p__Firmicutes; c__Clostridia; o__Clostridiales; f__Eubacteriaceae; g__Eubacterium	801-041	BRF	0.165737
k__Bacteria; p__Firmicutes; c__Clostridia; o__Clostridiales; f__Eubacteriaceae; g__Eubacterium	801-042	BRF	-0.468149
k__Bacteria; p__Firmicutes; c__Clostridia; o__Clostridiales; f__Eubacteriaceae; g__Eubacterium	801-044	BQM	-0.796467
k__Bacteria; p__Firmicutes; c__Clostridia; o__Clostridiales; f__Eubacteriaceae; g__Eubacterium	801-049	BRF	-1.15582
k__Bacteria; p__Firmicutes; c__Clostridia; o__Clostridiales; f__Eubacteriaceae; g__Eubacterium	801-055	BQM	-0.691878
k__Bacteria; p__Firmicutes; c__Clostridia; o__Clostridiales; f__Eubacteriaceae; g__Eubacterium	801-058	BQM	0.123148
k__Bacteria; p__Firmicutes; c__Clostridia; o__Clostridiales; f__Lachnospiraceae; g__Anaerostipes	801-003	BQM	1
k__Bacteria; p__Firmicutes; c__Clostridia; o__Clostridiales; f__Lachnospiraceae; g__Anaerostipes	801-005	BRF	-1.32193
k__Bacteria; p__Firmicutes; c__Clostridia; o__Clostridiales; f__Lachnospiraceae; g__Anaerostipes	801-007	BQM	-0.584963
k__Bacteria; p__Firmicutes; c__Clostridia; o__Clostridiales; f__Lachnospiraceae; g__Anaerostipes	801-008	BQM	-0.874469
k__Bacteria; p__Firmicutes; c__Clostridia; o__Clostridiales; f__Lachnospiraceae; g__Anaerostipes	801-012	BQM	-1.848
k__Bacteria; p__Firmicutes; c__Clostridia; o__Clostridiales; f__Lachnospiraceae; g__Anaerostipes	801-014	BRF	0.152003
k__Bacteria; p__Firmicutes; c__Clostridia; o__Clostridiales; f__Lachnospiraceae; g__Anaerostipes	801-015	BQM	-0.847997
k__Bacteria; p__Firmicutes; c__Clostridia; o__Clostridiales; f__Lachnospiraceae; g__Anaerostipes	801-018	BRF	-0.652077
k__Bacteria; p__Firmicutes; c__Clostridia; o__Clostridiales; f__Lachnospiraceae; g__Anaerostipes	801-020	BRF	-1.77259
k__Bacteria; p__Firmicutes; c__Clostridia; o__Clostridiales; f__Lachnospiraceae; g__Anaerostipes	801-021	BRF	-1.08746
k__Bacteria; p__Firmicutes; c__Clostridia; o__Clostridiales; f__Lachnospiraceae; g__Anaerostipes	801-022	BRF	-0.171015
k__Bacteria; p__Firmicutes; c__Clostridia; o__Clostridiales; f__Lachnospiraceae; g__Anaerostipes	801-024	BRF	-0.925999
k__Bacteria; p__Firmicutes; c__Clostridia; o__Clostridiales; f__Lachnospiraceae; g__Anaerostipes	801-028	BRF	2.45943
k__Bacteria; p__Firmicutes; c__Clostridia; o__Clostridiales; f__Lachnospiraceae; g__Anaerostipes	801-033	BQM	-2.70782
k__Bacteria; p__Firmicutes; c__Clostridia; o__Clostridiales; f__Lachnospiraceae; g__Anaerostipes	801-041	BRF	-1.07276
k__Bacteria; p__Firmicutes; c__Clostridia; o__Clostridiales; f__Lachnospiraceae; g__Anaerostipes	801-042	BRF	-2
k__Bacteria; p__Firmicutes; c__Clostridia; o__Clostridiales; f__Lachnospiraceae; g__Anaerostipes	801-044	BQM	-0.777608
k__Bacteria; p__Firmicutes; c__Clostridia; o__Clostridiales; f__Lachnospiraceae; g__Anaerostipes	801-049	BRF	-0.415037
k__Bacteria; p__Firmicutes; c__Clostridia; o__Clostridiales; f__Lachnospiraceae; g__Anaerostipes	801-055	BQM	-1.26303
k__Bacteria; p__Firmicutes; c__Clostridia; o__Clostridiales; f__Lachnospiraceae; g__Anaerostipes	801-058	BQM	-1.1375
k__Bacteria; p__Firmicutes; c__Clostridia; o__Clostridiales; f__Lachnospiraceae; g__Anaerotignum	801-012	BQM	-1.16993
k__Bacteria; p__Firmicutes; c__Clostridia; o__Clostridiales; f__Lachnospiraceae; g__Anaerotignum	801-014	BRF	-0.440573
k__Bacteria; p__Firmicutes; c__Clostridia; o__Clostridiales; f__Lachnospiraceae; g__Anaerotignum	801-015	BQM	-2.43741
k__Bacteria; p__Firmicutes; c__Clostridia; o__Clostridiales; f__Lachnospiraceae; g__Anaerotignum	801-019	BQM	3.45943
k__Bacteria; p__Firmicutes; c__Clostridia; o__Clostridiales; f__Lachnospiraceae; g__Anaerotignum	801-020	BRF	-1.58496
k__Bacteria; p__Firmicutes; c__Clostridia; o__Clostridiales; f__Lachnospiraceae; g__Anaerotignum	801-024	BRF	0.415037
k__Bacteria; p__Firmicutes; c__Clostridia; o__Clostridiales; f__Lachnospiraceae; g__Anaerotignum	801-028	BRF	-1.58496
k__Bacteria; p__Firmicutes; c__Clostridia; o__Clostridiales; f__Lachnospiraceae; g__Anaerotignum	801-033	BQM	-1.95109
k__Bacteria; p__Firmicutes; c__Clostridia; o__Clostridiales; f__Lachnospiraceae; g__Anaerotignum	801-041	BRF	0.584963
k__Bacteria; p__Firmicutes; c__Clostridia; o__Clostridiales; f__Lachnospiraceae; g__Anaerotignum	801-044	BQM	1
k__Bacteria; p__Firmicutes; c__Clostridia; o__Clostridiales; f__Lachnospiraceae; g__Anaerotignum	801-055	BQM	0.678072
k__Bacteria; p__Firmicutes; c__Clostridia; o__Clostridiales; f__Lachnospiraceae; g__Anaerotignum	801-058	BQM	3.16993
k__Bacteria; p__Firmicutes; c__Clostridia; o__Clostridiales; f__Lachnospiraceae; g__Blautia	801-003	BQM	0.351746
k__Bacteria; p__Firmicutes; c__Clostridia; o__Clostridiales; f__Lachnospiraceae; g__Blautia	801-005	BRF	1.47925
k__Bacteria; p__Firmicutes; c__Clostridia; o__Clostridiales; f__Lachnospiraceae; g__Blautia	801-007	BQM	0.474803
k__Bacteria; p__Firmicutes; c__Clostridia; o__Clostridiales; f__Lachnospiraceae; g__Blautia	801-008	BQM	1.5167
k__Bacteria; p__Firmicutes; c__Clostridia; o__Clostridiales; f__Lachnospiraceae; g__Blautia	801-012	BQM	-0.0257887
k__Bacteria; p__Firmicutes; c__Clostridia; o__Clostridiales; f__Lachnospiraceae; g__Blautia	801-014	BRF	0.870892
k__Bacteria; p__Firmicutes; c__Clostridia; o__Clostridiales; f__Lachnospiraceae; g__Blautia	801-015	BQM	-0.506634
k__Bacteria; p__Firmicutes; c__Clostridia; o__Clostridiales; f__Lachnospiraceae; g__Blautia	801-018	BRF	0.462799
k__Bacteria; p__Firmicutes; c__Clostridia; o__Clostridiales; f__Lachnospiraceae; g__Blautia	801-019	BQM	1.17762
k__Bacteria; p__Firmicutes; c__Clostridia; o__Clostridiales; f__Lachnospiraceae; g__Blautia	801-020	BRF	0.107915
k__Bacteria; p__Firmicutes; c__Clostridia; o__Clostridiales; f__Lachnospiraceae; g__Blautia	801-021	BRF	0.73638
k__Bacteria; p__Firmicutes; c__Clostridia; o__Clostridiales; f__Lachnospiraceae; g__Blautia	801-022	BRF	0.44382
k__Bacteria; p__Firmicutes; c__Clostridia; o__Clostridiales; f__Lachnospiraceae; g__Blautia	801-024	BRF	0.104305
k__Bacteria; p__Firmicutes; c__Clostridia; o__Clostridiales; f__Lachnospiraceae; g__Blautia	801-028	BRF	0.375901
k__Bacteria; p__Firmicutes; c__Clostridia; o__Clostridiales; f__Lachnospiraceae; g__Blautia	801-033	BQM	0.544304
k__Bacteria; p__Firmicutes; c__Clostridia; o__Clostridiales; f__Lachnospiraceae; g__Blautia	801-041	BRF	0.890097
k__Bacteria; p__Firmicutes; c__Clostridia; o__Clostridiales; f__Lachnospiraceae; g__Blautia	801-042	BRF	1.774
k__Bacteria; p__Firmicutes; c__Clostridia; o__Clostridiales; f__Lachnospiraceae; g__Blautia	801-044	BQM	0.598992
k__Bacteria; p__Firmicutes; c__Clostridia; o__Clostridiales; f__Lachnospiraceae; g__Blautia	801-049	BRF	0.786293
k__Bacteria; p__Firmicutes; c__Clostridia; o__Clostridiales; f__Lachnospiraceae; g__Blautia	801-055	BQM	-0.0931094
k__Bacteria; p__Firmicutes; c__Clostridia; o__Clostridiales; f__Lachnospiraceae; g__Blautia	801-058	BQM	2.54432
k__Bacteria; p__Firmicutes; c__Clostridia; o__Clostridiales; f__Lachnospiraceae; g__Coprococcus	801-005	BRF	0.332575
k__Bacteria; p__Firmicutes; c__Clostridia; o__Clostridiales; f__Lachnospiraceae; g__Coprococcus	801-010	Lactulose	0.736966
k__Bacteria; p__Firmicutes; c__Clostridia; o__Clostridiales; f__Lachnospiraceae; g__Coprococcus	801-013	Lactulose	-0.280108
k__Bacteria; p__Firmicutes; c__Clostridia; o__Clostridiales; f__Lachnospiraceae; g__Coprococcus	801-014	BRF	-0.154975
k__Bacteria; p__Firmicutes; c__Clostridia; o__Clostridiales; f__Lachnospiraceae; g__Coprococcus	801-018	BRF	-0.504341
k__Bacteria; p__Firmicutes; c__Clostridia; o__Clostridiales; f__Lachnospiraceae; g__Coprococcus	801-020	BRF	-1.28674
k__Bacteria; p__Firmicutes; c__Clostridia; o__Clostridiales; f__Lachnospiraceae; g__Coprococcus	801-021	BRF	-1.07064
k__Bacteria; p__Firmicutes; c__Clostridia; o__Clostridiales; f__Lachnospiraceae; g__Coprococcus	801-022	BRF	-0.463947
k__Bacteria; p__Firmicutes; c__Clostridia; o__Clostridiales; f__Lachnospiraceae; g__Coprococcus	801-024	BRF	0.232977
k__Bacteria; p__Firmicutes; c__Clostridia; o__Clostridiales; f__Lachnospiraceae; g__Coprococcus	801-028	BRF	1.74045
k__Bacteria; p__Firmicutes; c__Clostridia; o__Clostridiales; f__Lachnospiraceae; g__Coprococcus	801-032	Lactulose	-2.85536
k__Bacteria; p__Firmicutes; c__Clostridia; o__Clostridiales; f__Lachnospiraceae; g__Coprococcus	801-039	Lactulose	-0.419596
k__Bacteria; p__Firmicutes; c__Clostridia; o__Clostridiales; f__Lachnospiraceae; g__Coprococcus	801-040	Lactulose	-1.57093
k__Bacteria; p__Firmicutes; c__Clostridia; o__Clostridiales; f__Lachnospiraceae; g__Coprococcus	801-041	BRF	-0.276313
k__Bacteria; p__Firmicutes; c__Clostridia; o__Clostridiales; f__Lachnospiraceae; g__Coprococcus	801-042	BRF	-0.239779
k__Bacteria; p__Firmicutes; c__Clostridia; o__Clostridiales; f__Lachnospiraceae; g__Coprococcus	801-046	Lactulose	-1.05063
k__Bacteria; p__Firmicutes; c__Clostridia; o__Clostridiales; f__Lachnospiraceae; g__Coprococcus	801-049	BRF	-1.34978
k__Bacteria; p__Firmicutes; c__Clostridia; o__Clostridiales; f__Lachnospiraceae; g__Coprococcus	801-054	Lactulose	-1.11107
k__Bacteria; p__Firmicutes; c__Clostridia; o__Clostridiales; f__Lachnospiraceae; g__Dorea	801-003	BQM	-0.673998
k__Bacteria; p__Firmicutes; c__Clostridia; o__Clostridiales; f__Lachnospiraceae; g__Dorea	801-005	BRF	-0.66353
k__Bacteria; p__Firmicutes; c__Clostridia; o__Clostridiales; f__Lachnospiraceae; g__Dorea	801-007	BQM	-1.35419
k__Bacteria; p__Firmicutes; c__Clostridia; o__Clostridiales; f__Lachnospiraceae; g__Dorea	801-008	BQM	-0.515508
k__Bacteria; p__Firmicutes; c__Clostridia; o__Clostridiales; f__Lachnospiraceae; g__Dorea	801-010	Lactulose	0.555053
k__Bacteria; p__Firmicutes; c__Clostridia; o__Clostridiales; f__Lachnospiraceae; g__Dorea	801-012	BQM	-1.36749
k__Bacteria; p__Firmicutes; c__Clostridia; o__Clostridiales; f__Lachnospiraceae; g__Dorea	801-013	Lactulose	-1.40883
k__Bacteria; p__Firmicutes; c__Clostridia; o__Clostridiales; f__Lachnospiraceae; g__Dorea	801-014	BRF	-0.23868
k__Bacteria; p__Firmicutes; c__Clostridia; o__Clostridiales; f__Lachnospiraceae; g__Dorea	801-015	BQM	-0.619433
k__Bacteria; p__Firmicutes; c__Clostridia; o__Clostridiales; f__Lachnospiraceae; g__Dorea	801-018	BRF	-0.321068
k__Bacteria; p__Firmicutes; c__Clostridia; o__Clostridiales; f__Lachnospiraceae; g__Dorea	801-019	BQM	-0.667425
k__Bacteria; p__Firmicutes; c__Clostridia; o__Clostridiales; f__Lachnospiraceae; g__Dorea	801-020	BRF	-1.48415
k__Bacteria; p__Firmicutes; c__Clostridia; o__Clostridiales; f__Lachnospiraceae; g__Dorea	801-021	BRF	0.0932541
k__Bacteria; p__Firmicutes; c__Clostridia; o__Clostridiales; f__Lachnospiraceae; g__Dorea	801-022	BRF	-0.917538
k__Bacteria; p__Firmicutes; c__Clostridia; o__Clostridiales; f__Lachnospiraceae; g__Dorea	801-024	BRF	-0.39079
k__Bacteria; p__Firmicutes; c__Clostridia; o__Clostridiales; f__Lachnospiraceae; g__Dorea	801-028	BRF	-0.607347
k__Bacteria; p__Firmicutes; c__Clostridia; o__Clostridiales; f__Lachnospiraceae; g__Dorea	801-032	Lactulose	-1.0926
k__Bacteria; p__Firmicutes; c__Clostridia; o__Clostridiales; f__Lachnospiraceae; g__Dorea	801-033	BQM	-0.289507
k__Bacteria; p__Firmicutes; c__Clostridia; o__Clostridiales; f__Lachnospiraceae; g__Dorea	801-039	Lactulose	0.13358
k__Bacteria; p__Firmicutes; c__Clostridia; o__Clostridiales; f__Lachnospiraceae; g__Dorea	801-040	Lactulose	-0.194035
k__Bacteria; p__Firmicutes; c__Clostridia; o__Clostridiales; f__Lachnospiraceae; g__Dorea	801-041	BRF	-0.0322915
k__Bacteria; p__Firmicutes; c__Clostridia; o__Clostridiales; f__Lachnospiraceae; g__Dorea	801-042	BRF	-0.137504
k__Bacteria; p__Firmicutes; c__Clostridia; o__Clostridiales; f__Lachnospiraceae; g__Dorea	801-044	BQM	0.584963
k__Bacteria; p__Firmicutes; c__Clostridia; o__Clostridiales; f__Lachnospiraceae; g__Dorea	801-046	Lactulose	-1.1046
k__Bacteria; p__Firmicutes; c__Clostridia; o__Clostridiales; f__Lachnospiraceae; g__Dorea	801-049	BRF	-1.46148
k__Bacteria; p__Firmicutes; c__Clostridia; o__Clostridiales; f__Lachnospiraceae; g__Dorea	801-054	Lactulose	-2.06778
k__Bacteria; p__Firmicutes; c__Clostridia; o__Clostridiales; f__Lachnospiraceae; g__Dorea	801-055	BQM	-1.01862
k__Bacteria; p__Firmicutes; c__Clostridia; o__Clostridiales; f__Lachnospiraceae; g__Dorea	801-058	BQM	-1.40911
k__Bacteria; p__Firmicutes; c__Clostridia; o__Clostridiales; f__Lachnospiraceae; g__Eisenbergiella	801-003	BQM	3.37377
k__Bacteria; p__Firmicutes; c__Clostridia; o__Clostridiales; f__Lachnospiraceae; g__Eisenbergiella	801-005	BRF	2.7493
k__Bacteria; p__Firmicutes; c__Clostridia; o__Clostridiales; f__Lachnospiraceae; g__Eisenbergiella	801-007	BQM	4.22882
k__Bacteria; p__Firmicutes; c__Clostridia; o__Clostridiales; f__Lachnospiraceae; g__Eisenbergiella	801-008	BQM	4.40279
k__Bacteria; p__Firmicutes; c__Clostridia; o__Clostridiales; f__Lachnospiraceae; g__Eisenbergiella	801-010	Lactulose	-1.45943
k__Bacteria; p__Firmicutes; c__Clostridia; o__Clostridiales; f__Lachnospiraceae; g__Eisenbergiella	801-012	BQM	3.82597
k__Bacteria; p__Firmicutes; c__Clostridia; o__Clostridiales; f__Lachnospiraceae; g__Eisenbergiella	801-013	Lactulose	0.415037
k__Bacteria; p__Firmicutes; c__Clostridia; o__Clostridiales; f__Lachnospiraceae; g__Eisenbergiella	801-014	BRF	0.469485
k__Bacteria; p__Firmicutes; c__Clostridia; o__Clostridiales; f__Lachnospiraceae; g__Eisenbergiella	801-015	BQM	5.72303
k__Bacteria; p__Firmicutes; c__Clostridia; o__Clostridiales; f__Lachnospiraceae; g__Eisenbergiella	801-018	BRF	2.41028
k__Bacteria; p__Firmicutes; c__Clostridia; o__Clostridiales; f__Lachnospiraceae; g__Eisenbergiella	801-019	BQM	4.06301
k__Bacteria; p__Firmicutes; c__Clostridia; o__Clostridiales; f__Lachnospiraceae; g__Eisenbergiella	801-020	BRF	-0.137504
k__Bacteria; p__Firmicutes; c__Clostridia; o__Clostridiales; f__Lachnospiraceae; g__Eisenbergiella	801-021	BRF	2
k__Bacteria; p__Firmicutes; c__Clostridia; o__Clostridiales; f__Lachnospiraceae; g__Eisenbergiella	801-022	BRF	3.06609
k__Bacteria; p__Firmicutes; c__Clostridia; o__Clostridiales; f__Lachnospiraceae; g__Eisenbergiella	801-024	BRF	2.62882
k__Bacteria; p__Firmicutes; c__Clostridia; o__Clostridiales; f__Lachnospiraceae; g__Eisenbergiella	801-028	BRF	-1.48543
k__Bacteria; p__Firmicutes; c__Clostridia; o__Clostridiales; f__Lachnospiraceae; g__Eisenbergiella	801-032	Lactulose	0.469485
k__Bacteria; p__Firmicutes; c__Clostridia; o__Clostridiales; f__Lachnospiraceae; g__Eisenbergiella	801-033	BQM	-0.0540398
k__Bacteria; p__Firmicutes; c__Clostridia; o__Clostridiales; f__Lachnospiraceae; g__Eisenbergiella	801-039	Lactulose	-3.20343e-16
k__Bacteria; p__Firmicutes; c__Clostridia; o__Clostridiales; f__Lachnospiraceae; g__Eisenbergiella	801-040	Lactulose	-0.807355
k__Bacteria; p__Firmicutes; c__Clostridia; o__Clostridiales; f__Lachnospiraceae; g__Eisenbergiella	801-041	BRF	3
k__Bacteria; p__Firmicutes; c__Clostridia; o__Clostridiales; f__Lachnospiraceae; g__Eisenbergiella	801-042	BRF	2.22239
k__Bacteria; p__Firmicutes; c__Clostridia; o__Clostridiales; f__Lachnospiraceae; g__Eisenbergiella	801-044	BQM	3.75489
k__Bacteria; p__Firmicutes; c__Clostridia; o__Clostridiales; f__Lachnospiraceae; g__Eisenbergiella	801-046	Lactulose	-1.16993
k__Bacteria; p__Firmicutes; c__Clostridia; o__Clostridiales; f__Lachnospiraceae; g__Eisenbergiella	801-049	BRF	0.241008
k__Bacteria; p__Firmicutes; c__Clostridia; o__Clostridiales; f__Lachnospiraceae; g__Eisenbergiella	801-054	Lactulose	-1.91146
k__Bacteria; p__Firmicutes; c__Clostridia; o__Clostridiales; f__Lachnospiraceae; g__Eisenbergiella	801-055	BQM	3.13324
k__Bacteria; p__Firmicutes; c__Clostridia; o__Clostridiales; f__Lachnospiraceae; g__Eisenbergiella	801-058	BQM	3.87659
k__Bacteria; p__Firmicutes; c__Clostridia; o__Clostridiales; f__Lachnospiraceae; g__Fusicatenibacter	801-003	BQM	3.62487
k__Bacteria; p__Firmicutes; c__Clostridia; o__Clostridiales; f__Lachnospiraceae; g__Fusicatenibacter	801-005	BRF	5.77996
k__Bacteria; p__Firmicutes; c__Clostridia; o__Clostridiales; f__Lachnospiraceae; g__Fusicatenibacter	801-007	BQM	3.63191
k__Bacteria; p__Firmicutes; c__Clostridia; o__Clostridiales; f__Lachnospiraceae; g__Fusicatenibacter	801-008	BQM	4.18939
k__Bacteria; p__Firmicutes; c__Clostridia; o__Clostridiales; f__Lachnospiraceae; g__Fusicatenibacter	801-012	BQM	-0.736966
k__Bacteria; p__Firmicutes; c__Clostridia; o__Clostridiales; f__Lachnospiraceae; g__Fusicatenibacter	801-014	BRF	4.39589
k__Bacteria; p__Firmicutes; c__Clostridia; o__Clostridiales; f__Lachnospiraceae; g__Fusicatenibacter	801-015	BQM	4.33238
k__Bacteria; p__Firmicutes; c__Clostridia; o__Clostridiales; f__Lachnospiraceae; g__Fusicatenibacter	801-018	BRF	3.61121
k__Bacteria; p__Firmicutes; c__Clostridia; o__Clostridiales; f__Lachnospiraceae; g__Fusicatenibacter	801-019	BQM	3.16506
k__Bacteria; p__Firmicutes; c__Clostridia; o__Clostridiales; f__Lachnospiraceae; g__Fusicatenibacter	801-020	BRF	0
k__Bacteria; p__Firmicutes; c__Clostridia; o__Clostridiales; f__Lachnospiraceae; g__Fusicatenibacter	801-021	BRF	4.42097
k__Bacteria; p__Firmicutes; c__Clostridia; o__Clostridiales; f__Lachnospiraceae; g__Fusicatenibacter	801-022	BRF	1.58496
k__Bacteria; p__Firmicutes; c__Clostridia; o__Clostridiales; f__Lachnospiraceae; g__Fusicatenibacter	801-024	BRF	3.99853
k__Bacteria; p__Firmicutes; c__Clostridia; o__Clostridiales; f__Lachnospiraceae; g__Fusicatenibacter	801-028	BRF	5.67894
k__Bacteria; p__Firmicutes; c__Clostridia; o__Clostridiales; f__Lachnospiraceae; g__Fusicatenibacter	801-033	BQM	2.66985
k__Bacteria; p__Firmicutes; c__Clostridia; o__Clostridiales; f__Lachnospiraceae; g__Fusicatenibacter	801-041	BRF	3.41691
k__Bacteria; p__Firmicutes; c__Clostridia; o__Clostridiales; f__Lachnospiraceae; g__Fusicatenibacter	801-042	BRF	1.61382
k__Bacteria; p__Firmicutes; c__Clostridia; o__Clostridiales; f__Lachnospiraceae; g__Fusicatenibacter	801-044	BQM	2.25037
k__Bacteria; p__Firmicutes; c__Clostridia; o__Clostridiales; f__Lachnospiraceae; g__Fusicatenibacter	801-049	BRF	3.7962
k__Bacteria; p__Firmicutes; c__Clostridia; o__Clostridiales; f__Lachnospiraceae; g__Fusicatenibacter	801-055	BQM	2.42137
k__Bacteria; p__Firmicutes; c__Clostridia; o__Clostridiales; f__Lachnospiraceae; g__Fusicatenibacter	801-058	BQM	1.1635
k__Bacteria; p__Firmicutes; c__Clostridia; o__Clostridiales; f__Lachnospiraceae; g__Lachnoclostridium	801-003	BQM	-0.354665
k__Bacteria; p__Firmicutes; c__Clostridia; o__Clostridiales; f__Lachnospiraceae; g__Lachnoclostridium	801-005	BRF	-1.08676
k__Bacteria; p__Firmicutes; c__Clostridia; o__Clostridiales; f__Lachnospiraceae; g__Lachnoclostridium	801-007	BQM	-2.36034
k__Bacteria; p__Firmicutes; c__Clostridia; o__Clostridiales; f__Lachnospiraceae; g__Lachnoclostridium	801-008	BQM	-1.39176
k__Bacteria; p__Firmicutes; c__Clostridia; o__Clostridiales; f__Lachnospiraceae; g__Lachnoclostridium	801-010	Lactulose	-3.5518
k__Bacteria; p__Firmicutes; c__Clostridia; o__Clostridiales; f__Lachnospiraceae; g__Lachnoclostridium	801-012	BQM	-1.86498
k__Bacteria; p__Firmicutes; c__Clostridia; o__Clostridiales; f__Lachnospiraceae; g__Lachnoclostridium	801-013	Lactulose	-1.12928
k__Bacteria; p__Firmicutes; c__Clostridia; o__Clostridiales; f__Lachnospiraceae; g__Lachnoclostridium	801-014	BRF	-1.03882
k__Bacteria; p__Firmicutes; c__Clostridia; o__Clostridiales; f__Lachnospiraceae; g__Lachnoclostridium	801-015	BQM	-0.754888
k__Bacteria; p__Firmicutes; c__Clostridia; o__Clostridiales; f__Lachnospiraceae; g__Lachnoclostridium	801-018	BRF	-1.16046
k__Bacteria; p__Firmicutes; c__Clostridia; o__Clostridiales; f__Lachnospiraceae; g__Lachnoclostridium	801-019	BQM	-0.584963
k__Bacteria; p__Firmicutes; c__Clostridia; o__Clostridiales; f__Lachnospiraceae; g__Lachnoclostridium	801-020	BRF	-1.71651
k__Bacteria; p__Firmicutes; c__Clostridia; o__Clostridiales; f__Lachnospiraceae; g__Lachnoclostridium	801-021	BRF	-1.54406
k__Bacteria; p__Firmicutes; c__Clostridia; o__Clostridiales; f__Lachnospiraceae; g__Lachnoclostridium	801-022	BRF	-1.08929
k__Bacteria; p__Firmicutes; c__Clostridia; o__Clostridiales; f__Lachnospiraceae; g__Lachnoclostridium	801-024	BRF	-0.158698
k__Bacteria; p__Firmicutes; c__Clostridia; o__Clostridiales; f__Lachnospiraceae; g__Lachnoclostridium	801-028	BRF	0.0229004
k__Bacteria; p__Firmicutes; c__Clostridia; o__Clostridiales; f__Lachnospiraceae; g__Lachnoclostridium	801-032	Lactulose	-0.214125
k__Bacteria; p__Firmicutes; c__Clostridia; o__Clostridiales; f__Lachnospiraceae; g__Lachnoclostridium	801-033	BQM	-3.39232
k__Bacteria; p__Firmicutes; c__Clostridia; o__Clostridiales; f__Lachnospiraceae; g__Lachnoclostridium	801-039	Lactulose	-1.7021
k__Bacteria; p__Firmicutes; c__Clostridia; o__Clostridiales; f__Lachnospiraceae; g__Lachnoclostridium	801-040	Lactulose	-2.1454
k__Bacteria; p__Firmicutes; c__Clostridia; o__Clostridiales; f__Lachnospiraceae; g__Lachnoclostridium	801-041	BRF	-0.787006
k__Bacteria; p__Firmicutes; c__Clostridia; o__Clostridiales; f__Lachnospiraceae; g__Lachnoclostridium	801-042	BRF	-1.51212
k__Bacteria; p__Firmicutes; c__Clostridia; o__Clostridiales; f__Lachnospiraceae; g__Lachnoclostridium	801-044	BQM	-1.44663
k__Bacteria; p__Firmicutes; c__Clostridia; o__Clostridiales; f__Lachnospiraceae; g__Lachnoclostridium	801-046	Lactulose	-3.50315
k__Bacteria; p__Firmicutes; c__Clostridia; o__Clostridiales; f__Lachnospiraceae; g__Lachnoclostridium	801-049	BRF	2.52177
k__Bacteria; p__Firmicutes; c__Clostridia; o__Clostridiales; f__Lachnospiraceae; g__Lachnoclostridium	801-054	Lactulose	-2.00265
k__Bacteria; p__Firmicutes; c__Clostridia; o__Clostridiales; f__Lachnospiraceae; g__Lachnoclostridium	801-055	BQM	-1.274
k__Bacteria; p__Firmicutes; c__Clostridia; o__Clostridiales; f__Lachnospiraceae; g__Lachnoclostridium	801-058	BQM	-2.19265
k__Bacteria; p__Firmicutes; c__Clostridia; o__Clostridiales; f__Lachnospiraceae; g__Roseburia	801-005	BRF	0.605721
k__Bacteria; p__Firmicutes; c__Clostridia; o__Clostridiales; f__Lachnospiraceae; g__Roseburia	801-010	Lactulose	0.464404
k__Bacteria; p__Firmicutes; c__Clostridia; o__Clostridiales; f__Lachnospiraceae; g__Roseburia	801-013	Lactulose	0.76184
k__Bacteria; p__Firmicutes; c__Clostridia; o__Clostridiales; f__Lachnospiraceae; g__Roseburia	801-014	BRF	0.178337
k__Bacteria; p__Firmicutes; c__Clostridia; o__Clostridiales; f__Lachnospiraceae; g__Roseburia	801-018	BRF	1.14342
k__Bacteria; p__Firmicutes; c__Clostridia; o__Clostridiales; f__Lachnospiraceae; g__Roseburia	801-020	BRF	0.0577155
k__Bacteria; p__Firmicutes; c__Clostridia; o__Clostridiales; f__Lachnospiraceae; g__Roseburia	801-021	BRF	0.856896
k__Bacteria; p__Firmicutes; c__Clostridia; o__Clostridiales; f__Lachnospiraceae; g__Roseburia	801-022	BRF	-1.08016
k__Bacteria; p__Firmicutes; c__Clostridia; o__Clostridiales; f__Lachnospiraceae; g__Roseburia	801-024	BRF	0.0833389
k__Bacteria; p__Firmicutes; c__Clostridia; o__Clostridiales; f__Lachnospiraceae; g__Roseburia	801-028	BRF	1.77444
k__Bacteria; p__Firmicutes; c__Clostridia; o__Clostridiales; f__Lachnospiraceae; g__Roseburia	801-032	Lactulose	0.16273
k__Bacteria; p__Firmicutes; c__Clostridia; o__Clostridiales; f__Lachnospiraceae; g__Roseburia	801-039	Lactulose	0.574236
k__Bacteria; p__Firmicutes; c__Clostridia; o__Clostridiales; f__Lachnospiraceae; g__Roseburia	801-040	Lactulose	1.33141
k__Bacteria; p__Firmicutes; c__Clostridia; o__Clostridiales; f__Lachnospiraceae; g__Roseburia	801-041	BRF	1.90964
k__Bacteria; p__Firmicutes; c__Clostridia; o__Clostridiales; f__Lachnospiraceae; g__Roseburia	801-042	BRF	1.57212
k__Bacteria; p__Firmicutes; c__Clostridia; o__Clostridiales; f__Lachnospiraceae; g__Roseburia	801-046	Lactulose	2.24024
k__Bacteria; p__Firmicutes; c__Clostridia; o__Clostridiales; f__Lachnospiraceae; g__Roseburia	801-049	BRF	0.246161
k__Bacteria; p__Firmicutes; c__Clostridia; o__Clostridiales; f__Lachnospiraceae; g__Roseburia	801-054	Lactulose	0.294447
k__Bacteria; p__Firmicutes; c__Clostridia; o__Clostridiales; f__Lachnospiraceae; g__Sellimonas	801-003	BQM	-1
k__Bacteria; p__Firmicutes; c__Clostridia; o__Clostridiales; f__Lachnospiraceae; g__Sellimonas	801-007	BQM	-3.22239
k__Bacteria; p__Firmicutes; c__Clostridia; o__Clostridiales; f__Lachnospiraceae; g__Sellimonas	801-008	BQM	-1.80735
k__Bacteria; p__Firmicutes; c__Clostridia; o__Clostridiales; f__Lachnospiraceae; g__Sellimonas	801-012	BQM	-0.584963
k__Bacteria; p__Firmicutes; c__Clostridia; o__Clostridiales; f__Lachnospiraceae; g__Sellimonas	801-033	BQM	-0.90478
k__Bacteria; p__Firmicutes; c__Clostridia; o__Clostridiales; f__Lachnospiraceae; g__Sellimonas	801-044	BQM	0.169925
k__Bacteria; p__Firmicutes; c__Clostridia; o__Clostridiales; f__Lachnospiraceae; g__Sellimonas	801-055	BQM	-3
k__Bacteria; p__Firmicutes; c__Clostridia; o__Clostridiales; f__Lachnospiraceae; g__Sellimonas	801-058	BQM	-2.61891
k__Bacteria; p__Firmicutes; c__Clostridia; o__Clostridiales; f__Peptostreptococcaceae; g__Intestinibacter	801-003	BQM	-4.16993
k__Bacteria; p__Firmicutes; c__Clostridia; o__Clostridiales; f__Peptostreptococcaceae; g__Intestinibacter	801-010	Lactulose	0.184425
k__Bacteria; p__Firmicutes; c__Clostridia; o__Clostridiales; f__Peptostreptococcaceae; g__Intestinibacter	801-013	Lactulose	-5.18982
k__Bacteria; p__Firmicutes; c__Clostridia; o__Clostridiales; f__Peptostreptococcaceae; g__Intestinibacter	801-033	BQM	-3.75489
k__Bacteria; p__Firmicutes; c__Clostridia; o__Clostridiales; f__Peptostreptococcaceae; g__Intestinibacter	801-044	BQM	-1.81173
k__Bacteria; p__Firmicutes; c__Clostridia; o__Clostridiales; f__Peptostreptococcaceae; g__Intestinibacter	801-054	Lactulose	-4.9542
k__Bacteria; p__Firmicutes; c__Clostridia; o__Clostridiales; f__Peptostreptococcaceae; g__Intestinibacter	801-058	BQM	-1.04654
k__Bacteria; p__Firmicutes; c__Clostridia; o__Clostridiales; f__Peptostreptococcaceae; g__Paeniclostridium	801-008	BQM	-1.23761
k__Bacteria; p__Firmicutes; c__Clostridia; o__Clostridiales; f__Peptostreptococcaceae; g__Paeniclostridium	801-044	BQM	-2.48089
k__Bacteria; p__Firmicutes; c__Clostridia; o__Clostridiales; f__Peptostreptococcaceae; g__Peptostreptococcus	801-003	BQM	1.58496
k__Bacteria; p__Firmicutes; c__Clostridia; o__Clostridiales; f__Peptostreptococcaceae; g__Peptostreptococcus	801-015	BQM	-3.43296
k__Bacteria; p__Firmicutes; c__Clostridia; o__Clostridiales; f__Peptostreptococcaceae; g__Peptostreptococcus	801-018	BRF	-1
k__Bacteria; p__Firmicutes; c__Clostridia; o__Clostridiales; f__Peptostreptococcaceae; g__Peptostreptococcus	801-021	BRF	-7.21594
k__Bacteria; p__Firmicutes; c__Clostridia; o__Clostridiales; f__Peptostreptococcaceae; g__Peptostreptococcus	801-022	BRF	-5.20945
k__Bacteria; p__Firmicutes; c__Clostridia; o__Clostridiales; f__Peptostreptococcaceae; g__Peptostreptococcus	801-032	Lactulose	0
k__Bacteria; p__Firmicutes; c__Clostridia; o__Clostridiales; f__Peptostreptococcaceae; g__Peptostreptococcus	801-040	Lactulose	-3.8413
k__Bacteria; p__Firmicutes; c__Clostridia; o__Clostridiales; f__Peptostreptococcaceae; g__Peptostreptococcus	801-041	BRF	-5.9542
k__Bacteria; p__Firmicutes; c__Clostridia; o__Clostridiales; f__Peptostreptococcaceae; g__Peptostreptococcus	801-042	BRF	-4.41954
k__Bacteria; p__Firmicutes; c__Clostridia; o__Clostridiales; f__Peptostreptococcaceae; g__Peptostreptococcus	801-044	BQM	-0.736966
k__Bacteria; p__Firmicutes; c__Clostridia; o__Clostridiales; f__Peptostreptococcaceae; g__Peptostreptococcus	801-046	Lactulose	-2.8591
k__Bacteria; p__Firmicutes; c__Clostridia; o__Clostridiales; f__Peptostreptococcaceae; g__Peptostreptococcus	801-054	Lactulose	-4.9542
k__Bacteria; p__Firmicutes; c__Clostridia; o__Clostridiales; f__Peptostreptococcaceae; g__Romboutsia	801-008	BQM	-0.736966
k__Bacteria; p__Firmicutes; c__Clostridia; o__Clostridiales; f__Peptostreptococcaceae; g__Romboutsia	801-033	BQM	-2.70044
k__Bacteria; p__Firmicutes; c__Clostridia; o__Clostridiales; f__Peptostreptococcaceae; g__Romboutsia	801-044	BQM	-2.45943
k__Bacteria; p__Firmicutes; c__Clostridia; o__Clostridiales; f__Peptostreptococcaceae; g__Romboutsia	801-055	BQM	-2.32193
k__Bacteria; p__Firmicutes; c__Clostridia; o__Clostridiales; f__Ruminococcaceae; g__Anaerotruncus	801-003	BQM	-0.341037
k__Bacteria; p__Firmicutes; c__Clostridia; o__Clostridiales; f__Ruminococcaceae; g__Anaerotruncus	801-005	BRF	0.485427
k__Bacteria; p__Firmicutes; c__Clostridia; o__Clostridiales; f__Ruminococcaceae; g__Anaerotruncus	801-007	BQM	-1.36257
k__Bacteria; p__Firmicutes; c__Clostridia; o__Clostridiales; f__Ruminococcaceae; g__Anaerotruncus	801-008	BQM	-0.956931
k__Bacteria; p__Firmicutes; c__Clostridia; o__Clostridiales; f__Ruminococcaceae; g__Anaerotruncus	801-012	BQM	-1.16993
k__Bacteria; p__Firmicutes; c__Clostridia; o__Clostridiales; f__Ruminococcaceae; g__Anaerotruncus	801-014	BRF	-0.874469
k__Bacteria; p__Firmicutes; c__Clostridia; o__Clostridiales; f__Ruminococcaceae; g__Anaerotruncus	801-015	BQM	-1.86507
k__Bacteria; p__Firmicutes; c__Clostridia; o__Clostridiales; f__Ruminococcaceae; g__Anaerotruncus	801-018	BRF	-1.38702
k__Bacteria; p__Firmicutes; c__Clostridia; o__Clostridiales; f__Ruminococcaceae; g__Anaerotruncus	801-019	BQM	0
k__Bacteria; p__Firmicutes; c__Clostridia; o__Clostridiales; f__Ruminococcaceae; g__Anaerotruncus	801-020	BRF	-2.64386
k__Bacteria; p__Firmicutes; c__Clostridia; o__Clostridiales; f__Ruminococcaceae; g__Anaerotruncus	801-021	BRF	-1.87447
k__Bacteria; p__Firmicutes; c__Clostridia; o__Clostridiales; f__Ruminococcaceae; g__Anaerotruncus	801-022	BRF	-1.25376
k__Bacteria; p__Firmicutes; c__Clostridia; o__Clostridiales; f__Ruminococcaceae; g__Anaerotruncus	801-024	BRF	-2.58496
k__Bacteria; p__Firmicutes; c__Clostridia; o__Clostridiales; f__Ruminococcaceae; g__Anaerotruncus	801-028	BRF	-3.08746
k__Bacteria; p__Firmicutes; c__Clostridia; o__Clostridiales; f__Ruminococcaceae; g__Anaerotruncus	801-033	BQM	-0.169925
k__Bacteria; p__Firmicutes; c__Clostridia; o__Clostridiales; f__Ruminococcaceae; g__Anaerotruncus	801-041	BRF	-1.58496
k__Bacteria; p__Firmicutes; c__Clostridia; o__Clostridiales; f__Ruminococcaceae; g__Anaerotruncus	801-042	BRF	-3.20945
k__Bacteria; p__Firmicutes; c__Clostridia; o__Clostridiales; f__Ruminococcaceae; g__Anaerotruncus	801-044	BQM	-0.415037
k__Bacteria; p__Firmicutes; c__Clostridia; o__Clostridiales; f__Ruminococcaceae; g__Anaerotruncus	801-049	BRF	2.08746
k__Bacteria; p__Firmicutes; c__Clostridia; o__Clostridiales; f__Ruminococcaceae; g__Anaerotruncus	801-055	BQM	-0.706269
k__Bacteria; p__Firmicutes; c__Clostridia; o__Clostridiales; f__Ruminococcaceae; g__Anaerotruncus	801-058	BQM	-2.70044
k__Bacteria; p__Firmicutes; c__Clostridia; o__Clostridiales; f__Ruminococcaceae; g__Angelakisella	801-003	BQM	-1.67807
k__Bacteria; p__Firmicutes; c__Clostridia; o__Clostridiales; f__Ruminococcaceae; g__Angelakisella	801-007	BQM	0
k__Bacteria; p__Firmicutes; c__Clostridia; o__Clostridiales; f__Ruminococcaceae; g__Angelakisella	801-008	BQM	-1.58496
k__Bacteria; p__Firmicutes; c__Clostridia; o__Clostridiales; f__Ruminococcaceae; g__Angelakisella	801-012	BQM	-0.584963
k__Bacteria; p__Firmicutes; c__Clostridia; o__Clostridiales; f__Ruminococcaceae; g__Angelakisella	801-015	BQM	-1.58496
k__Bacteria; p__Firmicutes; c__Clostridia; o__Clostridiales; f__Ruminococcaceae; g__Angelakisella	801-033	BQM	-1.58496
k__Bacteria; p__Firmicutes; c__Clostridia; o__Clostridiales; f__Ruminococcaceae; g__Angelakisella	801-055	BQM	0.485427
k__Bacteria; p__Firmicutes; c__Clostridia; o__Clostridiales; f__Ruminococcaceae; g__Angelakisella	801-058	BQM	2.58496
k__Bacteria; p__Firmicutes; c__Clostridia; o__Clostridiales; f__Ruminococcaceae; g__Bittarella	801-013	Lactulose	-1.80735
k__Bacteria; p__Firmicutes; c__Clostridia; o__Clostridiales; f__Ruminococcaceae; g__Bittarella	801-018	BRF	-1.63227
k__Bacteria; p__Firmicutes; c__Clostridia; o__Clostridiales; f__Ruminococcaceae; g__Bittarella	801-020	BRF	-1
k__Bacteria; p__Firmicutes; c__Clostridia; o__Clostridiales; f__Ruminococcaceae; g__Bittarella	801-024	BRF	-2.58496
k__Bacteria; p__Firmicutes; c__Clostridia; o__Clostridiales; f__Ruminococcaceae; g__Bittarella	801-028	BRF	-1.926
k__Bacteria; p__Firmicutes; c__Clostridia; o__Clostridiales; f__Ruminococcaceae; g__Bittarella	801-041	BRF	-1
k__Bacteria; p__Firmicutes; c__Clostridia; o__Clostridiales; f__Ruminococcaceae; g__Bittarella	801-046	Lactulose	-0.691878
k__Bacteria; p__Firmicutes; c__Clostridia; o__Clostridiales; f__Ruminococcaceae; g__Faecalibacterium	801-010	Lactulose	0.0306968
k__Bacteria; p__Firmicutes; c__Clostridia; o__Clostridiales; f__Ruminococcaceae; g__Faecalibacterium	801-013	Lactulose	1.39404
k__Bacteria; p__Firmicutes; c__Clostridia; o__Clostridiales; f__Ruminococcaceae; g__Faecalibacterium	801-032	Lactulose	1.82895
k__Bacteria; p__Firmicutes; c__Clostridia; o__Clostridiales; f__Ruminococcaceae; g__Faecalibacterium	801-039	Lactulose	0.615989
k__Bacteria; p__Firmicutes; c__Clostridia; o__Clostridiales; f__Ruminococcaceae; g__Faecalibacterium	801-040	Lactulose	1.3826
k__Bacteria; p__Firmicutes; c__Clostridia; o__Clostridiales; f__Ruminococcaceae; g__Faecalibacterium	801-046	Lactulose	-2.02237
k__Bacteria; p__Firmicutes; c__Clostridia; o__Clostridiales; f__Ruminococcaceae; g__Faecalibacterium	801-054	Lactulose	0.772121
k__Bacteria; p__Firmicutes; c__Clostridia; o__Clostridiales; f__Ruminococcaceae; g__Gemmiger	801-003	BQM	0.13493
k__Bacteria; p__Firmicutes; c__Clostridia; o__Clostridiales; f__Ruminococcaceae; g__Gemmiger	801-007	BQM	0.289507
k__Bacteria; p__Firmicutes; c__Clostridia; o__Clostridiales; f__Ruminococcaceae; g__Gemmiger	801-008	BQM	-0.096676
k__Bacteria; p__Firmicutes; c__Clostridia; o__Clostridiales; f__Ruminococcaceae; g__Gemmiger	801-012	BQM	0.0931094
k__Bacteria; p__Firmicutes; c__Clostridia; o__Clostridiales; f__Ruminococcaceae; g__Gemmiger	801-013	Lactulose	0.121306
k__Bacteria; p__Firmicutes; c__Clostridia; o__Clostridiales; f__Ruminococcaceae; g__Gemmiger	801-015	BQM	0.105453
k__Bacteria; p__Firmicutes; c__Clostridia; o__Clostridiales; f__Ruminococcaceae; g__Gemmiger	801-019	BQM	-1
k__Bacteria; p__Firmicutes; c__Clostridia; o__Clostridiales; f__Ruminococcaceae; g__Gemmiger	801-032	Lactulose	1.32749
k__Bacteria; p__Firmicutes; c__Clostridia; o__Clostridiales; f__Ruminococcaceae; g__Gemmiger	801-033	BQM	1.34762
k__Bacteria; p__Firmicutes; c__Clostridia; o__Clostridiales; f__Ruminococcaceae; g__Gemmiger	801-039	Lactulose	1.32193
k__Bacteria; p__Firmicutes; c__Clostridia; o__Clostridiales; f__Ruminococcaceae; g__Gemmiger	801-040	Lactulose	1.08146
k__Bacteria; p__Firmicutes; c__Clostridia; o__Clostridiales; f__Ruminococcaceae; g__Gemmiger	801-044	BQM	-0.461904
k__Bacteria; p__Firmicutes; c__Clostridia; o__Clostridiales; f__Ruminococcaceae; g__Gemmiger	801-046	Lactulose	0.540568
k__Bacteria; p__Firmicutes; c__Clostridia; o__Clostridiales; f__Ruminococcaceae; g__Gemmiger	801-054	Lactulose	0.925999
k__Bacteria; p__Firmicutes; c__Clostridia; o__Clostridiales; f__Ruminococcaceae; g__Gemmiger	801-055	BQM	0.564161
k__Bacteria; p__Firmicutes; c__Clostridia; o__Clostridiales; f__Ruminococcaceae; g__Gemmiger	801-058	BQM	1.15288
k__Bacteria; p__Firmicutes; c__Clostridia; o__Clostridiales; f__Ruminococcaceae; g__Neglecta	801-003	BQM	-0.584963
k__Bacteria; p__Firmicutes; c__Clostridia; o__Clostridiales; f__Ruminococcaceae; g__Neglecta	801-005	BRF	2.23349
k__Bacteria; p__Firmicutes; c__Clostridia; o__Clostridiales; f__Ruminococcaceae; g__Neglecta	801-007	BQM	5.60204
k__Bacteria; p__Firmicutes; c__Clostridia; o__Clostridiales; f__Ruminococcaceae; g__Neglecta	801-008	BQM	4.35252
k__Bacteria; p__Firmicutes; c__Clostridia; o__Clostridiales; f__Ruminococcaceae; g__Neglecta	801-010	Lactulose	-2.73697
k__Bacteria; p__Firmicutes; c__Clostridia; o__Clostridiales; f__Ruminococcaceae; g__Neglecta	801-012	BQM	3.81497
k__Bacteria; p__Firmicutes; c__Clostridia; o__Clostridiales; f__Ruminococcaceae; g__Neglecta	801-015	BQM	2.84022
k__Bacteria; p__Firmicutes; c__Clostridia; o__Clostridiales; f__Ruminococcaceae; g__Neglecta	801-018	BRF	4.15687
k__Bacteria; p__Firmicutes; c__Clostridia; o__Clostridiales; f__Ruminococcaceae; g__Neglecta	801-021	BRF	6.44846
k__Bacteria; p__Firmicutes; c__Clostridia; o__Clostridiales; f__Ruminococcaceae; g__Neglecta	801-022	BRF	2.32193
k__Bacteria; p__Firmicutes; c__Clostridia; o__Clostridiales; f__Ruminococcaceae; g__Neglecta	801-024	BRF	7.41363
k__Bacteria; p__Firmicutes; c__Clostridia; o__Clostridiales; f__Ruminococcaceae; g__Neglecta	801-032	Lactulose	-1.39232
k__Bacteria; p__Firmicutes; c__Clostridia; o__Clostridiales; f__Ruminococcaceae; g__Neglecta	801-033	BQM	4.81592
k__Bacteria; p__Firmicutes; c__Clostridia; o__Clostridiales; f__Ruminococcaceae; g__Neglecta	801-039	Lactulose	-3.16993
k__Bacteria; p__Firmicutes; c__Clostridia; o__Clostridiales; f__Ruminococcaceae; g__Neglecta	801-040	Lactulose	-2.58496
k__Bacteria; p__Firmicutes; c__Clostridia; o__Clostridiales; f__Ruminococcaceae; g__Neglecta	801-041	BRF	2.51457
k__Bacteria; p__Firmicutes; c__Clostridia; o__Clostridiales; f__Ruminococcaceae; g__Neglecta	801-042	BRF	6.76421
k__Bacteria; p__Firmicutes; c__Clostridia; o__Clostridiales; f__Ruminococcaceae; g__Neglecta	801-049	BRF	3.37787
k__Bacteria; p__Firmicutes; c__Clostridia; o__Clostridiales; f__Ruminococcaceae; g__Neglecta	801-054	Lactulose	-3.22437
k__Bacteria; p__Firmicutes; c__Clostridia; o__Clostridiales; f__Ruminococcaceae; g__Neglecta	801-055	BQM	2.078
k__Bacteria; p__Firmicutes; c__Clostridia; o__Clostridiales; f__Ruminococcaceae; g__Neglecta	801-058	BQM	3.48894
k__Bacteria; p__Firmicutes; c__Clostridia; o__Clostridiales; f__Ruminococcaceae; g__Phocea	801-008	BQM	-1
k__Bacteria; p__Firmicutes; c__Clostridia; o__Clostridiales; f__Ruminococcaceae; g__Phocea	801-010	Lactulose	-4.52356
k__Bacteria; p__Firmicutes; c__Clostridia; o__Clostridiales; f__Ruminococcaceae; g__Phocea	801-012	BQM	-2.96347
k__Bacteria; p__Firmicutes; c__Clostridia; o__Clostridiales; f__Ruminococcaceae; g__Phocea	801-014	BRF	-1.02934
k__Bacteria; p__Firmicutes; c__Clostridia; o__Clostridiales; f__Ruminococcaceae; g__Phocea	801-015	BQM	-1.58496
k__Bacteria; p__Firmicutes; c__Clostridia; o__Clostridiales; f__Ruminococcaceae; g__Phocea	801-018	BRF	-2.32193
k__Bacteria; p__Firmicutes; c__Clostridia; o__Clostridiales; f__Ruminococcaceae; g__Phocea	801-021	BRF	-2.52356
k__Bacteria; p__Firmicutes; c__Clostridia; o__Clostridiales; f__Ruminococcaceae; g__Phocea	801-032	Lactulose	-6.35755
k__Bacteria; p__Firmicutes; c__Clostridia; o__Clostridiales; f__Ruminococcaceae; g__Phocea	801-033	BQM	-2.46496
k__Bacteria; p__Firmicutes; c__Clostridia; o__Clostridiales; f__Ruminococcaceae; g__Phocea	801-040	Lactulose	-3.80735
k__Bacteria; p__Firmicutes; c__Clostridia; o__Clostridiales; f__Ruminococcaceae; g__Phocea	801-041	BRF	-3.36257
k__Bacteria; p__Firmicutes; c__Clostridia; o__Clostridiales; f__Ruminococcaceae; g__Phocea	801-042	BRF	-1.95936
k__Bacteria; p__Firmicutes; c__Clostridia; o__Clostridiales; f__Ruminococcaceae; g__Phocea	801-044	BQM	-5.18982
k__Bacteria; p__Firmicutes; c__Clostridia; o__Clostridiales; f__Ruminococcaceae; g__Phocea	801-046	Lactulose	-5.33985
k__Bacteria; p__Firmicutes; c__Clostridia; o__Clostridiales; f__Ruminococcaceae; g__Phocea	801-055	BQM	-2.52356
k__Bacteria; p__Firmicutes; c__Clostridia; o__Clostridiales; f__Ruminococcaceae; g__Provencibacterium	801-003	BQM	0
k__Bacteria; p__Firmicutes; c__Clostridia; o__Clostridiales; f__Ruminococcaceae; g__Provencibacterium	801-018	BRF	-2.65208
k__Bacteria; p__Firmicutes; c__Clostridia; o__Clostridiales; f__Ruminococcaceae; g__Provencibacterium	801-020	BRF	-1.32193
k__Bacteria; p__Firmicutes; c__Clostridia; o__Clostridiales; f__Ruminococcaceae; g__Provencibacterium	801-022	BRF	-1.95936
k__Bacteria; p__Firmicutes; c__Clostridia; o__Clostridiales; f__Ruminococcaceae; g__Provencibacterium	801-024	BRF	0
k__Bacteria; p__Firmicutes; c__Clostridia; o__Clostridiales; f__Ruminococcaceae; g__Provencibacterium	801-032	Lactulose	0.584963
k__Bacteria; p__Firmicutes; c__Clostridia; o__Clostridiales; f__Ruminococcaceae; g__Provencibacterium	801-033	BQM	-3.80735
k__Bacteria; p__Firmicutes; c__Clostridia; o__Clostridiales; f__Ruminococcaceae; g__Provencibacterium	801-040	Lactulose	-3.58496
k__Bacteria; p__Firmicutes; c__Clostridia; o__Clostridiales; f__Ruminococcaceae; g__Provencibacterium	801-041	BRF	-2.08746
k__Bacteria; p__Firmicutes; c__Clostridia; o__Clostridiales; f__Ruminococcaceae; g__Provencibacterium	801-044	BQM	-5.32193
k__Bacteria; p__Firmicutes; c__Clostridia; o__Clostridiales; f__Ruminococcaceae; g__Provencibacterium	801-055	BQM	-5.58496
k__Bacteria; p__Firmicutes; c__Clostridia; o__Clostridiales; f__Ruminococcaceae; g__Provencibacterium	801-058	BQM	0.973033
k__Bacteria; p__Firmicutes; c__Clostridia; o__Clostridiales; f__Ruminococcaceae; g__Ruminiclostridium	801-005	BRF	1.06413
k__Bacteria; p__Firmicutes; c__Clostridia; o__Clostridiales; f__Ruminococcaceae; g__Ruminiclostridium	801-007	BQM	4.19265
k__Bacteria; p__Firmicutes; c__Clostridia; o__Clostridiales; f__Ruminococcaceae; g__Ruminiclostridium	801-008	BQM	0.662965
k__Bacteria; p__Firmicutes; c__Clostridia; o__Clostridiales; f__Ruminococcaceae; g__Ruminiclostridium	801-012	BQM	1.22239
k__Bacteria; p__Firmicutes; c__Clostridia; o__Clostridiales; f__Ruminococcaceae; g__Ruminiclostridium	801-013	Lactulose	-0.584963
k__Bacteria; p__Firmicutes; c__Clostridia; o__Clostridiales; f__Ruminococcaceae; g__Ruminiclostridium	801-014	BRF	4.35755
k__Bacteria; p__Firmicutes; c__Clostridia; o__Clostridiales; f__Ruminococcaceae; g__Ruminiclostridium	801-015	BQM	1.73697
k__Bacteria; p__Firmicutes; c__Clostridia; o__Clostridiales; f__Ruminococcaceae; g__Ruminiclostridium	801-018	BRF	-0.440573
k__Bacteria; p__Firmicutes; c__Clostridia; o__Clostridiales; f__Ruminococcaceae; g__Ruminiclostridium	801-020	BRF	-0.206451
k__Bacteria; p__Firmicutes; c__Clostridia; o__Clostridiales; f__Ruminococcaceae; g__Ruminiclostridium	801-021	BRF	3.32992
k__Bacteria; p__Firmicutes; c__Clostridia; o__Clostridiales; f__Ruminococcaceae; g__Ruminiclostridium	801-022	BRF	-2
k__Bacteria; p__Firmicutes; c__Clostridia; o__Clostridiales; f__Ruminococcaceae; g__Ruminiclostridium	801-024	BRF	0.773724
k__Bacteria; p__Firmicutes; c__Clostridia; o__Clostridiales; f__Ruminococcaceae; g__Ruminiclostridium	801-028	BRF	1
k__Bacteria; p__Firmicutes; c__Clostridia; o__Clostridiales; f__Ruminococcaceae; g__Ruminiclostridium	801-032	Lactulose	-2
k__Bacteria; p__Firmicutes; c__Clostridia; o__Clostridiales; f__Ruminococcaceae; g__Ruminiclostridium	801-033	BQM	0
k__Bacteria; p__Firmicutes; c__Clostridia; o__Clostridiales; f__Ruminococcaceae; g__Ruminiclostridium	801-039	Lactulose	0.321928
k__Bacteria; p__Firmicutes; c__Clostridia; o__Clostridiales; f__Ruminococcaceae; g__Ruminiclostridium	801-040	Lactulose	-0.777608
k__Bacteria; p__Firmicutes; c__Clostridia; o__Clostridiales; f__Ruminococcaceae; g__Ruminiclostridium	801-041	BRF	-0.4975
k__Bacteria; p__Firmicutes; c__Clostridia; o__Clostridiales; f__Ruminococcaceae; g__Ruminiclostridium	801-042	BRF	1.75002
k__Bacteria; p__Firmicutes; c__Clostridia; o__Clostridiales; f__Ruminococcaceae; g__Ruminiclostridium	801-044	BQM	2.24327
k__Bacteria; p__Firmicutes; c__Clostridia; o__Clostridiales; f__Ruminococcaceae; g__Ruminiclostridium	801-046	Lactulose	-1.08746
k__Bacteria; p__Firmicutes; c__Clostridia; o__Clostridiales; f__Ruminococcaceae; g__Ruminiclostridium	801-049	BRF	2.28011
k__Bacteria; p__Firmicutes; c__Clostridia; o__Clostridiales; f__Ruminococcaceae; g__Ruminiclostridium	801-054	Lactulose	-6.66297
k__Bacteria; p__Firmicutes; c__Clostridia; o__Clostridiales; f__Ruminococcaceae; g__Ruminiclostridium	801-055	BQM	2.4021
k__Bacteria; p__Firmicutes; c__Clostridia; o__Clostridiales; f__Ruminococcaceae; g__Ruminiclostridium	801-058	BQM	0.169925
k__Bacteria; p__Firmicutes; c__Clostridia; o__Clostridiales; f__Ruminococcaceae; g__Ruminococcus	801-010	Lactulose	1.61667
k__Bacteria; p__Firmicutes; c__Clostridia; o__Clostridiales; f__Ruminococcaceae; g__Ruminococcus	801-013	Lactulose	1.29956
k__Bacteria; p__Firmicutes; c__Clostridia; o__Clostridiales; f__Ruminococcaceae; g__Ruminococcus	801-032	Lactulose	-1.4975
k__Bacteria; p__Firmicutes; c__Clostridia; o__Clostridiales; f__Ruminococcaceae; g__Ruminococcus	801-039	Lactulose	0.423211
k__Bacteria; p__Firmicutes; c__Clostridia; o__Clostridiales; f__Ruminococcaceae; g__Ruminococcus	801-040	Lactulose	1.67423
k__Bacteria; p__Firmicutes; c__Clostridia; o__Clostridiales; f__Ruminococcaceae; g__Ruminococcus	801-046	Lactulose	0.954196
k__Bacteria; p__Firmicutes; c__Clostridia; o__Clostridiales; f__Ruminococcaceae; g__Ruminococcus	801-054	Lactulose	0.584963
k__Bacteria; p__Firmicutes; c__Clostridia; o__Clostridiales; f__Ruminococcaceae; g__Ruthenibacterium	801-003	BQM	-2.45943
k__Bacteria; p__Firmicutes; c__Clostridia; o__Clostridiales; f__Ruminococcaceae; g__Ruthenibacterium	801-007	BQM	-0.321928
k__Bacteria; p__Firmicutes; c__Clostridia; o__Clostridiales; f__Ruminococcaceae; g__Ruthenibacterium	801-008	BQM	0.241008
k__Bacteria; p__Firmicutes; c__Clostridia; o__Clostridiales; f__Ruminococcaceae; g__Ruthenibacterium	801-010	Lactulose	-1.70044
k__Bacteria; p__Firmicutes; c__Clostridia; o__Clostridiales; f__Ruminococcaceae; g__Ruthenibacterium	801-012	BQM	-1.12553
k__Bacteria; p__Firmicutes; c__Clostridia; o__Clostridiales; f__Ruminococcaceae; g__Ruthenibacterium	801-013	Lactulose	-1
k__Bacteria; p__Firmicutes; c__Clostridia; o__Clostridiales; f__Ruminococcaceae; g__Ruthenibacterium	801-015	BQM	-2.2854
k__Bacteria; p__Firmicutes; c__Clostridia; o__Clostridiales; f__Ruminococcaceae; g__Ruthenibacterium	801-019	BQM	-3.58496
k__Bacteria; p__Firmicutes; c__Clostridia; o__Clostridiales; f__Ruminococcaceae; g__Ruthenibacterium	801-032	Lactulose	-1.58496
k__Bacteria; p__Firmicutes; c__Clostridia; o__Clostridiales; f__Ruminococcaceae; g__Ruthenibacterium	801-033	BQM	-1
k__Bacteria; p__Firmicutes; c__Clostridia; o__Clostridiales; f__Ruminococcaceae; g__Ruthenibacterium	801-040	Lactulose	-1
k__Bacteria; p__Firmicutes; c__Clostridia; o__Clostridiales; f__Ruminococcaceae; g__Ruthenibacterium	801-044	BQM	0.459432
k__Bacteria; p__Firmicutes; c__Clostridia; o__Clostridiales; f__Ruminococcaceae; g__Ruthenibacterium	801-046	Lactulose	-0.70044
k__Bacteria; p__Firmicutes; c__Clostridia; o__Clostridiales; f__Ruminococcaceae; g__Ruthenibacterium	801-054	Lactulose	-1.09954
k__Bacteria; p__Firmicutes; c__Clostridia; o__Clostridiales; f__Ruminococcaceae; g__Ruthenibacterium	801-055	BQM	0.436099
k__Bacteria; p__Firmicutes; c__Clostridia; o__Clostridiales; f__Ruminococcaceae; g__Ruthenibacterium	801-058	BQM	-0.893085
k__Bacteria; p__Firmicutes; c__Erysipelotrichia; o__Erysipelotrichales; f__Erysipelotrichaceae; g__Candidatus_Stoquefichus	801-012	BQM	-1.75489
k__Bacteria; p__Firmicutes; c__Erysipelotrichia; o__Erysipelotrichales; f__Erysipelotrichaceae; g__Candidatus_Stoquefichus	801-044	BQM	-3.32193
k__Bacteria; p__Firmicutes; c__Erysipelotrichia; o__Erysipelotrichales; f__Erysipelotrichaceae; g__Candidatus_Stoquefichus	801-058	BQM	-1.37851
k__Bacteria; p__Firmicutes; c__Erysipelotrichia; o__Erysipelotrichales; f__Erysipelotrichaceae; g__Coprobacillus	801-005	BRF	1.12553
k__Bacteria; p__Firmicutes; c__Erysipelotrichia; o__Erysipelotrichales; f__Erysipelotrichaceae; g__Coprobacillus	801-010	Lactulose	-0.49304
k__Bacteria; p__Firmicutes; c__Erysipelotrichia; o__Erysipelotrichales; f__Erysipelotrichaceae; g__Coprobacillus	801-013	Lactulose	-1.58496
k__Bacteria; p__Firmicutes; c__Erysipelotrichia; o__Erysipelotrichales; f__Erysipelotrichaceae; g__Coprobacillus	801-014	BRF	1.78701
k__Bacteria; p__Firmicutes; c__Erysipelotrichia; o__Erysipelotrichales; f__Erysipelotrichaceae; g__Coprobacillus	801-018	BRF	0.584963
k__Bacteria; p__Firmicutes; c__Erysipelotrichia; o__Erysipelotrichales; f__Erysipelotrichaceae; g__Coprobacillus	801-020	BRF	1.1375
k__Bacteria; p__Firmicutes; c__Erysipelotrichia; o__Erysipelotrichales; f__Erysipelotrichaceae; g__Coprobacillus	801-021	BRF	1.41504
k__Bacteria; p__Firmicutes; c__Erysipelotrichia; o__Erysipelotrichales; f__Erysipelotrichaceae; g__Coprobacillus	801-024	BRF	0.678072
k__Bacteria; p__Firmicutes; c__Erysipelotrichia; o__Erysipelotrichales; f__Erysipelotrichaceae; g__Coprobacillus	801-028	BRF	-0.847997
k__Bacteria; p__Firmicutes; c__Erysipelotrichia; o__Erysipelotrichales; f__Erysipelotrichaceae; g__Coprobacillus	801-032	Lactulose	0
k__Bacteria; p__Firmicutes; c__Erysipelotrichia; o__Erysipelotrichales; f__Erysipelotrichaceae; g__Coprobacillus	801-039	Lactulose	0.764559
k__Bacteria; p__Firmicutes; c__Erysipelotrichia; o__Erysipelotrichales; f__Erysipelotrichaceae; g__Coprobacillus	801-040	Lactulose	-1.58496
k__Bacteria; p__Firmicutes; c__Erysipelotrichia; o__Erysipelotrichales; f__Erysipelotrichaceae; g__Coprobacillus	801-041	BRF	1.64245
k__Bacteria; p__Firmicutes; c__Erysipelotrichia; o__Erysipelotrichales; f__Erysipelotrichaceae; g__Coprobacillus	801-042	BRF	1.36257
k__Bacteria; p__Firmicutes; c__Erysipelotrichia; o__Erysipelotrichales; f__Erysipelotrichaceae; g__Coprobacillus	801-046	Lactulose	-3.05889
k__Bacteria; p__Firmicutes; c__Erysipelotrichia; o__Erysipelotrichales; f__Erysipelotrichaceae; g__Coprobacillus	801-049	BRF	0.584963
k__Bacteria; p__Firmicutes; c__Erysipelotrichia; o__Erysipelotrichales; f__Erysipelotrichaceae; g__Dielma	801-003	BQM	1.58496
k__Bacteria; p__Firmicutes; c__Erysipelotrichia; o__Erysipelotrichales; f__Erysipelotrichaceae; g__Dielma	801-005	BRF	-3.80735
k__Bacteria; p__Firmicutes; c__Erysipelotrichia; o__Erysipelotrichales; f__Erysipelotrichaceae; g__Dielma	801-007	BQM	-1.848
k__Bacteria; p__Firmicutes; c__Erysipelotrichia; o__Erysipelotrichales; f__Erysipelotrichaceae; g__Dielma	801-008	BQM	-1.58496
k__Bacteria; p__Firmicutes; c__Erysipelotrichia; o__Erysipelotrichales; f__Erysipelotrichaceae; g__Dielma	801-010	Lactulose	0
k__Bacteria; p__Firmicutes; c__Erysipelotrichia; o__Erysipelotrichales; f__Erysipelotrichaceae; g__Dielma	801-012	BQM	-1
k__Bacteria; p__Firmicutes; c__Erysipelotrichia; o__Erysipelotrichales; f__Erysipelotrichaceae; g__Dielma	801-015	BQM	-1.54189
k__Bacteria; p__Firmicutes; c__Erysipelotrichia; o__Erysipelotrichales; f__Erysipelotrichaceae; g__Dielma	801-020	BRF	-0.24174
k__Bacteria; p__Firmicutes; c__Erysipelotrichia; o__Erysipelotrichales; f__Erysipelotrichaceae; g__Dielma	801-021	BRF	-1.54844
k__Bacteria; p__Firmicutes; c__Erysipelotrichia; o__Erysipelotrichales; f__Erysipelotrichaceae; g__Dielma	801-024	BRF	-4.39506
k__Bacteria; p__Firmicutes; c__Erysipelotrichia; o__Erysipelotrichales; f__Erysipelotrichaceae; g__Dielma	801-028	BRF	-1.28264
k__Bacteria; p__Firmicutes; c__Erysipelotrichia; o__Erysipelotrichales; f__Erysipelotrichaceae; g__Dielma	801-032	Lactulose	-2.16743
k__Bacteria; p__Firmicutes; c__Erysipelotrichia; o__Erysipelotrichales; f__Erysipelotrichaceae; g__Dielma	801-033	BQM	-1.26628
k__Bacteria; p__Firmicutes; c__Erysipelotrichia; o__Erysipelotrichales; f__Erysipelotrichaceae; g__Dielma	801-039	Lactulose	-3.44846
k__Bacteria; p__Firmicutes; c__Erysipelotrichia; o__Erysipelotrichales; f__Erysipelotrichaceae; g__Dielma	801-040	Lactulose	-0.163732
k__Bacteria; p__Firmicutes; c__Erysipelotrichia; o__Erysipelotrichales; f__Erysipelotrichaceae; g__Dielma	801-041	BRF	-3.58496
k__Bacteria; p__Firmicutes; c__Erysipelotrichia; o__Erysipelotrichales; f__Erysipelotrichaceae; g__Dielma	801-042	BRF	-1.91059
k__Bacteria; p__Firmicutes; c__Erysipelotrichia; o__Erysipelotrichales; f__Erysipelotrichaceae; g__Dielma	801-044	BQM	-0.870316
k__Bacteria; p__Firmicutes; c__Erysipelotrichia; o__Erysipelotrichales; f__Erysipelotrichaceae; g__Dielma	801-046	Lactulose	-1.50967
k__Bacteria; p__Firmicutes; c__Erysipelotrichia; o__Erysipelotrichales; f__Erysipelotrichaceae; g__Dielma	801-049	BRF	-1.45768
k__Bacteria; p__Firmicutes; c__Erysipelotrichia; o__Erysipelotrichales; f__Erysipelotrichaceae; g__Dielma	801-054	Lactulose	-2.34042
k__Bacteria; p__Firmicutes; c__Erysipelotrichia; o__Erysipelotrichales; f__Erysipelotrichaceae; g__Dielma	801-055	BQM	-1.07639
k__Bacteria; p__Firmicutes; c__Erysipelotrichia; o__Erysipelotrichales; f__Erysipelotrichaceae; g__Dielma	801-058	BQM	-0.729526
k__Bacteria; p__Firmicutes; c__Erysipelotrichia; o__Erysipelotrichales; f__Erysipelotrichaceae; g__Erysipelatoclostridium	801-003	BQM	0
k__Bacteria; p__Firmicutes; c__Erysipelotrichia; o__Erysipelotrichales; f__Erysipelotrichaceae; g__Erysipelatoclostridium	801-005	BRF	1.1375
k__Bacteria; p__Firmicutes; c__Erysipelotrichia; o__Erysipelotrichales; f__Erysipelotrichaceae; g__Erysipelatoclostridium	801-008	BQM	1.58496
k__Bacteria; p__Firmicutes; c__Erysipelotrichia; o__Erysipelotrichales; f__Erysipelotrichaceae; g__Erysipelatoclostridium	801-012	BQM	1.73697
k__Bacteria; p__Firmicutes; c__Erysipelotrichia; o__Erysipelotrichales; f__Erysipelotrichaceae; g__Erysipelatoclostridium	801-014	BRF	0.321928
k__Bacteria; p__Firmicutes; c__Erysipelotrichia; o__Erysipelotrichales; f__Erysipelotrichaceae; g__Erysipelatoclostridium	801-015	BQM	1
k__Bacteria; p__Firmicutes; c__Erysipelotrichia; o__Erysipelotrichales; f__Erysipelotrichaceae; g__Erysipelatoclostridium	801-018	BRF	0.415037
k__Bacteria; p__Firmicutes; c__Erysipelotrichia; o__Erysipelotrichales; f__Erysipelotrichaceae; g__Erysipelatoclostridium	801-020	BRF	-1
k__Bacteria; p__Firmicutes; c__Erysipelotrichia; o__Erysipelotrichales; f__Erysipelotrichaceae; g__Erysipelatoclostridium	801-021	BRF	0.222392
k__Bacteria; p__Firmicutes; c__Erysipelotrichia; o__Erysipelotrichales; f__Erysipelotrichaceae; g__Erysipelatoclostridium	801-022	BRF	1.32193
k__Bacteria; p__Firmicutes; c__Erysipelotrichia; o__Erysipelotrichales; f__Erysipelotrichaceae; g__Erysipelatoclostridium	801-024	BRF	0.321928
k__Bacteria; p__Firmicutes; c__Erysipelotrichia; o__Erysipelotrichales; f__Erysipelotrichaceae; g__Erysipelatoclostridium	801-028	BRF	2.32193
k__Bacteria; p__Firmicutes; c__Erysipelotrichia; o__Erysipelotrichales; f__Erysipelotrichaceae; g__Erysipelatoclostridium	801-033	BQM	-0.454566
k__Bacteria; p__Firmicutes; c__Erysipelotrichia; o__Erysipelotrichales; f__Erysipelotrichaceae; g__Erysipelatoclostridium	801-041	BRF	1.66297
k__Bacteria; p__Firmicutes; c__Erysipelotrichia; o__Erysipelotrichales; f__Erysipelotrichaceae; g__Erysipelatoclostridium	801-042	BRF	0.321928
k__Bacteria; p__Firmicutes; c__Erysipelotrichia; o__Erysipelotrichales; f__Erysipelotrichaceae; g__Erysipelatoclostridium	801-044	BQM	2.58496
k__Bacteria; p__Firmicutes; c__Erysipelotrichia; o__Erysipelotrichales; f__Erysipelotrichaceae; g__Erysipelatoclostridium	801-049	BRF	3.32193
k__Bacteria; p__Firmicutes; c__Erysipelotrichia; o__Erysipelotrichales; f__Erysipelotrichaceae; g__Erysipelatoclostridium	801-055	BQM	-0.137504
k__Bacteria; p__Firmicutes; c__Erysipelotrichia; o__Erysipelotrichales; f__Erysipelotrichaceae; g__Erysipelatoclostridium	801-058	BQM	0.584963
k__Bacteria; p__Firmicutes; c__Erysipelotrichia; o__Erysipelotrichales; f__Erysipelotrichaceae; g__Faecalitalea	801-007	BQM	1.45943
k__Bacteria; p__Firmicutes; c__Erysipelotrichia; o__Erysipelotrichales; f__Erysipelotrichaceae; g__Faecalitalea	801-008	BQM	4.24793
k__Bacteria; p__Firmicutes; c__Erysipelotrichia; o__Erysipelotrichales; f__Erysipelotrichaceae; g__Faecalitalea	801-015	BQM	0.415037
k__Bacteria; p__Firmicutes; c__Erysipelotrichia; o__Erysipelotrichales; f__Erysipelotrichaceae; g__Faecalitalea	801-033	BQM	1
k__Bacteria; p__Firmicutes; c__Erysipelotrichia; o__Erysipelotrichales; f__Erysipelotrichaceae; g__Faecalitalea	801-044	BQM	4.16993
k__Bacteria; p__Firmicutes; c__Erysipelotrichia; o__Erysipelotrichales; f__Erysipelotrichaceae; g__Faecalitalea	801-055	BQM	-0.584963
k__Bacteria; p__Firmicutes; c__Erysipelotrichia; o__Erysipelotrichales; f__Erysipelotrichaceae; g__Faecalitalea	801-058	BQM	0
k__Bacteria; p__Firmicutes; c__Erysipelotrichia; o__Erysipelotrichales; f__Erysipelotrichaceae; g__Holdemania	801-003	BQM	-2.75489
k__Bacteria; p__Firmicutes; c__Erysipelotrichia; o__Erysipelotrichales; f__Erysipelotrichaceae; g__Holdemania	801-005	BRF	-0.492396
k__Bacteria; p__Firmicutes; c__Erysipelotrichia; o__Erysipelotrichales; f__Erysipelotrichaceae; g__Holdemania	801-007	BQM	-1.16227
k__Bacteria; p__Firmicutes; c__Erysipelotrichia; o__Erysipelotrichales; f__Erysipelotrichaceae; g__Holdemania	801-008	BQM	-0.82432
k__Bacteria; p__Firmicutes; c__Erysipelotrichia; o__Erysipelotrichales; f__Erysipelotrichaceae; g__Holdemania	801-010	Lactulose	-0.0291463
k__Bacteria; p__Firmicutes; c__Erysipelotrichia; o__Erysipelotrichales; f__Erysipelotrichaceae; g__Holdemania	801-012	BQM	-2.03562
k__Bacteria; p__Firmicutes; c__Erysipelotrichia; o__Erysipelotrichales; f__Erysipelotrichaceae; g__Holdemania	801-013	Lactulose	-1.96963
k__Bacteria; p__Firmicutes; c__Erysipelotrichia; o__Erysipelotrichales; f__Erysipelotrichaceae; g__Holdemania	801-014	BRF	-2.06711
k__Bacteria; p__Firmicutes; c__Erysipelotrichia; o__Erysipelotrichales; f__Erysipelotrichaceae; g__Holdemania	801-015	BQM	-1.82415
k__Bacteria; p__Firmicutes; c__Erysipelotrichia; o__Erysipelotrichales; f__Erysipelotrichaceae; g__Holdemania	801-018	BRF	-1.59756
k__Bacteria; p__Firmicutes; c__Erysipelotrichia; o__Erysipelotrichales; f__Erysipelotrichaceae; g__Holdemania	801-019	BQM	0
k__Bacteria; p__Firmicutes; c__Erysipelotrichia; o__Erysipelotrichales; f__Erysipelotrichaceae; g__Holdemania	801-020	BRF	-1.32193
k__Bacteria; p__Firmicutes; c__Erysipelotrichia; o__Erysipelotrichales; f__Erysipelotrichaceae; g__Holdemania	801-021	BRF	-0.49304
k__Bacteria; p__Firmicutes; c__Erysipelotrichia; o__Erysipelotrichales; f__Erysipelotrichaceae; g__Holdemania	801-022	BRF	-1.404
k__Bacteria; p__Firmicutes; c__Erysipelotrichia; o__Erysipelotrichales; f__Erysipelotrichaceae; g__Holdemania	801-024	BRF	-2.75619
k__Bacteria; p__Firmicutes; c__Erysipelotrichia; o__Erysipelotrichales; f__Erysipelotrichaceae; g__Holdemania	801-028	BRF	1.93289
k__Bacteria; p__Firmicutes; c__Erysipelotrichia; o__Erysipelotrichales; f__Erysipelotrichaceae; g__Holdemania	801-032	Lactulose	-1.73434
k__Bacteria; p__Firmicutes; c__Erysipelotrichia; o__Erysipelotrichales; f__Erysipelotrichaceae; g__Holdemania	801-033	BQM	-0.321928
k__Bacteria; p__Firmicutes; c__Erysipelotrichia; o__Erysipelotrichales; f__Erysipelotrichaceae; g__Holdemania	801-039	Lactulose	-2.06301
k__Bacteria; p__Firmicutes; c__Erysipelotrichia; o__Erysipelotrichales; f__Erysipelotrichaceae; g__Holdemania	801-040	Lactulose	-1.44057
k__Bacteria; p__Firmicutes; c__Erysipelotrichia; o__Erysipelotrichales; f__Erysipelotrichaceae; g__Holdemania	801-041	BRF	-1.1592
k__Bacteria; p__Firmicutes; c__Erysipelotrichia; o__Erysipelotrichales; f__Erysipelotrichaceae; g__Holdemania	801-042	BRF	-2.02308
k__Bacteria; p__Firmicutes; c__Erysipelotrichia; o__Erysipelotrichales; f__Erysipelotrichaceae; g__Holdemania	801-044	BQM	-0.691652
k__Bacteria; p__Firmicutes; c__Erysipelotrichia; o__Erysipelotrichales; f__Erysipelotrichaceae; g__Holdemania	801-046	Lactulose	-0.618821
k__Bacteria; p__Firmicutes; c__Erysipelotrichia; o__Erysipelotrichales; f__Erysipelotrichaceae; g__Holdemania	801-049	BRF	-1.06465
k__Bacteria; p__Firmicutes; c__Erysipelotrichia; o__Erysipelotrichales; f__Erysipelotrichaceae; g__Holdemania	801-054	Lactulose	-1.31808
k__Bacteria; p__Firmicutes; c__Erysipelotrichia; o__Erysipelotrichales; f__Erysipelotrichaceae; g__Holdemania	801-055	BQM	-0.64689
k__Bacteria; p__Firmicutes; c__Erysipelotrichia; o__Erysipelotrichales; f__Erysipelotrichaceae; g__Holdemania	801-058	BQM	-0.116097
k__Bacteria; p__Firmicutes; c__Tissierellia; o__Tissierellales; f__Peptoniphilaceae; g__Anaerococcus	801-003	BQM	-1.21501
k__Bacteria; p__Firmicutes; c__Tissierellia; o__Tissierellales; f__Peptoniphilaceae; g__Anaerococcus	801-005	BRF	-2.5025
k__Bacteria; p__Firmicutes; c__Tissierellia; o__Tissierellales; f__Peptoniphilaceae; g__Anaerococcus	801-008	BQM	-2.5025
k__Bacteria; p__Firmicutes; c__Tissierellia; o__Tissierellales; f__Peptoniphilaceae; g__Anaerococcus	801-010	Lactulose	-2.37851
k__Bacteria; p__Firmicutes; c__Tissierellia; o__Tissierellales; f__Peptoniphilaceae; g__Anaerococcus	801-012	BQM	-2.39232
k__Bacteria; p__Firmicutes; c__Tissierellia; o__Tissierellales; f__Peptoniphilaceae; g__Anaerococcus	801-013	Lactulose	-3.39232
k__Bacteria; p__Firmicutes; c__Tissierellia; o__Tissierellales; f__Peptoniphilaceae; g__Anaerococcus	801-014	BRF	-2.22239
k__Bacteria; p__Firmicutes; c__Tissierellia; o__Tissierellales; f__Peptoniphilaceae; g__Anaerococcus	801-015	BQM	-3.64386
k__Bacteria; p__Firmicutes; c__Tissierellia; o__Tissierellales; f__Peptoniphilaceae; g__Anaerococcus	801-018	BRF	-3.70044
k__Bacteria; p__Firmicutes; c__Tissierellia; o__Tissierellales; f__Peptoniphilaceae; g__Anaerococcus	801-019	BQM	-2.16619
k__Bacteria; p__Firmicutes; c__Tissierellia; o__Tissierellales; f__Peptoniphilaceae; g__Anaerococcus	801-021	BRF	-4.02975
k__Bacteria; p__Firmicutes; c__Tissierellia; o__Tissierellales; f__Peptoniphilaceae; g__Anaerococcus	801-022	BRF	-3.14296
k__Bacteria; p__Firmicutes; c__Tissierellia; o__Tissierellales; f__Peptoniphilaceae; g__Anaerococcus	801-032	Lactulose	-5.96809
k__Bacteria; p__Firmicutes; c__Tissierellia; o__Tissierellales; f__Peptoniphilaceae; g__Anaerococcus	801-033	BQM	-4.08746
k__Bacteria; p__Firmicutes; c__Tissierellia; o__Tissierellales; f__Peptoniphilaceae; g__Anaerococcus	801-039	Lactulose	-5.85798
k__Bacteria; p__Firmicutes; c__Tissierellia; o__Tissierellales; f__Peptoniphilaceae; g__Anaerococcus	801-040	Lactulose	-1.58496
k__Bacteria; p__Firmicutes; c__Tissierellia; o__Tissierellales; f__Peptoniphilaceae; g__Anaerococcus	801-042	BRF	-1.50901
k__Bacteria; p__Firmicutes; c__Tissierellia; o__Tissierellales; f__Peptoniphilaceae; g__Anaerococcus	801-044	BQM	-2.06817
k__Bacteria; p__Firmicutes; c__Tissierellia; o__Tissierellales; f__Peptoniphilaceae; g__Anaerococcus	801-046	Lactulose	-1.07566
k__Bacteria; p__Firmicutes; c__Tissierellia; o__Tissierellales; f__Peptoniphilaceae; g__Anaerococcus	801-054	Lactulose	-2
k__Bacteria; p__Firmicutes; c__Tissierellia; o__Tissierellales; f__Peptoniphilaceae; g__Anaerococcus	801-058	BQM	-2.9386
k__Bacteria; p__Firmicutes; c__Tissierellia; o__Tissierellales; f__Peptoniphilaceae; g__Finegoldia	801-003	BQM	-1.03379
k__Bacteria; p__Firmicutes; c__Tissierellia; o__Tissierellales; f__Peptoniphilaceae; g__Finegoldia	801-005	BRF	-1.09954
k__Bacteria; p__Firmicutes; c__Tissierellia; o__Tissierellales; f__Peptoniphilaceae; g__Finegoldia	801-008	BQM	0
k__Bacteria; p__Firmicutes; c__Tissierellia; o__Tissierellales; f__Peptoniphilaceae; g__Finegoldia	801-010	Lactulose	-2.5025
k__Bacteria; p__Firmicutes; c__Tissierellia; o__Tissierellales; f__Peptoniphilaceae; g__Finegoldia	801-012	BQM	-3.72792
k__Bacteria; p__Firmicutes; c__Tissierellia; o__Tissierellales; f__Peptoniphilaceae; g__Finegoldia	801-014	BRF	-2.43296
k__Bacteria; p__Firmicutes; c__Tissierellia; o__Tissierellales; f__Peptoniphilaceae; g__Finegoldia	801-015	BQM	-2.41709
k__Bacteria; p__Firmicutes; c__Tissierellia; o__Tissierellales; f__Peptoniphilaceae; g__Finegoldia	801-018	BRF	-3.2854
k__Bacteria; p__Firmicutes; c__Tissierellia; o__Tissierellales; f__Peptoniphilaceae; g__Finegoldia	801-019	BQM	-1.88821
k__Bacteria; p__Firmicutes; c__Tissierellia; o__Tissierellales; f__Peptoniphilaceae; g__Finegoldia	801-020	BRF	-3.1565
k__Bacteria; p__Firmicutes; c__Tissierellia; o__Tissierellales; f__Peptoniphilaceae; g__Finegoldia	801-022	BRF	-4.9542
k__Bacteria; p__Firmicutes; c__Tissierellia; o__Tissierellales; f__Peptoniphilaceae; g__Finegoldia	801-032	Lactulose	-3.98055
k__Bacteria; p__Firmicutes; c__Tissierellia; o__Tissierellales; f__Peptoniphilaceae; g__Finegoldia	801-033	BQM	-2.5204
k__Bacteria; p__Firmicutes; c__Tissierellia; o__Tissierellales; f__Peptoniphilaceae; g__Finegoldia	801-039	Lactulose	-7.63904
k__Bacteria; p__Firmicutes; c__Tissierellia; o__Tissierellales; f__Peptoniphilaceae; g__Finegoldia	801-040	Lactulose	-1.24793
k__Bacteria; p__Firmicutes; c__Tissierellia; o__Tissierellales; f__Peptoniphilaceae; g__Finegoldia	801-041	BRF	-1
k__Bacteria; p__Firmicutes; c__Tissierellia; o__Tissierellales; f__Peptoniphilaceae; g__Finegoldia	801-042	BRF	-2.95936
k__Bacteria; p__Firmicutes; c__Tissierellia; o__Tissierellales; f__Peptoniphilaceae; g__Finegoldia	801-044	BQM	-0.544321
k__Bacteria; p__Firmicutes; c__Tissierellia; o__Tissierellales; f__Peptoniphilaceae; g__Finegoldia	801-046	Lactulose	-1.44015
k__Bacteria; p__Firmicutes; c__Tissierellia; o__Tissierellales; f__Peptoniphilaceae; g__Finegoldia	801-049	BRF	-2.54057
k__Bacteria; p__Firmicutes; c__Tissierellia; o__Tissierellales; f__Peptoniphilaceae; g__Finegoldia	801-055	BQM	-2.05063
k__Bacteria; p__Firmicutes; c__Tissierellia; o__Tissierellales; f__Peptoniphilaceae; g__Finegoldia	801-058	BQM	-4.04439
k__Bacteria; p__Firmicutes; c__Tissierellia; o__Tissierellales; f__Peptoniphilaceae; g__Peptoniphilus	801-003	BQM	-1.20057
k__Bacteria; p__Firmicutes; c__Tissierellia; o__Tissierellales; f__Peptoniphilaceae; g__Peptoniphilus	801-005	BRF	-0.938826
k__Bacteria; p__Firmicutes; c__Tissierellia; o__Tissierellales; f__Peptoniphilaceae; g__Peptoniphilus	801-008	BQM	-2.80565
k__Bacteria; p__Firmicutes; c__Tissierellia; o__Tissierellales; f__Peptoniphilaceae; g__Peptoniphilus	801-010	Lactulose	-2.93441
k__Bacteria; p__Firmicutes; c__Tissierellia; o__Tissierellales; f__Peptoniphilaceae; g__Peptoniphilus	801-012	BQM	-4.564
k__Bacteria; p__Firmicutes; c__Tissierellia; o__Tissierellales; f__Peptoniphilaceae; g__Peptoniphilus	801-013	Lactulose	1.32193
k__Bacteria; p__Firmicutes; c__Tissierellia; o__Tissierellales; f__Peptoniphilaceae; g__Peptoniphilus	801-014	BRF	-4.77808
k__Bacteria; p__Firmicutes; c__Tissierellia; o__Tissierellales; f__Peptoniphilaceae; g__Peptoniphilus	801-015	BQM	-4.73335
k__Bacteria; p__Firmicutes; c__Tissierellia; o__Tissierellales; f__Peptoniphilaceae; g__Peptoniphilus	801-018	BRF	-3.95713
k__Bacteria; p__Firmicutes; c__Tissierellia; o__Tissierellales; f__Peptoniphilaceae; g__Peptoniphilus	801-019	BQM	-1.31893
k__Bacteria; p__Firmicutes; c__Tissierellia; o__Tissierellales; f__Peptoniphilaceae; g__Peptoniphilus	801-020	BRF	-0.847997
k__Bacteria; p__Firmicutes; c__Tissierellia; o__Tissierellales; f__Peptoniphilaceae; g__Peptoniphilus	801-022	BRF	-2.12928
k__Bacteria; p__Firmicutes; c__Tissierellia; o__Tissierellales; f__Peptoniphilaceae; g__Peptoniphilus	801-028	BRF	-6.79442
k__Bacteria; p__Firmicutes; c__Tissierellia; o__Tissierellales; f__Peptoniphilaceae; g__Peptoniphilus	801-032	Lactulose	-9.35355
k__Bacteria; p__Firmicutes; c__Tissierellia; o__Tissierellales; f__Peptoniphilaceae; g__Peptoniphilus	801-033	BQM	-3.48727
k__Bacteria; p__Firmicutes; c__Tissierellia; o__Tissierellales; f__Peptoniphilaceae; g__Peptoniphilus	801-039	Lactulose	-6.76671
k__Bacteria; p__Firmicutes; c__Tissierellia; o__Tissierellales; f__Peptoniphilaceae; g__Peptoniphilus	801-040	Lactulose	-4.50144
k__Bacteria; p__Firmicutes; c__Tissierellia; o__Tissierellales; f__Peptoniphilaceae; g__Peptoniphilus	801-041	BRF	-6.98144
k__Bacteria; p__Firmicutes; c__Tissierellia; o__Tissierellales; f__Peptoniphilaceae; g__Peptoniphilus	801-042	BRF	-2.41126
k__Bacteria; p__Firmicutes; c__Tissierellia; o__Tissierellales; f__Peptoniphilaceae; g__Peptoniphilus	801-044	BQM	-2.3322
k__Bacteria; p__Firmicutes; c__Tissierellia; o__Tissierellales; f__Peptoniphilaceae; g__Peptoniphilus	801-046	Lactulose	-1.06256
k__Bacteria; p__Firmicutes; c__Tissierellia; o__Tissierellales; f__Peptoniphilaceae; g__Peptoniphilus	801-049	BRF	-4.52965
k__Bacteria; p__Firmicutes; c__Tissierellia; o__Tissierellales; f__Peptoniphilaceae; g__Peptoniphilus	801-054	Lactulose	-3.36602
k__Bacteria; p__Proteobacteria; c__Betaproteobacteria; o__Burkholderiales; f__Alcaligenaceae; g__Achromobacter	801-007	BQM	-1.22239
k__Bacteria; p__Proteobacteria; c__Betaproteobacteria; o__Burkholderiales; f__Alcaligenaceae; g__Achromobacter	801-008	BQM	-1.80735
k__Bacteria; p__Proteobacteria; c__Betaproteobacteria; o__Burkholderiales; f__Alcaligenaceae; g__Achromobacter	801-019	BQM	-1.20163
k__Bacteria; p__Proteobacteria; c__Betaproteobacteria; o__Burkholderiales; f__Alcaligenaceae; g__Achromobacter	801-044	BQM	-1.16993
k__Bacteria; p__Proteobacteria; c__Betaproteobacteria; o__Burkholderiales; f__Alcaligenaceae; g__Achromobacter	801-055	BQM	-2
k__Bacteria; p__Proteobacteria; c__Betaproteobacteria; o__Burkholderiales; f__Alcaligenaceae; g__Achromobacter	801-058	BQM	-2.80735
k__Bacteria; p__Proteobacteria; c__Betaproteobacteria; o__Burkholderiales; f__Sutterellaceae; g__Parasutterella	801-005	BRF	-2.32193
k__Bacteria; p__Proteobacteria; c__Betaproteobacteria; o__Burkholderiales; f__Sutterellaceae; g__Parasutterella	801-018	BRF	-2.13124
k__Bacteria; p__Proteobacteria; c__Betaproteobacteria; o__Burkholderiales; f__Sutterellaceae; g__Parasutterella	801-024	BRF	-1.73697
k__Bacteria; p__Proteobacteria; c__Betaproteobacteria; o__Burkholderiales; f__Sutterellaceae; g__Parasutterella	801-041	BRF	-1.32193
k__Bacteria; p__Proteobacteria; c__Betaproteobacteria; o__Burkholderiales; f__Sutterellaceae; g__Parasutterella	801-042	BRF	-4
k__Bacteria; p__Proteobacteria; c__Betaproteobacteria; o__Burkholderiales; f__Sutterellaceae; g__Parasutterella	801-049	BRF	-0.794416
k__Bacteria; p__Proteobacteria; c__Deltaproteobacteria; o__Desulfovibrionales; f__Desulfovibrionaceae; g__Bilophila	801-007	BQM	-4.08746
k__Bacteria; p__Proteobacteria; c__Deltaproteobacteria; o__Desulfovibrionales; f__Desulfovibrionaceae; g__Bilophila	801-044	BQM	-2.16993
k__Bacteria; p__Proteobacteria; c__Gammaproteobacteria; o__Enterobacterales; f__Enterobacteriaceae; g__Citrobacter	801-005	BRF	-2.80735
k__Bacteria; p__Proteobacteria; c__Gammaproteobacteria; o__Enterobacterales; f__Enterobacteriaceae; g__Citrobacter	801-007	BQM	-1.22239
k__Bacteria; p__Proteobacteria; c__Gammaproteobacteria; o__Enterobacterales; f__Enterobacteriaceae; g__Citrobacter	801-008	BQM	-0.222392
k__Bacteria; p__Proteobacteria; c__Gammaproteobacteria; o__Enterobacterales; f__Enterobacteriaceae; g__Citrobacter	801-012	BQM	-1.22239
k__Bacteria; p__Proteobacteria; c__Gammaproteobacteria; o__Enterobacterales; f__Enterobacteriaceae; g__Citrobacter	801-019	BQM	-0.777608
k__Bacteria; p__Proteobacteria; c__Gammaproteobacteria; o__Enterobacterales; f__Enterobacteriaceae; g__Citrobacter	801-020	BRF	-0.807355
k__Bacteria; p__Proteobacteria; c__Gammaproteobacteria; o__Enterobacterales; f__Enterobacteriaceae; g__Citrobacter	801-021	BRF	-0.39079
k__Bacteria; p__Proteobacteria; c__Gammaproteobacteria; o__Enterobacterales; f__Enterobacteriaceae; g__Citrobacter	801-042	BRF	-2.08746
k__Bacteria; p__Proteobacteria; c__Gammaproteobacteria; o__Enterobacterales; f__Enterobacteriaceae; g__Citrobacter	801-044	BQM	-1.63227
k__Bacteria; p__Proteobacteria; c__Gammaproteobacteria; o__Enterobacterales; f__Enterobacteriaceae; g__Citrobacter	801-049	BRF	2.32193
k__Bacteria; p__Proteobacteria; c__Gammaproteobacteria; o__Enterobacterales; f__Enterobacteriaceae; g__Citrobacter	801-055	BQM	0
k__Bacteria; p__Proteobacteria; c__Gammaproteobacteria; o__Enterobacterales; f__Enterobacteriaceae; g__Citrobacter	801-058	BQM	-1.89308
k__Bacteria; p__Proteobacteria; c__Gammaproteobacteria; o__Enterobacterales; f__Enterobacteriaceae; g__Enterobacter	801-008	BQM	-2.58496
k__Bacteria; p__Proteobacteria; c__Gammaproteobacteria; o__Enterobacterales; f__Enterobacteriaceae; g__Enterobacter	801-012	BQM	-1.90689
k__Bacteria; p__Proteobacteria; c__Gammaproteobacteria; o__Enterobacterales; f__Enterobacteriaceae; g__Enterobacter	801-019	BQM	0
k__Bacteria; p__Proteobacteria; c__Gammaproteobacteria; o__Enterobacterales; f__Enterobacteriaceae; g__Enterobacter	801-044	BQM	-1.87447
k__Bacteria; p__Proteobacteria; c__Gammaproteobacteria; o__Enterobacterales; f__Enterobacteriaceae; g__Enterobacter	801-055	BQM	-1
k__Bacteria; p__Proteobacteria; c__Gammaproteobacteria; o__Enterobacterales; f__Enterobacteriaceae; g__Escherichia	801-005	BRF	-0.836501
k__Bacteria; p__Proteobacteria; c__Gammaproteobacteria; o__Enterobacterales; f__Enterobacteriaceae; g__Escherichia	801-007	BQM	-1.22593
k__Bacteria; p__Proteobacteria; c__Gammaproteobacteria; o__Enterobacterales; f__Enterobacteriaceae; g__Escherichia	801-008	BQM	-0.7065
k__Bacteria; p__Proteobacteria; c__Gammaproteobacteria; o__Enterobacterales; f__Enterobacteriaceae; g__Escherichia	801-010	Lactulose	0.530447
k__Bacteria; p__Proteobacteria; c__Gammaproteobacteria; o__Enterobacterales; f__Enterobacteriaceae; g__Escherichia	801-012	BQM	-1.22041
k__Bacteria; p__Proteobacteria; c__Gammaproteobacteria; o__Enterobacterales; f__Enterobacteriaceae; g__Escherichia	801-013	Lactulose	-6.28077
k__Bacteria; p__Proteobacteria; c__Gammaproteobacteria; o__Enterobacterales; f__Enterobacteriaceae; g__Escherichia	801-019	BQM	-0.55749
k__Bacteria; p__Proteobacteria; c__Gammaproteobacteria; o__Enterobacterales; f__Enterobacteriaceae; g__Escherichia	801-020	BRF	-0.273505
k__Bacteria; p__Proteobacteria; c__Gammaproteobacteria; o__Enterobacterales; f__Enterobacteriaceae; g__Escherichia	801-021	BRF	-0.759809
k__Bacteria; p__Proteobacteria; c__Gammaproteobacteria; o__Enterobacterales; f__Enterobacteriaceae; g__Escherichia	801-022	BRF	-1.27783
k__Bacteria; p__Proteobacteria; c__Gammaproteobacteria; o__Enterobacterales; f__Enterobacteriaceae; g__Escherichia	801-040	Lactulose	-1.16773
k__Bacteria; p__Proteobacteria; c__Gammaproteobacteria; o__Enterobacterales; f__Enterobacteriaceae; g__Escherichia	801-042	BRF	-1.42701
k__Bacteria; p__Proteobacteria; c__Gammaproteobacteria; o__Enterobacterales; f__Enterobacteriaceae; g__Escherichia	801-044	BQM	-0.931287
k__Bacteria; p__Proteobacteria; c__Gammaproteobacteria; o__Enterobacterales; f__Enterobacteriaceae; g__Escherichia	801-046	Lactulose	-2.44494
k__Bacteria; p__Proteobacteria; c__Gammaproteobacteria; o__Enterobacterales; f__Enterobacteriaceae; g__Escherichia	801-049	BRF	0.750253
k__Bacteria; p__Proteobacteria; c__Gammaproteobacteria; o__Enterobacterales; f__Enterobacteriaceae; g__Escherichia	801-054	Lactulose	-0.757697
k__Bacteria; p__Proteobacteria; c__Gammaproteobacteria; o__Enterobacterales; f__Enterobacteriaceae; g__Escherichia	801-055	BQM	-0.733058
k__Bacteria; p__Proteobacteria; c__Gammaproteobacteria; o__Enterobacterales; f__Enterobacteriaceae; g__Escherichia	801-058	BQM	-1.73161
k__Bacteria; p__Proteobacteria; c__Gammaproteobacteria; o__Enterobacterales; f__Enterobacteriaceae; g__Klebsiella	801-005	BRF	-0.765535
k__Bacteria; p__Proteobacteria; c__Gammaproteobacteria; o__Enterobacterales; f__Enterobacteriaceae; g__Klebsiella	801-007	BQM	-1.08746
k__Bacteria; p__Proteobacteria; c__Gammaproteobacteria; o__Enterobacterales; f__Enterobacteriaceae; g__Klebsiella	801-008	BQM	-1.22239
k__Bacteria; p__Proteobacteria; c__Gammaproteobacteria; o__Enterobacterales; f__Enterobacteriaceae; g__Klebsiella	801-012	BQM	0
k__Bacteria; p__Proteobacteria; c__Gammaproteobacteria; o__Enterobacterales; f__Enterobacteriaceae; g__Klebsiella	801-019	BQM	0.222392
k__Bacteria; p__Proteobacteria; c__Gammaproteobacteria; o__Enterobacterales; f__Enterobacteriaceae; g__Klebsiella	801-020	BRF	-1.58496
k__Bacteria; p__Proteobacteria; c__Gammaproteobacteria; o__Enterobacterales; f__Enterobacteriaceae; g__Klebsiella	801-021	BRF	-1.13006
k__Bacteria; p__Proteobacteria; c__Gammaproteobacteria; o__Enterobacterales; f__Enterobacteriaceae; g__Klebsiella	801-022	BRF	-2.32193
k__Bacteria; p__Proteobacteria; c__Gammaproteobacteria; o__Enterobacterales; f__Enterobacteriaceae; g__Klebsiella	801-042	BRF	-0.736966
k__Bacteria; p__Proteobacteria; c__Gammaproteobacteria; o__Enterobacterales; f__Enterobacteriaceae; g__Klebsiella	801-044	BQM	-1.074
k__Bacteria; p__Proteobacteria; c__Gammaproteobacteria; o__Enterobacterales; f__Enterobacteriaceae; g__Klebsiella	801-055	BQM	-0.736966
k__Bacteria; p__Proteobacteria; c__Gammaproteobacteria; o__Enterobacterales; f__Enterobacteriaceae; g__Shigella	801-005	BRF	-0.69111
k__Bacteria; p__Proteobacteria; c__Gammaproteobacteria; o__Enterobacterales; f__Enterobacteriaceae; g__Shigella	801-007	BQM	-0.905673
k__Bacteria; p__Proteobacteria; c__Gammaproteobacteria; o__Enterobacterales; f__Enterobacteriaceae; g__Shigella	801-008	BQM	-0.993114
k__Bacteria; p__Proteobacteria; c__Gammaproteobacteria; o__Enterobacterales; f__Enterobacteriaceae; g__Shigella	801-010	Lactulose	0.603341
k__Bacteria; p__Proteobacteria; c__Gammaproteobacteria; o__Enterobacterales; f__Enterobacteriaceae; g__Shigella	801-012	BQM	-0.87941
k__Bacteria; p__Proteobacteria; c__Gammaproteobacteria; o__Enterobacterales; f__Enterobacteriaceae; g__Shigella	801-019	BQM	-0.56758
k__Bacteria; p__Proteobacteria; c__Gammaproteobacteria; o__Enterobacterales; f__Enterobacteriaceae; g__Shigella	801-020	BRF	-0.250293
k__Bacteria; p__Proteobacteria; c__Gammaproteobacteria; o__Enterobacterales; f__Enterobacteriaceae; g__Shigella	801-021	BRF	-0.698619
k__Bacteria; p__Proteobacteria; c__Gammaproteobacteria; o__Enterobacterales; f__Enterobacteriaceae; g__Shigella	801-022	BRF	-1.17127
k__Bacteria; p__Proteobacteria; c__Gammaproteobacteria; o__Enterobacterales; f__Enterobacteriaceae; g__Shigella	801-040	Lactulose	-1.11864
k__Bacteria; p__Proteobacteria; c__Gammaproteobacteria; o__Enterobacterales; f__Enterobacteriaceae; g__Shigella	801-042	BRF	-1.72614
k__Bacteria; p__Proteobacteria; c__Gammaproteobacteria; o__Enterobacterales; f__Enterobacteriaceae; g__Shigella	801-044	BQM	-0.913463
k__Bacteria; p__Proteobacteria; c__Gammaproteobacteria; o__Enterobacterales; f__Enterobacteriaceae; g__Shigella	801-046	Lactulose	-2.45588
k__Bacteria; p__Proteobacteria; c__Gammaproteobacteria; o__Enterobacterales; f__Enterobacteriaceae; g__Shigella	801-049	BRF	0.696262
k__Bacteria; p__Proteobacteria; c__Gammaproteobacteria; o__Enterobacterales; f__Enterobacteriaceae; g__Shigella	801-054	Lactulose	-0.565597
k__Bacteria; p__Proteobacteria; c__Gammaproteobacteria; o__Enterobacterales; f__Enterobacteriaceae; g__Shigella	801-055	BQM	-0.714004
k__Bacteria; p__Proteobacteria; c__Gammaproteobacteria; o__Enterobacterales; f__Enterobacteriaceae; g__Shigella	801-058	BQM	-1.98313
k__Bacteria; p__Verrucomicrobia; c__Verrucomicrobiae; o__Verrucomicrobiales; f__Akkermansiaceae; g__Akkermansia	801-003	BQM	-0.808634
k__Bacteria; p__Verrucomicrobia; c__Verrucomicrobiae; o__Verrucomicrobiales; f__Akkermansiaceae; g__Akkermansia	801-005	BRF	-1.6768
k__Bacteria; p__Verrucomicrobia; c__Verrucomicrobiae; o__Verrucomicrobiales; f__Akkermansiaceae; g__Akkermansia	801-007	BQM	-0.393011
k__Bacteria; p__Verrucomicrobia; c__Verrucomicrobiae; o__Verrucomicrobiales; f__Akkermansiaceae; g__Akkermansia	801-010	Lactulose	-1.14684
k__Bacteria; p__Verrucomicrobia; c__Verrucomicrobiae; o__Verrucomicrobiales; f__Akkermansiaceae; g__Akkermansia	801-012	BQM	-1.848
k__Bacteria; p__Verrucomicrobia; c__Verrucomicrobiae; o__Verrucomicrobiales; f__Akkermansiaceae; g__Akkermansia	801-014	BRF	-1.98592
k__Bacteria; p__Verrucomicrobia; c__Verrucomicrobiae; o__Verrucomicrobiales; f__Akkermansiaceae; g__Akkermansia	801-015	BQM	-0.584963
k__Bacteria; p__Verrucomicrobia; c__Verrucomicrobiae; o__Verrucomicrobiales; f__Akkermansiaceae; g__Akkermansia	801-020	BRF	-1.48543
k__Bacteria; p__Verrucomicrobia; c__Verrucomicrobiae; o__Verrucomicrobiales; f__Akkermansiaceae; g__Akkermansia	801-021	BRF	0.061729
k__Bacteria; p__Verrucomicrobia; c__Verrucomicrobiae; o__Verrucomicrobiales; f__Akkermansiaceae; g__Akkermansia	801-024	BRF	-1.27743
k__Bacteria; p__Verrucomicrobia; c__Verrucomicrobiae; o__Verrucomicrobiales; f__Akkermansiaceae; g__Akkermansia	801-032	Lactulose	-5.52356
k__Bacteria; p__Verrucomicrobia; c__Verrucomicrobiae; o__Verrucomicrobiales; f__Akkermansiaceae; g__Akkermansia	801-040	Lactulose	-3.49367
k__Bacteria; p__Verrucomicrobia; c__Verrucomicrobiae; o__Verrucomicrobiales; f__Akkermansiaceae; g__Akkermansia	801-041	BRF	-1.09622
k__Bacteria; p__Verrucomicrobia; c__Verrucomicrobiae; o__Verrucomicrobiales; f__Akkermansiaceae; g__Akkermansia	801-042	BRF	-1.98089
k__Bacteria; p__Verrucomicrobia; c__Verrucomicrobiae; o__Verrucomicrobiales; f__Akkermansiaceae; g__Akkermansia	801-044	BQM	-2
k__Bacteria; p__Verrucomicrobia; c__Verrucomicrobiae; o__Verrucomicrobiales; f__Akkermansiaceae; g__Akkermansia	801-049	BRF	-1.53475
k__Bacteria; p__Verrucomicrobia; c__Verrucomicrobiae; o__Verrucomicrobiales; f__Akkermansiaceae; g__Akkermansia	801-058	BQM	-1.9349

## Sheet: 4D
Fig 4D Differences in CAZyme gene abundances in ex vivo cultures grown on different glycans. Data shows median log2(FC) in glycan cultures versus no-glycan controls across fecal donors and associated FDR-corrected p-values. Inf denotes CAZyme genes not detected in the no-glycan control, -Inf denotes CAZyme gene not detected in glycan treatment, and NaN denotes CAZyme gene not detected in either t…
Glycan	CAZyme	Log2FC	adj.pval
BQM	CBM22	-0.00263549224156676	0.000617704424176276
BQM	CBM34	-0.0222371698141338	1.11867824448275e-06
BQM	CBM41	-0.0924955892217803	0.0143702158394871
BQM	GH43_26	-0.129211687259209	1.46886208470403e-05
BQM	GH13_4	-0.174706225894375	0.00030610549426512
BQM	GH8	-0.283019386633732	0.0271149676516385
BQM	GH13_11	-0.443867511855894	0.0476946328091495
BQM	GH13_9	-0.547433534965243	0.0599786434292106
BQM	GH1	-0.651677140046105	0.0692066555152487
BQM	GH85	-0.655281556270942	0.828403470099025
BQM	GH70	-0.692231545535147	0.773539944642196
BQM	GH151	-0.807969771048823	0.0686377920762126
BQM	GH13_29	-0.859435370753548	0.789982765886057
BQM	GT32	-0.930367191081741	0.471054990515381
BQM	AA10	-1.24081830518407	0.708355002387378
BQM	GH13_12	-1.67814816327122	0.140169993277066
BQM	GH119	-2.1664412606485	0.423643845381848
BQM	GH13_14	0.0040690678169836	6.10512849164024e-07
BQM	GH13	0.024113223679699	2.61355909354216e-06
BQM	GH113	0.0389908413511247	0.0102196991453461
BQM	GH5_35	0.100735611047455	0.00048648359830782
BQM	GH94	0.212608137978722	6.63247009038108e-09
BQM	GH13_31	0.218927480857072	1.42143963266506e-09
BQM	GH5_46	0.245367236157518	6.35928589549322e-09
BQM	GH13_30	0.27479919349959	2.8947620384406e-05
BQM	GH5_54	0.290737817717303	0.000464274829477389
BQM	GH13_18	0.299925981368197	3.91259958235119e-08
BQM	CBM13	0.338232769403688	6.25540928269333e-06
BQM	GH13_3	0.39556606243452	8.21487449768436e-06
BQM	CBM61	0.430367706130031	2.6997885018638e-05
BQM	CBM26	0.433775893756269	0.0045169711354923
BQM	GH42	0.435527593561954	1.40779686758649e-10
BQM	GH13_28	0.443744860308549	9.88593860379441e-05
BQM	GH43_11	0.448768847697242	8.3423702973899e-09
BQM	GH5_44	0.468740273355901	4.50137864720685e-07
BQM	GH121	0.470858866069093	3.19497040775049e-07
BQM	GH30_5	0.529477395492806	1.86279785704957e-05
BQM	CBM74	0.567514793279218	0.000220789210662042
BQM	GH13_32	0.577325951333918	0.0041554752174362
BQM	GH43_22	0.686486332449017	1.82613344735649e-11
BQM	PL12	0.775844433611764	0.000110211152881455
BQM	GH93	1.0596525670346	5.42992668372515e-10
BQM	GH120	1.10462394614913	1.04678170893229e-14
BQM	GH43_8	1.1285463145549	1.65391510011302e-12
BQM	GT74	1.21277903065074	1.86279785704957e-05
BQM	GH43_28	1.27531384583069	1.71118021713108e-12
BQM	CBM9	1.30177208065691	0
BQM	GH43_33	1.31042047739223	3.66373598126302e-13
BQM	GH159	1.40544986617384	1.55178652536476e-09
BQM	GT1	1.43917239437909	1.46764378428088e-10
BQM	GH5_38	1.52059210368936	5.3142530105877e-07
BQM	CBM23	1.55868971592256	0.0126064246529641
BQM	GH142	2.0025843944106	0
BQM	GH30_1	2.03690313777157	0
BQM	GH43_27	2.5550530375793	0
BQM	GH39	2.57344161299074	1.04678170893229e-14
BQM	GH5_22	2.94689647619426	3.66373598126302e-14
BQM	PL17_1	3.58932811056922	2.42048070836498e-07
BQM	GH156	4.01903253391881	1.96787142310584e-08
BQM	GH5_37	4.16105532645244	5.75206549058294e-12
BQM	GH43_32	4.96007136634202	4.57966997657877e-13
BQM	GH148	5.84699868598607	9.5538961357551e-13
BQM	CBM54	Inf	0.000361719003751675
BQM	GH5_18	Inf	3.3409940155028e-05
BQM	GH5_19	Inf	7.52066293689702e-05
BQM	GH87	Inf	0.0276007654580814
BQM	GT17	Inf	0
BQM	PL33_2	Inf	4.86270843411505e-10
BRF	GT74	-0.0342138926358085	0.269459571849414
BRF	GH93	-0.163742753088252	0.0272400709370977
BRF	GH13_9	-0.166437138867667	0.00466784865584853
BRF	GH13_11	-0.16981849628739	0.000102282076720227
BRF	GH13_18	-0.195030300645544	5.87020933294839e-05
BRF	GH1	-0.208312651182121	0.00522045249196478
BRF	GH30_5	-0.245008366115858	0.325896378356511
BRF	GH43_26	-0.3812531842038	0.0217938131814106
BRF	GH85	-0.4149201133904	0.827949609402611
BRF	GH142	-0.418693740497341	0.00661585106251011
BRF	GH159	-0.436255267503239	0.0652243867838108
BRF	GT32	-0.811340894309184	1
BRF	CBM26	-1.02637829465552	0.910837688863299
BRF	GH13_12	-1.04635852329294	0.961144866336572
BRF	CBM23	-1.2711377058377	0.17080931848319
BRF	GH13_29	0.0795045533209766	0.0293325518787386
BRF	GH8	0.115418612916374	0.0180369670207008
BRF	CBM13	0.166166000781088	0.000257539548501066
BRF	GH13_4	0.176333411120002	0.000790292813025039
BRF	GH13_14	0.186070575877719	1.2979654137652e-06
BRF	GH13	0.323028491965832	1.3329073816226e-05
BRF	GH43_11	0.32974142717327	0.00954152636076358
BRF	CBM34	0.366071695519329	0.000295184663444051
BRF	CBM22	0.370262388118722	0.0135949119486391
BRF	AA10	0.372113173613582	0.021293399590574
BRF	GH13_31	0.409159551268448	2.88458754631675e-07
BRF	GH70	0.470319590193256	0.228641941336593
BRF	GH42	0.516831823042842	1.15897253127883e-08
BRF	GH5_44	0.553244593353719	1.23231197869987e-07
BRF	GH94	0.567790639225921	1.80853328141348e-06
BRF	CBM61	0.571189426119528	0.000270863918990359
BRF	GH113	0.591341988150159	0.00303612825206009
BRF	GH43_8	0.630650714568663	3.57886390934357e-07
BRF	GH5_38	0.641503868825566	0.00148375676131616
BRF	GH5_35	0.645526767993287	7.23938693354222e-05
BRF	GH5_22	0.808255993618955	1.08644950567055e-05
BRF	GH43_28	0.834246153071177	5.14597808809469e-10
BRF	GT1	0.889580023705474	1.6681062031676e-08
BRF	GH121	0.908565615733459	6.17770850550037e-05
BRF	GH13_28	0.948565198807161	0.000270863918990359
BRF	CBM41	0.954632751591492	0.0014568644526602
BRF	GH156	0.968890572032195	5.87020933294839e-05
BRF	GH43_22	1.00086869622275	4.33840402918734e-09
BRF	GH5_37	1.01129425512797	0.0104051290417599
BRF	CBM74	1.01515464044366	0.000119748679650195
BRF	GH13_3	1.02009591189199	2.25085193525528e-05
BRF	GH5_46	1.03502086740632	2.53142691993465e-11
BRF	GH13_30	1.06861824462387	2.53746195855618e-06
BRF	GH151	1.07446359580306	0.00712192341337991
BRF	GH5_18	1.24816454486701	0.0271312476806218
BRF	GH13_32	1.25120147714953	0.0168512384290615
BRF	CBM9	1.25509811210284	1.42244438450234e-11
BRF	GH43_33	1.39022684441768	5.11723996510227e-12
BRF	GH43_27	1.44802306383735	3.83104341900824e-11
BRF	GH39	1.47579011263653	7.16908014434618e-13
BRF	GH120	1.48234849718837	1.48325796089921e-13
BRF	GH119	1.54994501297472	0.0208573629260857
BRF	PL17_1	1.81351017371861	0.0103816618876434
BRF	PL33_2	2.05917019437809	1.5813622009305e-05
BRF	GH30_1	2.10397960428953	0
BRF	PL12	2.11720363916613	0.0841715314357131
BRF	GT17	2.42332397038401	4.08179099440929e-06
BRF	GH43_32	2.58814826367418	3.55554567516631e-08
BRF	GH148	2.64403690158333	4.88876962231906e-05
BRF	GH5_54	3.25194743845106	0.0131219434395612
BRF	CBM54	Inf	7.1492356575838e-08
BRF	GH5_19	Inf	0.00529650220129809
BRF	GH87	Inf	0.0316138938571123
Lactulose	GH43_28	-0.444373422084669	0.746602825618141
Lactulose	GH39	-0.626230338374753	0.825903180467603
Lactulose	GH30_1	-0.777619597891365	0.967990397047525
Lactulose	PL17_1	-0.958354651678419	NA
Lactulose	CBM9	-1.34717072859975	0.011554635461505
Lactulose	GH43_33	-1.35938802879913	0.0160430306132778
Lactulose	GH5_46	-1.39356755762959	0.177752182958465
Lactulose	GT1	-1.49881838711423	0.500298130018978
Lactulose	GH5_54	-1.62334798376554	0.592652906576708
Lactulose	PL12	-1.63958994409899	0.562370871986589
Lactulose	GH43_8	-1.73441807908486	0.004652035006808
Lactulose	GT17	-1.9967273777266	0.999033434323105
Lactulose	GH159	-2.09408877642225	0.016591186046211
Lactulose	GH5_22	-2.10631074095701	0.00457274132700785
Lactulose	GH5_38	-2.95699149741037	0.364098832643297
Lactulose	CBM54	-Inf	NA
Lactulose	GH142	-Inf	0.000432740046837957
Lactulose	GH156	-Inf	0.214210137041562
Lactulose	GH43_32	-Inf	0.492381752406376
Lactulose	GH5_37	-Inf	0.0212657257412202
Lactulose	GH93	-Inf	0.215808684257549
Lactulose	GH151	0.0453080690267053	0.378271424157063
Lactulose	GT74	0.0814275384397915	0.364057889927744
Lactulose	CBM23	0.570328073739801	0.219620188761914
Lactulose	GH13_29	1.02847295885334	0.00108221261445168
Lactulose	GH13_14	1.0711020116123	0.000849698936202181
Lactulose	GH13_9	1.08469574806978	0.00314572097695471
Lactulose	AA10	1.09504155957873	0.130326950738033
Lactulose	GH13	1.160290861857	0.00793927128437825
Lactulose	GH30_5	1.18820983378508	0.0352058036679631
Lactulose	GH1	1.24002125492457	0.000192050188323023
Lactulose	GH43_26	1.24864883397779	0.0013821348577255
Lactulose	PL33_2	1.40246851610166	NA
Lactulose	GH85	1.44338445327172	0.00059512233462963
Lactulose	GH13_4	1.45227439646671	0.00316470947153544
Lactulose	GH8	1.52230194288699	0.000121287581564156
Lactulose	GH13_11	1.6238962861275	0.000526577280419821
Lactulose	GH42	1.66502343195466	0.000300471765778955
Lactulose	GH113	1.79295902504279	0.00562453827943228
Lactulose	CBM34	1.94649668745752	5.00638114902378e-05
Lactulose	GH119	2.00269393175761	0.366206089967643
Lactulose	GH13_31	2.07336970932707	4.47015062919728e-05
Lactulose	GH94	2.32124725498987	6.80737140935011e-05
Lactulose	GH13_18	2.38738455102111	1.0586980393533e-05
Lactulose	GT32	2.39241685138262	0.00150719959696044
Lactulose	GH5_18	2.42952884007929	1.0586980393533e-05
Lactulose	CBM13	2.58632338833036	1.92958104994201e-06
Lactulose	GH120	2.62292426102965	3.05803317388609e-05
Lactulose	GH13_12	2.67835736014596	0.0218692620504356
Lactulose	GH43_11	3.01420153901373	2.40484701192756e-06
Lactulose	GH121	3.10779637929075	1.18209522310675e-05
Lactulose	CBM22	3.18771775908948	6.53015000073864e-07
Lactulose	CBM61	3.18912646133665	7.78897111208821e-06
Lactulose	GH43_22	3.92384827785597	8.88018492539722e-06
Lactulose	GH5_35	4.20502838502739	1.92958104994201e-06
Lactulose	CBM41	4.28583134626193	1.20876089138022e-08
Lactulose	GH5_44	4.58239606921996	1.20876089138022e-08
Lactulose	GH43_27	4.72247940463539	3.36161898317755e-09
Lactulose	CBM26	4.83635230023544	0.0103875852109049
Lactulose	GH13_30	4.87658598866055	1.46875551720882e-08
Lactulose	GH13_3	5.00620029645587	1.20876089138022e-08
Lactulose	GH13_32	5.22588403977804	4.73578740023406e-06
Lactulose	GH70	5.51364843120887	0.00092958199466465
Lactulose	CBM74	5.67043274570274	2.37512171530341e-06
Lactulose	GH13_28	6.04743983842522	0.000300471765778955
Lactulose	GH148	Inf	0.158613122750873
Lactulose	GH87	Inf	0.0138142567921653
Lactulose	GH5_19	NaN	NA

## Sheet: 5A
Fig 5A xCGE-LIF analysis of the degree of polymerization of BRF.
Replicate 1			Replicate 2			Replicate 3			Reference OS ladder
Migration Time [MTU']	Normalized Signal Intensity [% TPA]		Migration Time [MTU']	Normalized Signal Intensity [% TPA]		Migration Time [MTU']	Normalized Signal Intensity [% TPA]		Migration Time [MTU']	Normalized Signal Intensity [% TPA]
-0.986726	0.00389155		-0.99183	0.000882092		-0.992564	0.0170519		-1.01288	0.00488323
-0.929624	0.00475634		-0.932891	0.00105851		-0.933584	0.0168603		-0.955263	0.00488323
-0.872521	0.00648592		-0.873953	0.00141135		-0.874605	0.0159024		-0.897649	0.00388155
-0.815419	0.00778311		-0.815014	0.00229344		-0.815626	0.0153276		-0.840035	0.0033807
-0.758317	0.00864789		-0.756076	0.00335195		-0.756647	0.014178		-0.782422	0.00300507
-0.701215	0.0108099		-0.697137	0.00441046		-0.697668	0.0126453		-0.724808	0.00262943
-0.644113	0.0125394		-0.638198	0.00582181		-0.638688	0.0113041		-0.667194	0.00262943
-0.587011	0.0125394		-0.57926	0.00635106		-0.579709	0.0105377		-0.609581	0.00313028
-0.529908	0.0134042		-0.520321	0.00793883		-0.52073	0.00957974		-0.551967	0.00325549
-0.472806	0.0159986		-0.461383	0.00899734		-0.461751	0.00862177		-0.494354	0.00300507
-0.415704	0.016431		-0.402444	0.0100559		-0.402772	0.00843017		-0.43674	0.00250422
-0.358602	0.0177282		-0.343505	0.0105851		-0.343792	0.00804698		-0.379126	0.00237901
-0.3015	0.0190254		-0.284567	0.0119965		-0.284813	0.00785539		-0.321513	0.00212859
-0.244398	0.0203226		-0.225628	0.0121729		-0.225834	0.00728061		-0.263899	0.00187817
-0.187296	0.0203226		-0.16669	0.0121729		-0.166855	0.00708901		-0.206285	0.00175296
-0.130193	0.0216197		-0.107751	0.0119965		-0.107875	0.00670582		-0.148672	0.00175296
-0.0730912	0.0207549		-0.0488124	0.0112908		-0.0488962	0.00670582		-0.0910582	0.00125211
-0.0159891	0.0203226		0.0101262	0.0105851		0.010083	0.00613104		-0.0334446	0.00100169
0.0411131	0.0181606		0.0690648	0.00970301		0.0690623	0.00593944		0.0241691	0.000751267
0.0982152	0.0172958		0.128003	0.0086445		0.128041	0.00536466		0.0817827	0.000751267
0.155317	0.0147014		0.186942	0.00776241		0.187021	0.00498147		0.139396	0.000751267
0.21242	0.0121071		0.245881	0.00705674		0.246	0.00402349		0.19701	0.000626056
0.269522	0.0116747		0.304819	0.00582181		0.304979	0.00306552		0.254624	0.000626056
0.326624	0.0108099		0.363758	0.0047633		0.363958	0.00249073		0.312237	0.000500845
0.383726	0.00951268		0.422696	0.00370479		0.422938	0.00191595		0.369851	0.000375633
0.440828	0.00908029		0.481635	0.00317553		0.481917	0.00134116		0.427464	0.000751267
0.49793	0.0116747		0.540574	0.00299911		0.540896	0.00153276		0.485078	0.000751267
0.555032	0.00951268		0.599512	0.00282269		0.599875	0.00134116		0.542692	0.000626056
0.612135	0.00864789		0.658451	0.00246986		0.658854	0.00153276		0.600305	0.000751267
0.669237	0.0082155		0.717389	0.00282269		0.717834	0.00229914		0.657919	0.000876478
0.726339	0.00908029		0.776328	0.00282269		0.776813	0.00249073		0.715533	0.000751267
0.783441	0.00735071		0.835266	0.00229344		0.835792	0.00249073		0.773146	0.0011269
0.840543	0.00648592		0.894205	0.00229344		0.894771	0.00325711		0.83076	0.0011269
0.897645	0.00691832		0.953144	0.00229344		0.953751	0.00344871		0.888373	0.00125211
0.954748	0.00735071		1.01208	0.0019406		1.01273	0.00344871		0.945987	0.0011269
1.01185	0.00562113		1.07102	0.00141135		1.07171	0.00306552		1.0036	0.00100169
1.06895	0.00475634		1.12996	0.00123493		1.13069	0.00268233		1.06121	0.000876478
1.12605	0.00648592		1.1889	0.000529255		1.18967	0.00210754		1.11883	0.0011269
1.18316	0.00735071		1.24784	0.000352837		1.24865	0.00210754		1.17644	0.00137732
1.24026	0.00735071		1.30678	0.000352837		1.30763	0.00134116		1.23406	0.00125211
1.29736	0.0082155		1.36571	0.000529255		1.36661	0.00153276		1.29167	0.0011269
1.35446	0.00735071		1.42465	0.00105851		1.42558	0.00153276		1.34928	0.00125211
1.41156	0.00562113		1.48359	0.00158777		1.48456	0.00153276		1.4069	0.000751267
1.46867	0.00475634		1.54253	0.0019406		1.54354	0.00134116		1.46451	0.000500845
1.52577	0.00562113		1.60147	0.00176418		1.60252	0.00153276		1.52212	0.000876478
1.58287	0.00518874		1.66041	0.00158777		1.6615	0.00134116		1.57974	0.00137732
1.63997	0.00518874		1.71935	0.00105851		1.72048	0.00134116		1.63735	0.00100169
1.69708	0.00648592		1.77828	0.000705674		1.77946	0.00153276		1.69496	0.00162774
1.75418	0.00518874		1.83722	0.000529255		1.83844	0.00114957		1.75258	0.00175296
1.81128	0.00345916		1.89616	0.000705674		1.89742	0.00172435		1.81019	0.00187817
1.86838	0.00389155		1.9551	0.00123493		1.9564	0.00249073		1.8678	0.00162774
1.92548	0.00432395		2.01404	0.00105851		2.01538	0.00344871		1.92542	0.0022538
1.98259	0.00259437		2.07298	0.000882092		2.07436	0.00344871		1.98303	0.00237901
2.03969	0.00432395		2.13192	0.000882092		2.13333	0.00344871		2.04065	0.00287986
2.09679	0.00475634		2.19085	0.000529255		2.19231	0.00287392		2.09826	0.00300507
2.15389	0.00432395		2.24979	0.000176418		2.25129	0.00249073		2.15587	0.00363112
2.21099	0.00475634		2.30873	0.000176418		2.31027	0.00191595		2.21349	0.00363112
2.2681	0.00475634		2.36767	-0.000176418		2.36925	0.00172435		2.2711	0.00363112
2.3252	0.00302676		2.42661	-0.000352837		2.42823	0.00153276		2.32871	0.00287986
2.3823	0.00389155		2.48555	-0.000176418		2.48721	0.00153276		2.38633	0.00287986
2.4394	0.00518874		2.54449	0.000352837		2.54619	0.000957974		2.44394	0.0022538
2.49651	0.00518874		2.60342	0.000882092		2.60517	0.00038319		2.50155	0.00237901
2.55361	0.00735071		2.66236	0.00105851		2.66415	0.000191595		2.55917	0.0022538
2.61071	0.00908029		2.7213	0.00105851		2.72313	0.000957974		2.61678	0.00250422
2.66781	0.00735071		2.78024	0.00105851		2.78211	0.00172435		2.6744	0.00237901
2.72491	0.00605353		2.83918	0.000882092		2.84109	0.00191595		2.73201	0.00262943
2.78202	0.00562113		2.89812	0.000882092		2.90006	0.00249073		2.78962	0.00237901
2.83912	0.00518874		2.95706	0.00123493		2.95904	0.00249073		2.84724	0.00212859
2.89622	0.00605353		3.01599	0.00158777		3.01802	0.00249073		2.90485	0.00237901
2.95332	0.00648592		3.07493	0.00141135		3.077	0.00172435		2.96246	0.00250422
3.01043	0.0082155		3.13387	0.00105851		3.13598	0.00210754		3.02008	0.00250422
3.06753	0.00778311		3.19281	0.000882092		3.19496	0.00191595		3.07769	0.00200338
3.12463	0.00778311		3.25175	0.00105851		3.25394	0.00229914		3.1353	0.00212859
3.18173	0.00605353		3.31069	0.000882092		3.31292	0.00153276		3.19292	0.00212859
3.23883	0.00605353		3.36963	0.00105851		3.3719	0.00172435		3.25053	0.00187817
3.29594	0.00389155		3.42856	0.00123493		3.43088	0.00191595		3.30815	0.00187817
3.35304	0.00475634		3.4875	0.00105851		3.48986	0.00191595		3.36576	0.00200338
3.41014	0.00389155		3.54644	0.000705674		3.54884	0.00229914		3.42337	0.00162774
3.46724	0.00475634		3.60538	0.000529255		3.60782	0.00287392		3.48099	0.00162774
3.52434	0.00475634		3.66432	0.000176418		3.66679	0.00249073		3.5386	0.00162774
3.58145	0.00648592		3.72326	0.000176418		3.72577	0.00210754		3.59621	0.00137732
3.63855	0.0082155		3.7822	0.000176418		3.78475	0.00210754		3.65383	0.00162774
3.69565	0.00864789		3.84113	0.000352837		3.84373	0.00172435		3.71144	0.00200338
3.75275	0.00735071		3.90007	0.000352837		3.90271	0.00172435		3.76905	0.00162774
3.80986	0.0082155		3.95901	0.000352837		3.96169	0.00210754		3.82667	0.00125211
3.86696	0.00778311		4.01795	0		4.02067	0.00172435		3.88428	0.00125211
3.92406	0.00562113		4.07689	0.000529255		4.07965	0.00153276		3.9419	0.00125211
3.98116	0.00518874		4.13583	0.000529255		4.13863	0.00134116		3.99951	0.00100169
4.03826	0.00605353		4.19477	0.00105851		4.19761	0.000957974		4.05712	0.00100169
4.09537	0.00605353		4.2537	0.00141135		4.25659	0.00076638		4.11474	0.0011269
4.15247	0.00562113		4.31264	0.00141135		4.31557	0.00114957		4.17235	0.00125211
4.20957	0.00605353		4.37158	0.00141135		4.37455	0.00153276		4.22996	0.000876478
4.26667	0.00562113		4.43052	0.00123493		4.43352	0.00210754		4.28758	0.000500845
4.32377	0.00518874		4.48946	0.000705674		4.4925	0.00191595		4.34519	0.000250422
4.38088	0.00605353		4.5484	0.000529255		4.55148	0.00191595		4.4028	0.000250422
4.43798	0.00691832		4.60734	0.000529255		4.61046	0.00229914		4.46042	0
4.49508	0.00735071		4.66628	0		4.66944	0.00210754		4.51803	0
4.55218	0.0082155		4.72521	0.000176418		4.72842	0.00134116		4.57565	0.000375633
4.60929	0.00778311		4.78415	0		4.7874	0.00229914		4.63326	0.000626056
4.66639	0.00605353		4.84309	-0.000352837		4.84638	0.00268233		4.69087	0.000626056
4.72349	0.00389155		4.90203	-0.000352837		4.90536	0.00210754		4.74849	0.000876478
4.78059	0.00302676		4.96097	-0.000176418		4.96434	0.00210754		4.8061	0.00137732
4.83769	0.00216197		5.01991	-0.000352837		5.02332	0.00229914		4.86371	0.00150253
4.8948	0.00432395		5.07885	-0.000529255		5.0823	0.00134116		4.92133	0.00175296
4.9519	0.00432395		5.13778	-0.000176418		5.14128	0.00153276		4.97894	0.00187817
5.009	0.00345916		5.19672	-0.000352837		5.20025	0.00191595		5.03655	0.00200338
5.0661	0.00259437		5.25566	-0.000529255		5.25923	0.00191595		5.09417	0.00187817
5.1232	0.00302676		5.3146	0.000352837		5.31821	0.00210754		5.15178	0.0022538
5.18031	0.000864789		5.37354	0.000705674		5.37719	0.00268233		5.2094	0.00187817
5.23741	0.00129718		5.43248	0.000705674		5.43617	0.00268233		5.26701	0.00212859
5.29451	0.00345916		5.49142	0.000882092		5.49515	0.00268233		5.32462	0.00187817
5.35161	0.00475634		5.55035	0.000882092		5.55413	0.00287392		5.38224	0.00162774
5.40872	0.00432395		5.60929	-0.000176418		5.61311	0.00306552		5.43985	0.0011269
5.46582	0.00518874		5.66823	-0.000352837		5.67209	0.00306552		5.49746	0.0011269
5.52292	0.00605353		5.72717	-0.000176418		5.73107	0.00325711		5.55508	0.000626056
5.58002	0.00562113		5.78611	0		5.79005	0.00306552		5.61269	0.000751267
5.63712	0.00432395		5.84505	0.000352837		5.84903	0.00306552		5.6703	0.000876478
5.69423	0.00432395		5.90399	0.000882092		5.90801	0.00287392		5.72792	0.0011269
5.75133	0.00389155		5.96292	0.00141135		5.96698	0.00325711		5.78553	0.00100169
5.80843	0.00345916		6.02186	0.00141135		6.02596	0.00229914		5.84314	0.000876478
5.86553	0.00345916		6.0808	0.00123493		6.08494	0.00287392		5.90076	0.000626056
5.92264	0.00475634		6.13974	0.000882092		6.14392	0.00249073		5.95837	0.000500845
5.97974	0.00432395		6.19868	0.000529255		6.2029	0.00210754		6.01599	0.000876478
6.03684	0.00518874		6.25762	0.000529255		6.26188	0.00172435		6.0736	0.00137732
6.09394	0.00518874		6.31656	0.000352837		6.32086	0.00210754		6.13121	0.00200338
6.15104	0.00605353		6.37549	0.000352837		6.37984	0.00172435		6.18883	0.0022538
6.20815	0.00562113		6.43443	0.000529255		6.43882	0.00210754		6.24644	0.00250422
6.26525	0.00648592		6.49337	0.000882092		6.4978	0.00268233		6.30405	0.00187817
6.32235	0.00648592		6.55231	0.000529255		6.55678	0.00306552		6.36167	0.00175296
6.37945	0.00605353		6.61125	0.000882092		6.61576	0.0038319		6.41928	0.00162774
6.43655	0.00518874		6.67019	0.00105851		6.67473	0.00344871		6.47689	0.00150253
6.49366	0.00475634		6.72913	0.000529255		6.73371	0.00344871		6.53451	0.00175296
6.55076	0.00518874		6.78806	0		6.79269	0.00344871		6.59212	0.00237901
6.60786	0.00432395		6.847	0.000529255		6.85167	0.00306552		6.64974	0.00287986
6.66496	0.00518874		6.90594	0.000176418		6.91065	0.00287392		6.70735	0.00313028
6.72207	0.00605353		6.96488	0.000176418		6.96963	0.0036403		6.76496	0.0033807
6.77917	0.00735071		7.02382	0.000705674		7.02861	0.0036403		6.82258	0.00313028
6.83627	0.00691832		7.08276	0.000882092		7.08759	0.00306552		6.88019	0.00300507
6.89337	0.00648592		7.1417	0.000352837		7.14657	0.0038319		6.9378	0.00287986
6.95047	0.00605353		7.20063	0.000352837		7.20555	0.0036403		6.99542	0.00287986
7.00758	0.00562113		7.25957	0.000705674		7.26453	0.0036403		7.05303	0.00300507
7.06468	0.00389155		7.31851	0.000529255		7.32351	0.00402349		7.11064	0.00287986
7.12178	0.00389155		7.37745	0.000882092		7.38249	0.00517306		7.16826	0.00287986
7.17888	0.00345916		7.43639	0.00141135		7.44146	0.00498147		7.22587	0.00275464
7.23598	0.00345916		7.49533	0.00141135		7.50044	0.00498147		7.28349	0.00275464
7.29309	0.00345916		7.55427	0.00141135		7.55942	0.00498147		7.3411	0.00237901
7.35019	0.00518874		7.6132	0.00176418		7.6184	0.00478987		7.39871	0.0022538
7.40729	0.00648592		7.67214	0.0019406		7.67738	0.0038319		7.45633	0.00187817
7.46439	0.0082155		7.73108	0.00176418		7.73636	0.00325711		7.51394	0.00175296
7.5215	0.00864789		7.79002	0.0019406		7.79534	0.00306552		7.57155	0.00162774
7.5786	0.00908029		7.84896	0.0019406		7.85432	0.00210754		7.62917	0.00137732
7.6357	0.00994508		7.9079	0.00229344		7.9133	0.00191595		7.68678	0.00175296
7.6928	0.0082155		7.96684	0.00246986		7.97228	0.00229914		7.74439	0.00175296
7.7499	0.0082155		8.02577	0.00229344		8.03126	0.00229914		7.80201	0.00137732
7.80701	0.00735071		8.08471	0.00246986		8.09024	0.00191595		7.85962	0.00100169
7.86411	0.00691832		8.14365	0.00229344		8.14922	0.00210754		7.91724	0.00125211
7.92121	0.00605353		8.20259	0.00211702		8.20819	0.00172435		7.97485	0.000876478
7.97831	0.00648592		8.26153	0.00176418		8.26717	0.00191595		8.03246	0.000876478
8.03541	0.00562113		8.32047	0.00123493		8.32615	0.00210754		8.09008	0.000751267
8.09252	0.00648592		8.37941	0.000882092		8.38513	0.00229914		8.14769	0.000751267
8.14962	0.00518874		8.43835	0.00105851		8.44411	0.00287392		8.2053	0.000375633
8.20672	0.00562113		8.49728	0.00105851		8.50309	0.00325711		8.26292	0.000626056
8.26382	0.00735071		8.55622	0.000705674		8.56207	0.00344871		8.32053	0.000626056
8.32093	0.00735071		8.61516	0.00141135		8.62105	0.00306552		8.37814	0.0011269
8.37803	0.00778311		8.6741	0.00176418		8.68003	0.00421509		8.43576	0.0011269
8.43513	0.0082155		8.73304	0.0019406		8.73901	0.00478987		8.49337	0.00125211
8.49223	0.00735071		8.79198	0.0019406		8.79799	0.00536466		8.55099	0.000876478
8.54933	0.00605353		8.85092	0.00211702		8.85697	0.00536466		8.6086	0.000751267
8.60644	0.00648592		8.90985	0.00176418		8.91595	0.00593944		8.66621	0.000125211
8.66354	0.00562113		8.96879	0.00123493		8.97492	0.00536466		8.72383	0.000250422
8.72064	0.00648592		9.02773	0.000529255		9.0339	0.00459828		8.78144	0.000375633
8.77774	0.00518874		9.08667	0.000529255		9.09288	0.00421509		8.83905	0.000500845
8.83484	0.00432395		9.14561	0.000529255		9.15186	0.00440668		8.89667	0.000375633
8.89195	0.00302676		9.20455	0.00105851		9.21084	0.0036403		8.95428	0.000876478
8.94905	0.00216197		9.26349	0.00141135		9.26982	0.0036403		9.01189	0.000876478
9.00615	0.00259437		9.32242	0.00176418		9.3288	0.00421509		9.06951	0.000876478
9.06325	0.00345916		9.38136	0.00176418		9.38778	0.00478987		9.12712	0.000751267
9.12036	0.00345916		9.4403	0.00246986		9.44676	0.00517306		9.18474	0.0011269
9.17746	0.00389155		9.49924	0.00246986		9.50574	0.00613104		9.24235	0.000876478
9.23456	0.00432395		9.55818	0.00317553		9.56472	0.00708901		9.29996	0.000751267
9.29166	0.00389155		9.61712	0.00317553		9.6237	0.00804698		9.35758	0.00100169
9.34876	0.00518874		9.67606	0.00264628		9.68268	0.00862177		9.41519	0.00137732
9.40587	0.00518874		9.73499	0.00211702		9.74165	0.00996293		9.4728	0.00100169
9.46297	0.00691832		9.79393	0.00246986		9.80063	0.0116873		9.53042	0.0011269
9.52007	0.00605353		9.85287	0.0019406		9.85961	0.0126453		9.58803	0.00137732
9.57717	0.00562113		9.91181	0.0019406		9.91859	0.0139864		9.64564	0.00100169
9.63428	0.00432395		9.97075	0.00246986		9.97757	0.0157108		9.70326	0.00100169
9.69138	0.00475634		10.0297	0.00282269		10.0366	0.0164772		9.76087	0.00125211
9.74848	0.00345916		10.0886	0.00246986		10.0955	0.0174351		9.81848	0.0011269
9.80558	0.00518874		10.1476	0.00282269		10.1545	0.0182015		9.8761	0.00137732
9.86268	0.00605353		10.2065	0.00317553		10.2135	0.0185847		9.93371	0.00175296
9.91979	0.00562113		10.2654	0.00299911		10.2725	0.0187763		9.99133	0.00175296
9.97689	0.00648592		10.3244	0.00317553		10.3314	0.0185847		10.0489	0.00187817
10.034	0.00691832		10.3833	0.00370479		10.3904	0.0176267		10.1066	0.00212859
10.0911	0.00648592		10.4423	0.00388121		10.4494	0.0168603		10.1642	0.0022538
10.1482	0.00562113		10.5012	0.00458688		10.5084	0.0162856		10.2218	0.00275464
10.2053	0.00691832		10.5601	0.00599823		10.5674	0.0149444		10.2794	0.00300507
10.2624	0.00778311		10.6191	0.00688032		10.6263	0.0137948		10.337	0.00325549
10.3195	0.00778311		10.678	0.00776241		10.6853	0.01322		10.3946	0.00325549
10.3766	0.00908029		10.737	0.0086445		10.7443	0.0122621		10.4522	0.00313028
10.4337	0.0103775		10.7959	0.0095266		10.8033	0.0111125		10.5098	0.00325549
10.4908	0.0116747		10.8548	0.0095266		10.8623	0.0101545		10.5675	0.00350591
10.5479	0.0116747		10.9138	0.0105851		10.9212	0.00938815		10.6251	0.00350591
10.605	0.0147014		10.9727	0.0112908		10.9802	0.00843017		10.6827	0.00438239
10.6621	0.016431		11.0316	0.0123493		11.0392	0.00708901		10.7403	0.0045076
10.7192	0.018593		11.0906	0.0128785		11.0982	0.00574785		10.7979	0.00388155
10.7763	0.0203226		11.1495	0.0137606		11.1572	0.00536466		10.8555	0.00363112
10.8334	0.0242141		11.2085	0.013055		11.2161	0.00459828		10.9131	0.00363112
10.8905	0.0233493		11.2674	0.0128785		11.2751	0.00402349		10.9708	0.00262943
10.9476	0.0237817		11.3263	0.01182		11.3341	0.00421509		11.0284	0.0022538
11.0047	0.0237817		11.3853	0.0109379		11.3931	0.00421509		11.086	0.0022538
11.0618	0.0255113		11.4442	0.00987943		11.4521	0.00344871		11.1436	0.00212859
11.1189	0.0237817		11.5032	0.00935018		11.511	0.0038319		11.2012	0.00162774
11.176	0.0246465		11.5621	0.00846808		11.57	0.00325711		11.2588	0.00150253
11.2331	0.0242141		11.621	0.00740957		11.629	0.00306552		11.3164	0.00137732
11.2902	0.0242141		11.68	0.00617464		11.688	0.00229914		11.3741	0.00125211
11.3473	0.0211873		11.7389	0.00564539		11.7469	0.00268233		11.4317	0.000876478
11.4044	0.0194578		11.7978	0.00458688		11.8059	0.00210754		11.4893	0.0011269
11.4615	0.0177282		11.8568	0.00317553		11.8649	0.00191595		11.5469	0.00137732
11.5186	0.0168634		11.9157	0.00246986		11.9239	0.00191595		11.6045	0.00125211
11.5757	0.0155662		11.9747	0.00176418		11.9829	0.00249073		11.6621	0.00125211
11.6329	0.0138366		12.0336	0.00123493		12.0418	0.00191595		11.7197	0.00125211
11.69	0.0125394		12.0925	0.00141135		12.1008	0.00172435		11.7773	0.00100169
11.7471	0.0129718		12.1515	0.00141135		12.1598	0.00249073		11.835	0.000626056
11.8042	0.0112423		12.2104	0.00141135		12.2188	0.00249073		11.8926	0.000876478
11.8613	0.00951268		12.2694	0.00141135		12.2778	0.00249073		11.9502	0.000751267
11.9184	0.0082155		12.3283	0.00123493		12.3367	0.00287392		12.0078	0.00100169
11.9755	0.00778311		12.3872	0.000529255		12.3957	0.00306552		12.0654	0.00137732
12.0326	0.00691832		12.4462	0.000352837		12.4547	0.00249073		12.123	0.00137732
12.0897	0.00605353		12.5051	0.000882092		12.5137	0.00191595		12.1806	0.00125211
12.1468	0.00605353		12.564	0.000882092		12.5727	0.00210754		12.2383	0.0011269
12.2039	0.00605353		12.623	0.00123493		12.6316	0.00153276		12.2959	0.000751267
12.261	0.00518874		12.6819	0.00123493		12.6906	0.00134116		12.3535	0.000375633
12.3181	0.00302676		12.7409	0.00105851		12.7496	0.00191595		12.4111	0.000500845
12.3752	0.00302676		12.7998	0.000529255		12.8086	0.00210754		12.4687	0.000500845
12.4323	0.00172958		12.8587	0.000529255		12.8676	0.00191595		12.5263	0.000626056
12.4894	0.00216197		12.9177	-0.000176418		12.9265	0.00268233		12.5839	0.000626056
12.5465	0.00302676		12.9766	-0.000352837		12.9855	0.00287392		12.6416	0.000375633
12.6036	0.00345916		13.0356	-0.000176418		13.0445	0.00210754		12.6992	0.000250422
12.6607	0.00389155		13.0945	-0.000176418		13.1035	0.00210754		12.7568	0.000125211
12.7178	0.00475634		13.1534	-0.000352837		13.1624	0.00210754		12.8144	0
12.7749	0.00475634		13.2124	-0.000352837		13.2214	0.00229914		12.872	0
12.832	0.00518874		13.2713	-0.000176418		13.2804	0.00210754		12.9296	0.000250422
12.8891	0.00605353		13.3302	-0.000176418		13.3394	0.00249073		12.9872	0.000626056
12.9462	0.00648592		13.3892	0		13.3984	0.00306552		13.0448	0.000500845
13.0033	0.00735071		13.4481	0.000176418		13.4573	0.00306552		13.1025	0.000500845
13.0604	0.00648592		13.5071	0.000352837		13.5163	0.00249073		13.1601	0.000626056
13.1175	0.00562113		13.566	0.000176418		13.5753	0.00229914		13.2177	0.000375633
13.1746	0.00518874		13.6249	0.000705674		13.6343	0.00287392		13.2753	0.000125211
13.2317	0.00432395		13.6839	0.000529255		13.6933	0.00287392		13.3329	0.000125211
13.2888	0.00259437		13.7428	0.00105851		13.7522	0.0038319		13.3905	0.000250422
13.3459	0.00345916		13.8018	0.000882092		13.8112	0.00459828		13.4481	0.000375633
13.403	0.00259437		13.8607	0.00141135		13.8702	0.00555625		13.5058	0.000500845
13.4601	0.00302676		13.9196	0.000882092		13.9292	0.00574785		13.5634	0.000375633
13.5172	0.00172958		13.9786	0.000705674		13.9882	0.00651423		13.621	0.000500845
13.5743	0.00259437		14.0375	0.000176418		14.0471	0.00670582		13.6786	0.00100169
13.6314	0.00172958		14.0965	0		14.1061	0.00670582		13.7362	0.00137732
13.6885	0.00345916		14.1554	-0.000176418		14.1651	0.00670582		13.7938	0.00162774
13.7456	0.00302676		14.2143	0.000529255		14.2241	0.00728061		13.8514	0.00212859
13.8027	0.00389155		14.2733	0.000705674		14.2831	0.00670582		13.9091	0.00237901
13.8598	0.00345916		14.3322	0.000705674		14.342	0.00593944		13.9667	0.00175296
13.9169	0.00389155		14.3911	0.00141135		14.401	0.00574785		14.0243	0.00137732
13.974	0.00389155		14.4501	0.00176418		14.46	0.00613104		14.0819	0.00200338
14.0311	0.00345916		14.509	0.00141135		14.519	0.00574785		14.1395	0.00162774
14.0882	0.00475634		14.568	0.00141135		14.578	0.00632263		14.1971	0.00187817
14.1453	0.00562113		14.6269	0.0019406		14.6369	0.00708901		14.2547	0.00237901
14.2024	0.00735071		14.6858	0.0019406		14.6959	0.00862177		14.3123	0.00237901
14.2595	0.0082155		14.7448	0.00176418		14.7549	0.0107293		14.37	0.00187817
14.3167	0.00908029		14.8037	0.00229344		14.8139	0.0149444		14.4276	0.00250422
14.3738	0.0082155		14.8627	0.00264628		14.8728	0.0210754		14.4852	0.00250422
14.4309	0.0082155		14.9216	0.00299911		14.9318	0.0310384		14.5428	0.00200338
14.488	0.00691832		14.9805	0.00282269		14.9908	0.045408		14.6004	0.00187817
14.5451	0.00562113		15.0395	0.00264628		15.0498	0.0653339		14.658	0.00150253
14.6022	0.00605353		15.0984	0.00176418		15.1088	0.0911992		14.7156	0.000751267
14.6593	0.00518874		15.1573	0.00264628		15.1677	0.125878		14.7733	0.000626056
14.7164	0.00562113		15.2163	0.00246986		15.2267	0.169178		14.8309	0.000500845
14.7735	0.00605353		15.2752	0.00282269		15.2857	0.221675		14.8885	0.000876478
14.8306	0.00691832		15.3342	0.00299911		15.3447	0.284902		14.9461	0.00137732
14.8877	0.00518874		15.3931	0.00352837		15.4037	0.356941		15.0037	0.0022538
14.9448	0.00518874		15.452	0.00370479		15.4626	0.436645		15.0613	0.00250422
15.0019	0.00475634		15.511	0.0047633		15.5216	0.52133		15.1189	0.00463281
15.059	0.00562113		15.5699	0.0067039		15.5806	0.607164		15.1766	0.00663619
15.1161	0.00518874		15.6289	0.0102323		15.6396	0.690125		15.2342	0.0100169
15.1732	0.00562113		15.6878	0.0157012		15.6986	0.766188		15.2918	0.0140236
15.2303	0.00648592		15.7467	0.0238165		15.7575	0.830564		15.3494	0.0205346
15.2874	0.00648592		15.8057	0.0354601		15.8165	0.880953		15.407	0.0279221
15.3445	0.00648592		15.8646	0.0520434		15.8755	0.914866		15.4646	0.037939
15.4016	0.0082155		15.9235	0.0755071		15.9345	0.928469		15.5222	0.0503349
15.4587	0.0116747		15.9825	0.105675		15.9935	0.924637		15.5798	0.0661115
15.5158	0.0177282		16.0414	0.144134		16.0524	0.902029		15.6375	0.083641
15.5729	0.0255113		16.1004	0.191943		16.1114	0.861602		15.6951	0.10405
15.63	0.0354564		16.1593	0.250161		16.1704	0.805465		15.7527	0.12759
15.6871	0.0501578		16.2182	0.314554		16.2294	0.73879		15.8103	0.153008
15.7442	0.0704803		16.2772	0.387591		16.2883	0.665026		15.8679	0.179553
15.8013	0.0972888		16.3361	0.465215		16.3473	0.586664		15.9255	0.206098
15.8584	0.13361		16.3951	0.545133		16.4063	0.508876		15.9831	0.23139
15.9155	0.179444		16.454	0.623639		16.4653	0.434346		16.0408	0.253302
15.9726	0.23479		16.5129	0.698617		16.5243	0.364605		16.0984	0.272084
16.0297	0.303109		16.5719	0.762128		16.5832	0.299846		16.156	0.286483
16.0868	0.380075		16.6308	0.815582		16.6422	0.243517		16.2136	0.295623
16.1439	0.466554		16.6897	0.851748		16.7012	0.193702		16.2712	0.299881
16.201	0.559086		16.7487	0.869566		16.7602	0.151935		16.3288	0.298002
16.2581	0.652484		16.8076	0.868861		16.8192	0.117448		16.3864	0.290365
16.3152	0.747178		16.8666	0.852807		16.8781	0.0894748		16.4441	0.276842
16.3723	0.839711		16.9255	0.817347		16.9371	0.0670582		16.5017	0.260189
16.4294	0.92446		16.9844	0.769537		16.9961	0.0501979		16.5593	0.240405
16.4865	0.996237		17.0434	0.709555		17.0551	0.0369778		16.6169	0.218619
16.5436	1.05158		17.1023	0.642692		17.1141	0.0272065		16.6745	0.195204
16.6007	1.08445		17.1613	0.569126		17.173	0.0203091		16.7321	0.171414
16.6578	1.09439		17.2202	0.495736		17.232	0.0149444		16.7897	0.148375
16.7149	1.08142		17.2791	0.423404		17.291	0.0107293		16.8473	0.125712
16.772	1.04596		17.3381	0.356718		17.35	0.00785539		16.905	0.105052
16.8291	0.997535		17.397	0.294442		17.409	0.00613104		16.9626	0.0866461
16.8862	0.934837		17.4559	0.240988		17.4679	0.00440668		17.0202	0.0712451
16.9434	0.857871		17.5149	0.193355		17.5269	0.00421509		17.0778	0.0572215
17.0005	0.773122		17.5738	0.152602		17.5859	0.00325711		17.1354	0.0457021
17.0576	0.685778		17.6328	0.118024		17.6449	0.00287392		17.193	0.0364364
17.1147	0.594543		17.6917	0.089797		17.7038	0.00249073		17.2506	0.0281725
17.1718	0.505037		17.7506	0.0661569		17.7628	0.00249073		17.3083	0.0211607
17.2289	0.422017		17.8096	0.0479858		17.8218	0.00172435		17.3659	0.0161522
17.286	0.348078		17.8685	0.0351073		17.8808	0.00210754		17.4235	0.0120203
17.3431	0.283219		17.9275	0.0254043		17.9398	0.00268233		17.4811	0.00851436
17.4002	0.228304		17.9864	0.0181711		17.9987	0.00287392		17.5387	0.00626056
17.4573	0.180309		18.0453	0.0134078		18.0577	0.00268233		17.5963	0.00525887
17.5144	0.14269		18.1043	0.00987943		18.1167	0.00287392		17.6539	0.00375633
17.5715	0.107666		18.1632	0.00688032		18.1757	0.00287392		17.7116	0.00275464
17.6286	0.0825874		18.2222	0.00493972		18.2347	0.00287392		17.7692	0.00212859
17.6857	0.0614001		18.2811	0.00458688		18.2936	0.00306552		17.8268	0.00187817
17.7428	0.0462662		18.34	0.00352837		18.3526	0.00344871		17.8844	0.00100169
17.7999	0.0345916		18.399	0.00317553		18.4116	0.00402349		17.942	0.000876478
17.857	0.0263761		18.4579	0.00264628		18.4706	0.00421509		17.9996	0.000876478
17.9141	0.0181606		18.5168	0.0019406		18.5296	0.00440668		18.0572	0.000751267
17.9712	0.0134042		18.5758	0.00141135		18.5885	0.00402349		18.1148	0.000500845
18.0283	0.00908029		18.6347	0.00176418		18.6475	0.00402349		18.1725	0.000751267
18.0854	0.00605353		18.6937	0.00176418		18.7065	0.00344871		18.2301	0.00125211
18.1425	0.00518874		18.7526	0.00176418		18.7655	0.0038319		18.2877	0.0011269
18.1996	0.00475634		18.8115	0.00158777		18.8245	0.00402349		18.3453	0.00137732
18.2567	0.00345916		18.8705	0.00158777		18.8834	0.0038319		18.4029	0.00175296
18.3138	0.00345916		18.9294	0.000882092		18.9424	0.0038319		18.4605	0.00200338
18.3709	0.00302676		18.9884	0.000882092		19.0014	0.0036403		18.5181	0.00200338
18.428	0.00259437		19.0473	0.0019406		19.0604	0.00287392		18.5758	0.00275464
18.4851	0.00172958		19.1062	0.00299911		19.1194	0.00249073		18.6334	0.00313028
18.5422	0.00216197		19.1652	0.00352837		19.1783	0.00306552		18.691	0.00388155
18.5993	0.00259437		19.2241	0.00458688		19.2373	0.00268233		18.7486	0.0045076
18.6564	0.00302676		19.283	0.00441046		19.2963	0.00306552		18.8062	0.00488323
18.7135	0.00389155		19.342	0.00370479		19.3553	0.0036403		18.8638	0.00488323
18.7706	0.00518874		19.4009	0.00370479		19.4142	0.00344871		18.9214	0.00525887
18.8277	0.00648592		19.4599	0.00299911		19.4732	0.00287392		18.9791	0.00550929
18.8848	0.00735071		19.5188	0.00229344		19.5322	0.00306552		19.0367	0.00513366
18.9419	0.00778311		19.5777	0.00211702		19.5912	0.00287392		19.0943	0.00500845
18.999	0.00778311		19.6367	0.00264628		19.6502	0.00306552		19.1519	0.00438239
19.0561	0.00778311		19.6956	0.00176418		19.7091	0.00287392		19.2095	0.00363112
19.1132	0.00778311		19.7546	0.00141135		19.7681	0.00268233		19.2671	0.00275464
19.1703	0.00778311		19.8135	0.00158777		19.8271	0.00249073		19.3247	0.00237901
19.2274	0.00735071		19.8724	0.00158777		19.8861	0.00249073		19.3823	0.00187817
19.2845	0.0082155		19.9314	0.00105851		19.9451	0.00153276		19.44	0.00200338
19.3416	0.0082155		19.9903	0.00105851		20.004	0.00153276		19.4976	0.00200338
19.3987	0.00691832		20.0492	0.00105851		20.063	0.00191595		19.5552	0.00187817
19.4558	0.00605353		20.1082	0.00158777		20.122	0.00191595		19.6128	0.00162774
19.5129	0.00648592		20.1671	0.00176418		20.181	0.00210754		19.6704	0.00162774
19.5701	0.00432395		20.2261	0.00211702		20.24	0.00210754		19.728	0.00125211
19.6272	0.00389155		20.285	0.0019406		20.2989	0.00210754		19.7856	0.00100169
19.6843	0.00475634		20.3439	0.00211702		20.3579	0.00172435		19.8433	0.00100169
19.7414	0.00432395		20.4029	0.00141135		20.4169	0.00172435		19.9009	0.00100169
19.7985	0.00345916		20.4618	0.00105851		20.4759	0.00134116		19.9585	0.000626056
19.8556	0.00518874		20.5208	0.000176418		20.5349	0.00210754		20.0161	0.000876478
19.9127	0.00562113		20.5797	0.000176418		20.5938	0.00191595		20.0737	0.000876478
19.9698	0.00518874		20.6386	-0.000176418		20.6528	0.00210754		20.1313	0.000626056
20.0269	0.00562113		20.6976	-0.000882092		20.7118	0.00249073		20.1889	0.000500845
20.084	0.00605353		20.7565	-0.00158777		20.7708	0.00268233		20.2466	0.000500845
20.1411	0.00475634		20.8154	-0.00141135		20.8297	0.00229914		20.3042	0.000250422
20.1982	0.00389155		20.8744	-0.00141135		20.8887	0.00306552		20.3618	0.000125211
20.2553	0.00389155		20.9333	-0.00123493		20.9477	0.00306552		20.4194	0.000500845
20.3124	0.00345916		20.9923	-0.000705674		21.0067	0.00306552		20.477	0.000751267
20.3695	0.00345916		21.0512	0		21.0657	0.0036403		20.5346	0.0011269
20.4266	0.00345916		21.1101	0.000176418		21.1246	0.00402349		20.5922	0.00100169
20.4837	0.00302676		21.1691	0.000176418		21.1836	0.0036403		20.6498	0.00125211
20.5408	0.00216197		21.228	0.000176418		21.2426	0.0036403		20.7075	0.000751267
20.5979	0.00172958		21.287	0.000176418		21.3016	0.00344871		20.7651	0.000751267
20.655	0.000864789		21.3459	0.000882092		21.3606	0.00287392		20.8227	0.000751267
20.7121	0.000432395		21.4048	0.000352837		21.4195	0.00306552		20.8803	0.00100169
20.7692	0.00216197		21.4638	0.000352837		21.4785	0.00325711		20.9379	0.000876478
20.8263	0.00172958		21.5227	0.000529255		21.5375	0.0036403		20.9955	0.00100169
20.8834	0.00216197		21.5817	0.000882092		21.5965	0.00440668		21.0531	0.000751267
20.9405	0.00345916		21.6406	0.000882092		21.6555	0.00440668		21.1108	0.000626056
20.9976	0.00432395		21.6995	0.00176418		21.7144	0.00344871		21.1684	0.000626056
21.0547	0.00259437		21.7585	0.00246986		21.7734	0.00306552		21.226	0.000751267
21.1118	0.00302676		21.8174	0.00264628		21.8324	0.00249073		21.2836	0.00100169
21.1689	0.00302676		21.8763	0.00264628		21.8914	0.00172435		21.3412	0.00162774
21.226	0.00216197		21.9353	0.00211702		21.9504	0.00153276		21.3988	0.00150253
21.2831	0.00216197		21.9942	0.0019406		22.0093	0.00191595		21.4564	0.00187817
21.3402	0.00345916		22.0532	0.00123493		22.0683	0.00191595		21.5141	0.00212859
21.3973	0.00562113		22.1121	0.00105851		22.1273	0.00268233		21.5717	0.00212859
21.4544	0.00648592		22.171	0.000882092		22.1863	0.00249073		21.6293	0.00200338
21.5115	0.00605353		22.23	0.00123493		22.2452	0.00268233		21.6869	0.00250422
21.5686	0.00562113		22.2889	0.000882092		22.3042	0.00249073		21.7445	0.00237901
21.6257	0.00605353		22.3479	0.00105851		22.3632	0.00287392		21.8021	0.00250422
21.6828	0.00475634		22.4068	0.000882092		22.4222	0.00191595		21.8597	0.00262943
21.7399	0.00518874		22.4657	0.000882092		22.4812	0.00210754		21.9173	0.0022538
21.797	0.00691832		22.5247	0.000352837		22.5401	0.00210754		21.975	0.00187817
21.8541	0.00778311		22.5836	0.000352837		22.5991	0.00191595		22.0326	0.00150253
21.9112	0.00735071		22.6425	0.000352837		22.6581	0.00153276		22.0902	0.00137732
21.9683	0.00735071		22.7015	0.000705674		22.7171	0.00153276		22.1478	0.00137732
22.0254	0.00691832		22.7604	0.000352837		22.7761	0.00172435		22.2054	0.00162774
22.0825	0.00605353		22.8194	0.000352837		22.835	0.00153276		22.263	0.00150253
22.1396	0.00648592		22.8783	0.000352837		22.894	0.00210754		22.3206	0.00175296
22.1967	0.00562113		22.9372	0.000176418		22.953	0.00229914		22.3783	0.00125211
22.2539	0.00518874		22.9962	-0.000529255		23.012	0.00229914		22.4359	0.0011269
22.311	0.00475634		23.0551	-0.000705674		23.071	0.00229914		22.4935	0.000876478
22.3681	0.00432395		23.1141	-0.000529255		23.1299	0.00229914		22.5511	0.00100169
22.4252	0.00259437		23.173	-0.000705674		23.1889	0.00249073		22.6087	0.00125211
22.4823	0.00302676		23.2319	-0.000882092		23.2479	0.00287392		22.6663	0.00187817
22.5394	0.00302676		23.2909	-0.000882092		23.3069	0.0038319		22.7239	0.00175296
22.5965	0.00259437		23.3498	-0.000352837		23.3659	0.0038319		22.7816	0.00187817
22.6536	0.00302676		23.4087	-0.000529255		23.4248	0.00478987		22.8392	0.00237901
22.7107	0.00475634		23.4677	-0.000352837		23.4838	0.00478987		22.8968	0.00212859
22.7678	0.00475634		23.5266	-0.000176418		23.5428	0.00440668		22.9544	0.0022538
22.8249	0.00475634		23.5856	0.000705674		23.6018	0.00402349		23.012	0.00262943
22.882	0.00475634		23.6445	0.000529255		23.6608	0.0038319		23.0696	0.00325549
22.9391	0.00605353		23.7034	0.000529255		23.7197	0.00287392		23.1272	0.00275464
22.9962	0.00518874		23.7624	0.000705674		23.7787	0.00306552		23.1848	0.00287986
23.0533	0.00432395		23.8213	0.000529255		23.8377	0.0036403		23.2425	0.00262943
23.1104	0.00345916		23.8803	0		23.8967	0.0038319		23.3001	0.00262943
23.1675	0.00475634		23.9392	0.000352837		23.9556	0.00325711		23.3577	0.0022538
23.2246	0.00345916		23.9981	0.000882092		24.0146	0.00306552		23.4153	0.0022538
23.2817	0.00345916		24.0571	0.00123493		24.0736	0.00229914		23.4729	0.00200338
23.3388	0.00518874		24.116	0.0019406		24.1326	0.00114957		23.5305	0.00187817
23.3959	0.00518874		24.1749	0.00299911		24.1916	0.00134116		23.5881	0.00162774
23.453	0.00475634		24.2339	0.00282269		24.2505	0.00210754		23.6458	0.00162774
23.5101	0.00518874		24.2928	0.00317553		24.3095	0.00229914		23.7034	0.00200338
23.5672	0.00605353		24.3518	0.00229344		24.3685	0.00249073		23.761	0.00287986
23.6243	0.00518874		24.4107	0.00176418		24.4275	0.00325711		23.8186	0.00350591
23.6814	0.00735071		24.4696	0.000882092		24.4865	0.00306552		23.8762	0.00425718
23.7385	0.00735071		24.5286	0.000705674		24.5454	0.00249073		23.9338	0.0045076
23.7956	0.00691832		24.5875	0		24.6044	0.00306552		23.9914	0.00475802
23.8527	0.00605353		24.6465	0.000529255		24.6634	0.00287392		24.049	0.0045076
23.9098	0.00691832		24.7054	-0.000176418		24.7224	0.00287392		24.1067	0.00438239
23.9669	0.00691832		24.7643	0.000352837		24.7814	0.00249073		24.1643	0.00425718
24.024	0.00691832		24.8233	0.00105851		24.8403	0.00268233		24.2219	0.00425718
24.0811	0.0082155		24.8822	0.000882092		24.8993	0.00249073		24.2795	0.00400676
24.1382	0.00864789		24.9412	0.000882092		24.9583	0.00325711		24.3371	0.00350591
24.1953	0.00735071		25.0001	0.00211702		25.0173	0.00325711		24.3947	0.00300507
24.2524	0.00562113		25.059	0.0019406		25.0763	0.00325711		24.4523	0.00212859
24.3095	0.00605353		25.118	0.00123493		25.1352	0.00344871		24.51	0.00162774
24.3666	0.00432395		25.1769	0.00123493		25.1942	0.00344871		24.5676	0.0011269
24.4237	0.00259437		25.2358	0.00158777		25.2532	0.00287392		24.6252	0.00125211
24.4808	0.00345916		25.2948	0.00141135		25.3122	0.00306552		24.6828	0.000751267
24.5379	0.00389155		25.3537	0.00158777		25.3711	0.00268233		24.7404	0.000751267
24.595	0.00302676		25.4127	0.00158777		25.4301	0.00287392		24.798	0.000751267
24.6521	0.00259437		25.4716	0.0019406		25.4891	0.00268233		24.8556	0.00100169
24.7092	0.00389155		25.5305	0.00176418		25.5481	0.00287392		24.9133	0.000876478
24.7663	0.00302676		25.5895	0.00158777		25.6071	0.00287392		24.9709	0.00100169
24.8234	0.00475634		25.6484	0.00158777		25.666	0.00325711		25.0285	0.00100169
24.8806	0.00518874		25.7074	0.00158777		25.725	0.0036403		25.0861	0.000375633
24.9377	0.00778311		25.7663	0.00123493		25.784	0.0038319		25.1437	0.000250422
24.9948	0.00951268		25.8252	0.000882092		25.843	0.0036403		25.2013	0.000250422
25.0519	0.00994508		25.8842	0.00123493		25.902	0.00306552		25.2589	0.000626056
25.109	0.00864789		25.9431	0.000705674		25.9609	0.00325711		25.3165	0.0011269
25.1661	0.0082155		26.002	0.000705674		26.0199	0.00229914		25.3742	0.00150253
25.2232	0.00605353		26.061	0.000529255		26.0789	0.00191595		25.4318	0.00187817
25.2803	0.00389155		26.1199	0.000705674		26.1379	0.00210754		25.4894	0.00162774
25.3374	0.00432395		26.1789	0.000529255		26.1969	0.00229914		25.547	0.00175296
25.3945	0.00345916		26.2378	0.000705674		26.2558	0.00191595		25.6046	0.00125211
25.4516	0.00389155		26.2967	0.00105851		26.3148	0.00229914		25.6622	0.00125211
25.5087	0.00475634		26.3557	0.0019406		26.3738	0.00191595		25.7198	0.00125211
25.5658	0.00562113		26.4146	0.00229344		26.4328	0.00210754		25.7775	0.00150253
25.6229	0.00605353		26.4736	0.00211702		26.4918	0.00210754		25.8351	0.00162774
25.68	0.00735071		26.5325	0.00211702		26.5507	0.00229914		25.8927	0.00200338
25.7371	0.00735071		26.5914	0.00176418		26.6097	0.00268233		25.9503	0.00262943
25.7942	0.00648592		26.6504	0.00123493		26.6687	0.00325711		26.0079	0.00237901
25.8513	0.00605353		26.7093	0.000352837		26.7277	0.00344871		26.0655	0.00300507
25.9084	0.00475634		26.7682	0.000352837		26.7866	0.0036403		26.1231	0.00313028
25.9655	0.00432395		26.8272	-0.000176418		26.8456	0.00344871		26.1808	0.00325549
26.0226	0.00345916		26.8861	-0.000352837		26.9046	0.00287392		26.2384	0.00300507
26.0797	0.00475634		26.9451	0		26.9636	0.00325711		26.296	0.00350591
26.1368	0.00562113		27.004	0.000176418		27.0226	0.00306552		26.3536	0.00350591
26.1939	0.00648592		27.0629	-0.000176418		27.0815	0.00249073		26.4112	0.00325549
26.251	0.00735071		27.1219	0		27.1405	0.00306552		26.4688	0.0033807
26.3081	0.00864789		27.1808	0.000176418		27.1995	0.0038319		26.5264	0.0033807
26.3652	0.00864789		27.2398	-0.000352837		27.2585	0.0036403		26.584	0.00313028
26.4223	0.00864789		27.2987	0.000176418		27.3175	0.00306552		26.6417	0.00287986
26.4794	0.0082155		27.3576	0.000352837		27.3764	0.00287392		26.6993	0.00275464
26.5365	0.00648592		27.4166	0.000352837		27.4354	0.00249073		26.7569	0.00300507
26.5936	0.00518874		27.4755	0.000352837		27.4944	0.00114957		26.8145	0.00287986
26.6507	0.00518874		27.5344	0.000529255		27.5534	0.000574785		26.8721	0.00262943
26.7078	0.00389155		27.5934	0.000176418		27.6124	0.00134116		26.9297	0.00237901
26.7649	0.00345916		27.6523	0.000352837		27.6713	0.00210754		26.9873	0.0022538
26.822	0.00389155		27.7113	0.000352837		27.7303	0.00249073		27.045	0.00162774
26.8791	0.00518874		27.7702	0.000352837		27.7893	0.0036403		27.1026	0.00187817
26.9362	0.00432395		27.8291	0.000882092		27.8483	0.00402349		27.1602	0.00200338
26.9933	0.00518874		27.8881	0.000882092		27.9073	0.00344871		27.2178	0.00212859
27.0504	0.00562113		27.947	0.000882092		27.9662	0.0036403		27.2754	0.00212859
27.1075	0.00475634		28.006	0.000882092		28.0252	0.00344871		27.333	0.00187817
27.1646	0.00432395		28.0649	0.00141135		28.0842	0.00287392		27.3906	0.00137732
27.2217	0.00475634		28.1238	0.000705674		28.1432	0.00306552		27.4483	0.000876478
27.2788	0.00389155		28.1828	0.00141135		28.2022	0.00306552		27.5059	0.000500845
27.3359	0.00345916		28.2417	0.00141135		28.2611	0.00210754		27.5635	0.000250422
27.393	0.00475634		28.3007	0.00141135		28.3201	0.00249073		27.6211	0.000250422
27.4501	0.00389155		28.3596	0.00105851		28.3791	0.00440668		27.6787	0.000500845
27.5072	0.00259437		28.4185	0.000705674		28.4381	0.00862177		27.7363	0.000375633
27.5644	0.00302676		28.4775	0.000352837		28.497	0.0136032		27.7939	0.000375633
27.6215	0.00259437		28.5364	0.000176418		28.556	0.0214586		27.8515	0.000626056
27.6786	0.00216197		28.5953	0.00123493		28.615	0.0291224		27.9092	0.000876478
27.7357	0.00216197		28.6543	0.00176418		28.674	0.036403		27.9668	0.0011269
27.7928	0.00302676		28.7132	0.00229344		28.733	0.0411929		28.0244	0.00150253
27.8499	0.00389155		28.7722	0.00246986		28.7919	0.045408		28.082	0.00137732
27.907	0.00432395		28.8311	0.00282269		28.8509	0.0459828		28.1396	0.00175296
27.9641	0.00475634		28.89	0.00211702		28.9099	0.0446416		28.1972	0.00162774
28.0212	0.00518874		28.949	0.00158777		28.9689	0.0411929		28.2548	0.00162774
28.0783	0.00475634		29.0079	0.00141135		29.0279	0.0348703		28.3125	0.00187817
28.1354	0.00302676		29.0669	0.00158777		29.0868	0.0260569		28.3701	0.00212859
28.1925	0.00259437		29.1258	0.00441046		29.1458	0.0182015		28.4277	0.00162774
28.2496	0.00129718		29.1847	0.00811525		29.2048	0.0120705		28.4853	0.00175296
28.3067	0.00129718		29.2437	0.0135842		29.2638	0.00632263		28.5429	0.00137732
28.3638	0.00129718		29.3026	0.0208174		29.3228	0.00402349		28.6005	0.000626056
28.4209	0.00216197		29.3615	0.0287562		29.3817	0.00440668		28.6581	0.000500845
28.478	0.00216197		29.4205	0.0347544		29.4407	0.00478987		28.7158	0.000375633
28.5351	0.00302676		29.4794	0.0402234		29.4997	0.00459828		28.7734	-0.000125211
28.5922	0.00216197		29.5384	0.0426933		29.5587	0.00517306		28.831	-0.000375633
28.6493	0.00259437		29.5973	0.0430461		29.6177	0.00459828		28.8886	-0.000125211
28.7064	0.00302676		29.6562	0.040047		29.6766	0.00421509		28.9462	0.0011269
28.7635	0.00302676		29.7152	0.0354601		29.7356	0.00421509		29.0038	0.00400676
28.8206	0.00216197		29.7741	0.0285798		29.7946	0.00440668		29.0614	0.00813872
28.8777	0.00172958		29.8331	0.0209938		29.8536	0.00478987		29.119	0.0138984
28.9348	0.000432395		29.892	0.0144663		29.9125	0.00517306		29.1767	0.0212859
28.9919	-0.00129718		29.9509	0.0095266		29.9715	0.00536466		29.2343	0.0281725
29.049	0.000864789		30.0099	0.00564539		30.0305	0.00613104		29.2919	0.033807
29.1061	0.00778311		30.0688	0.00370479		30.0895	0.00613104		29.3495	0.0384398
29.1632	0.016431		30.1277	0.00388121		30.1485	0.00574785		29.4071	0.0413197
29.2203	0.0263761		30.1867	0.00370479		30.2074	0.00593944		29.4647	0.0425718
29.2774	0.0402127		30.2456	0.00370479		30.2664	0.00613104		29.5223	0.0411945
29.3345	0.0518874		30.3046	0.00352837		30.3254	0.00574785		29.58	0.0380642
29.3916	0.0583733		30.3635	0.00317553		30.3844	0.00593944		29.6376	0.0333062
29.4487	0.0618324		30.4224	0.00317553		30.4434	0.00574785		29.6952	0.02667
29.5058	0.0618324		30.4814	0.00264628		30.5023	0.00555625		29.7528	0.0187817
29.5629	0.0566437		30.5403	0.00264628		30.5613	0.00613104		29.8104	0.0125211
29.62	0.0466986		30.5993	0.00246986		30.6203	0.00555625		29.868	0.00751267
29.6771	0.0332944		30.6582	0.00282269		30.6793	0.00555625		29.9256	0.00463281
29.7342	0.0220521		30.7171	0.00229344		30.7383	0.00632263		29.9833	0.0033807
29.7913	0.0134042		30.7761	0.00264628		30.7972	0.00651423		30.0409	0.00313028
29.8484	0.00648592		30.835	0.0019406		30.8562	0.00574785		30.0985	0.00287986
29.9055	0.00302676		30.8939	0.00211702		30.9152	0.00593944		30.1561	0.00300507
29.9626	0.00345916		30.9529	0.00229344		30.9742	0.00593944		30.2137	0.00262943
30.0197	0.00345916		31.0118	0.00335195		31.0332	0.00613104		30.2713	0.00275464
30.0768	0.00302676		31.0708	0.00352837		31.0921	0.00632263		30.3289	0.00287986
30.1339	0.00345916		31.1297	0.00458688		31.1511	0.00670582		30.3865	0.00300507
30.1911	0.00475634		31.1886	0.00493972		31.2101	0.00728061		30.4442	0.00300507
30.2482	0.00518874		31.2476	0.00493972		31.2691	0.00823858		30.5018	0.00313028
30.3053	0.00691832		31.3065	0.00458688		31.328	0.00919655		30.5594	0.00275464
30.3624	0.00691832		31.3655	0.00458688		31.387	0.0114957		30.617	0.00250422
30.4195	0.00648592		31.4244	0.00423404		31.446	0.0139864		30.6746	0.00250422
30.4766	0.00518874		31.4833	0.00458688		31.505	0.0172435		30.7322	0.00262943
30.5337	0.00475634		31.5423	0.0047633		31.564	0.0197343		30.7898	0.00287986
30.5908	0.00345916		31.6012	0.00441046		31.6229	0.0218418		30.8475	0.00313028
30.6479	0.00475634		31.6602	0.00388121		31.6819	0.0226082		30.9051	0.00325549
30.705	0.00432395		31.7191	0.00441046		31.7409	0.022225		30.9627	0.0033807
30.7621	0.00605353		31.778	0.00370479		31.7999	0.0205007		31.0203	0.00300507
30.8192	0.00605353		31.837	0.00352837		31.8589	0.0183931		31.0779	0.00300507
30.8763	0.00691832		31.8959	0.00388121		31.9178	0.0157108		31.1355	0.00363112
30.9334	0.00691832		31.9548	0.00493972		31.9768	0.0128369		31.1931	0.00400676
30.9905	0.00908029		32.0138	0.00546897		32.0358	0.0103461		31.2508	0.00388155
31.0476	0.0082155		32.0727	0.00758599		32.0948	0.00881336		31.3084	0.00438239
31.1047	0.00908029		32.1317	0.00935018		32.1538	0.00728061		31.366	0.00375633
31.1618	0.00908029		32.1906	0.0114672		32.2127	0.00670582		31.4236	0.0033807
31.2189	0.00778311		32.2495	0.0134078		32.2717	0.00613104		31.4812	0.00325549
31.276	0.00605353		32.3085	0.0153484		32.3307	0.00593944		31.5388	0.0033807
31.3331	0.00518874		32.3674	0.0164069		32.3897	0.00517306		31.5964	0.0033807
31.3902	0.00475634		32.4264	0.0169362		32.4487	0.00536466		31.654	0.00375633
31.4473	0.00345916		32.4853	0.0169362		32.5076	0.00459828		31.7117	0.00388155
31.5044	0.00475634		32.5442	0.0157012		32.5666	0.00517306		31.7693	0.00475802
31.5615	0.00518874		32.6032	0.0134078		32.6256	0.00517306		31.8269	0.00575971
31.6186	0.00605353		32.6621	0.0111144		32.6846	0.00536466		31.8845	0.00726225
31.6757	0.00648592		32.721	0.00899734		32.7436	0.00517306		31.9421	0.00888999
31.7328	0.00864789		32.78	0.00705674		32.8025	0.00555625		31.9997	0.0107682
31.7899	0.0108099		32.8389	0.00546897		32.8615	0.00517306		32.0573	0.0118951
31.847	0.0116747		32.8979	0.00458688		32.9205	0.00536466		32.115	0.0137732
31.9041	0.0155662		32.9568	0.00388121		32.9795	0.00517306		32.1726	0.0151505
31.9612	0.018593		33.0157	0.00352837		33.0384	0.00459828		32.2302	0.016027
32.0183	0.0216197		33.0747	0.00282269		33.0974	0.00402349		32.2878	0.0157766
32.0754	0.0237817		33.1336	0.00229344		33.1564	0.00402349		32.3454	0.0155262
32.1325	0.0272409		33.1926	0.0019406		33.2154	0.00344871		32.403	0.0138984
32.1896	0.0289704		33.2515	0.00141135		33.2744	0.0036403		32.4606	0.0118951
32.2467	0.0319972		33.3104	0.00123493		33.3333	0.00421509		32.5183	0.00976647
32.3038	0.0337268		33.3694	0.00158777		33.3923	0.00440668		32.5759	0.00813872
32.3609	0.0341592		33.4283	0.00264628		33.4513	0.00402349		32.6335	0.00638577
32.418	0.0319972		33.4872	0.00335195		33.5103	0.00478987		32.6911	0.00538408
32.4751	0.0281057		33.5462	0.00405762		33.5693	0.00421509		32.7487	0.00475802
32.5322	0.0233493		33.6051	0.00423404		33.6282	0.00402349		32.8063	0.00438239
32.5893	0.0172958		33.6641	0.00352837		33.6872	0.00440668		32.8639	0.00350591
32.6464	0.0125394		33.723	0.00335195		33.7462	0.00459828		32.9215	0.0033807
32.7035	0.00994508		33.7819	0.00299911		33.8052	0.00440668		32.9792	0.00250422
32.7606	0.00778311		33.8409	0.00246986		33.8642	0.00517306		33.0368	0.00237901
32.8178	0.00648592		33.8998	0.00211702		33.9231	0.00574785		33.0944	0.00162774
32.8749	0.00562113		33.9588	0.00282269		33.9821	0.00536466		33.152	0.00200338
32.932	0.00432395		34.0177	0.00282269		34.0411	0.00517306		33.2096	0.00175296
32.9891	0.00475634		34.0766	0.00282269		34.1001	0.00498147		33.2672	0.0022538
33.0462	0.00518874		34.1356	0.00317553		34.1591	0.00536466		33.3248	0.00175296
33.1033	0.00475634		34.1945	0.00352837		34.218	0.00459828		33.3825	0.00212859
33.1604	0.00648592		34.2534	0.00299911		34.277	0.00498147		33.4401	0.00187817
33.2175	0.00735071		34.3124	0.00264628		34.336	0.00498147		33.4977	0.0022538
33.2746	0.00648592		34.3713	0.00246986		34.395	0.00517306		33.5553	0.00250422
33.3317	0.00691832		34.4303	0.00246986		34.4539	0.00459828		33.6129	0.00287986
33.3888	0.0082155		34.4892	0.00211702		34.5129	0.00498147		33.6705	0.00363112
33.4459	0.0082155		34.5481	0.00246986		34.5719	0.00555625		33.7281	0.00413197
33.503	0.00864789		34.6071	0.00246986		34.6309	0.00574785		33.7858	0.00350591
33.5601	0.00994508		34.666	0.00211702		34.6899	0.00574785		33.8434	0.00325549
33.6172	0.00951268		34.725	0.00158777		34.7488	0.00574785		33.901	0.00300507
33.6743	0.00908029		34.7839	0.0019406		34.8078	0.00536466		33.9586	0.00250422
33.7314	0.00908029		34.8428	0.00264628		34.8668	0.00498147		34.0162	0.00237901
33.7885	0.00994508		34.9018	0.00264628		34.9258	0.00517306		34.0738	0.00237901
33.8456	0.00864789		34.9607	0.00352837		34.9848	0.00498147		34.1314	0.00187817
33.9027	0.00908029		35.0197	0.00423404		35.0437	0.00498147		34.189	0.00162774
33.9598	0.00908029		35.0786	0.00405762		35.1027	0.00517306		34.2467	0.00175296
34.0169	0.00864789		35.1375	0.00423404		35.1617	0.00459828		34.3043	0.00137732
34.074	0.00691832		35.1965	0.00441046		35.2207	0.00440668		34.3619	0.00150253
34.1311	0.00735071		35.2554	0.00423404		35.2797	0.00440668		34.4195	0.0022538
34.1882	0.00648592		35.3143	0.00388121		35.3386	0.00440668		34.4771	0.00237901
34.2453	0.00562113		35.3733	0.00458688		35.3976	0.0036403		34.5347	0.00250422
34.3024	0.00518874		35.4322	0.00423404		35.4566	0.00344871		34.5923	0.00275464
34.3595	0.00562113		35.4912	0.00370479		35.5156	0.00325711		34.65	0.00262943
34.4166	0.00475634		35.5501	0.00335195		35.5746	0.00344871		34.7076	0.00250422
34.4737	0.00562113		35.609	0.00299911		35.6335	0.0036403		34.7652	0.00275464
34.5308	0.00691832		35.668	0.00176418		35.6925	0.00517306		34.8228	0.00262943
34.5879	0.00562113		35.7269	0.000882092		35.7515	0.00593944		34.8804	0.00250422
34.645	0.00691832		35.7859	0.00105851		35.8105	0.00613104		34.938	0.00250422
34.7021	0.00778311		35.8448	0.000705674		35.8694	0.00632263		34.9956	0.00237901
34.7592	0.00778311		35.9037	0.000705674		35.9284	0.00651423		35.0533	0.00237901
34.8163	0.00691832		35.9627	0.000705674		35.9874	0.00632263		35.1109	0.00237901
34.8734	0.00908029		36.0216	0.000882092		36.0464	0.00632263		35.1685	0.00262943
34.9305	0.0082155		36.0805	0.00105851		36.1054	0.00613104		35.2261	0.00300507
34.9876	0.00778311		36.1395	0.00123493		36.1643	0.00651423		35.2837	0.00287986
35.0447	0.00778311		36.1984	0.00123493		36.2233	0.00593944		35.3413	0.00262943
35.1018	0.00778311		36.2574	0.00158777		36.2823	0.00574785		35.3989	0.00250422
35.1589	0.00778311		36.3163	0.0019406		36.3413	0.00517306		35.4565	0.0022538
35.216	0.00605353		36.3752	0.00211702		36.4003	0.00517306		35.5142	0.0022538
35.2731	0.0082155		36.4342	0.00264628		36.4592	0.00459828		35.5718	0.00200338
35.3302	0.00778311		36.4931	0.00335195		36.5182	0.00478987		35.6294	0.00212859
35.3873	0.00735071		36.5521	0.00317553		36.5772	0.00402349		35.687	0.00137732
35.4444	0.0082155		36.611	0.00264628		36.6362	0.00478987		35.7446	0.00125211
35.5016	0.00908029		36.6699	0.00229344		36.6952	0.00517306		35.8022	0.00125211
35.5587	0.00605353		36.7289	0.00299911		36.7541	0.00536466		35.8598	0.00137732
35.6158	0.00562113		36.7878	0.00282269		36.8131	0.00536466		35.9175	0.0011269
35.6729	0.00605353		36.8467	0.00335195		36.8721	0.00593944		35.9751	0.00137732
35.73	0.00432395		36.9057	0.00335195		36.9311	0.00555625		36.0327	0.00187817
35.7871	0.00345916		36.9646	0.00423404		36.9901	0.00555625		36.0903	0.00175296
35.8442	0.00518874		37.0236	0.00423404		37.049	0.00555625		36.1479	0.00175296
35.9013	0.00648592		37.0825	0.00423404		37.108	0.00574785		36.2055	0.00200338
35.9584	0.00648592		37.1414	0.00423404		37.167	0.00632263		36.2631	0.00212859
36.0155	0.00648592		37.2004	0.0047633		37.226	0.00651423		36.3208	0.00175296
36.0726	0.00778311		37.2593	0.00423404		37.285	0.00613104		36.3784	0.00150253
36.1297	0.00908029		37.3183	0.00317553		37.3439	0.00517306		36.436	0.00137732
36.1868	0.0082155		37.3772	0.00264628		37.4029	0.00421509		36.4936	0.0011269
36.2439	0.00951268		37.4361	0.00264628		37.4619	0.00325711		36.5512	0.00150253
36.301	0.00951268		37.4951	0.00246986		37.5209	0.00268233		36.6088	0.00187817
36.3581	0.00864789		37.554	0.00264628		37.5798	0.00229914		36.6664	0.0022538
36.4152	0.00691832		37.6129	0.00299911		37.6388	0.00287392		36.724	0.00262943
36.4723	0.00691832		37.6719	0.00388121		37.6978	0.00344871		36.7817	0.00300507
36.5294	0.00648592		37.7308	0.00335195		37.7568	0.0038319		36.8393	0.00287986
36.5865	0.00648592		37.7898	0.00352837		37.8158	0.0038319		36.8969	0.00250422
36.6436	0.00735071		37.8487	0.00317553		37.8747	0.00402349		36.9545	0.0022538
36.7007	0.00778311		37.9076	0.00282269		37.9337	0.00402349		37.0121	0.00175296
36.7578	0.0082155		37.9666	0.00211702		37.9927	0.0036403		37.0697	0.00150253
36.8149	0.00778311		38.0255	0.00229344		38.0517	0.0038319		37.1273	0.00125211
36.872	0.00648592		38.0845	0.00176418		38.1107	0.0036403		37.185	0.00125211
36.9291	0.00691832		38.1434	0.00158777		38.1696	0.00402349		37.2426	0.0011269
36.9862	0.00735071		38.2023	0.00176418		38.2286	0.00421509		37.3002	0.00125211
37.0433	0.00648592		38.2613	0.00141135		38.2876	0.00536466		37.3578	0.000876478
37.1004	0.00691832		38.3202	0.0019406		38.3466	0.00440668		37.4154	0.000751267
37.1575	0.00908029		38.3792	0.00229344		38.4056	0.00421509		37.473	0.000626056
37.2146	0.00864789		38.4381	0.0019406		38.4645	0.0038319		37.5306	0.0011269
37.2717	0.00735071		38.497	0.00158777		38.5235	0.0038319		37.5883	0.00137732
37.3288	0.00778311		38.556	0.00229344		38.5825	0.00344871		37.6459	0.00175296
37.3859	0.00735071		38.6149	0.00158777		38.6415	0.0038319		37.7035	0.00187817
37.443	0.00691832		38.6738	0.00141135		38.7005	0.00402349		37.7611	0.00212859
37.5001	0.00735071		38.7328	0.00158777		38.7594	0.0038319		37.8187	0.00175296
37.5572	0.00864789		38.7917	0.00105851		38.8184	0.00306552		37.8763	0.00137732
37.6143	0.00735071		38.8507	0.000529255		38.8774	0.00210754		37.9339	0.00100169
37.6714	0.00778311		38.9096	0.000352837		38.9364	0.00191595		37.9915	0.00125211
37.7285	0.0082155		38.9685	0.000352837		38.9953	0.00191595		38.0492	0.000751267
37.7856	0.00908029		39.0275	0.000176418		39.0543	0.00249073		38.1068	0.000876478
37.8427	0.00951268		39.0864	0.000705674		39.1133	0.00268233		38.1644	0.0011269
37.8998	0.0112423		39.1454	0.00105851		39.1723	0.00287392		38.222	0.00125211
37.9569	0.0112423		39.2043	0.00141135		39.2313	0.00306552		38.2796	0.0011269
38.014	0.0103775		39.2632	0.00105851		39.2902	0.00287392		38.3372	0.00150253
38.0711	0.0082155		39.3222	0.00105851		39.3492	0.00249073		38.3948	0.00125211
38.1283	0.00648592		39.3811	0.000882092		39.4082	0.00268233		38.4525	0.00137732
38.1854	0.00475634		39.44	0.000352837		39.4672	0.00287392		38.5101	0.00175296
38.2425	0.00345916		39.499	0.000352837		39.5262	0.00287392		38.5677	0.00137732
38.2996	0.00259437		39.5579	0.000352837		39.5851	0.00306552		38.6253	0.00125211
38.3567	0.00345916		39.6169	0.000352837		39.6441	0.00287392		38.6829	0.0011269
38.4138	0.00432395		39.6758	0.000529255		39.7031	0.00268233		38.7405	0.000751267
38.4709	0.00518874		39.7347	0.000882092		39.7621	0.00229914		38.7981	0.000626056
38.528	0.00562113		39.7937	0.000529255		39.8211	0.00191595		38.8558	0.000876478
38.5851	0.00648592		39.8526	0.000705674		39.88	0.00191595		38.9134	0.000751267
38.6422	0.00562113		39.9116	0.000705674		39.939	0.00210754		38.971	0.000751267
38.6993	0.00518874		39.9705	0.000529255		39.998	0.00210754		39.0286	0.000876478
38.7564	0.00518874		40.0294	-0.000176418		40.057	0.00268233		39.0862	0.00100169
38.8135	0.00518874		40.0884	-0.000176418		40.116	0.00268233		39.1438	0.00100169
38.8706	0.00389155		40.1473	0		40.1749	0.00268233		39.2014	0.00125211
38.9277	0.00475634		40.2062	0.000176418		40.2339	0.00210754		39.259	0.00150253
38.9848	0.00518874		40.2652	0.000176418		40.2929	0.00210754		39.3167	0.0011269
39.0419	0.00605353		40.3241	0.000529255		40.3519	0.00172435		39.3743	0.000626056
39.099	0.00605353		40.3831	0.000705674		40.4108	0.00191595		39.4319	0.000626056
39.1561	0.00735071		40.442	0.000352837		40.4698	0.00153276		39.4895	0.000250422
39.2132	0.00648592		40.5009	0.000176418		40.5288	0.00172435		39.5471	0.000125211
39.2703	0.00605353		40.5599	0.000176418		40.5878	0.00134116		39.6047	0.000751267
39.3274	0.00432395		40.6188	0.000352837		40.6468	0.00114957		39.6623	0.000876478
39.3845	0.00389155		40.6778	0.000176418		40.7057	0.000574785		39.72	0.000876478
39.4416	0.00302676		40.7367	-0.000176418		40.7647	0.00076638		39.7776	0.000626056
39.4987	0.00302676		40.7956	0		40.8237	0.00076638		39.8352	0.000500845
39.5558	0.00259437		40.8546	0		40.8827	0.00114957		39.8928	0.000375633
39.6129	0.00389155		40.9135	0		40.9417	0.00153276		39.9504	0.000375633
39.67	0.00345916		40.9724	0.000176418		41.0006	0.00153276		40.008	0.000250422
39.7271	0.00302676		41.0314	0.000705674		41.0596	0.00114957		40.0656	0.000500845
39.7842	0.00302676		41.0903	0.000176418		41.1186	0.000957974		40.1233	0.000626056
39.8413	0.00216197		41.1493	0.000352837		41.1776	0.000957974		40.1809	0.000500845
39.8984	0.00172958		41.2082	0		41.2366	0.000574785		40.2385	0.000500845
39.9555	0.00259437		41.2671	-0.000176418		41.2955	0.000957974		40.2961	0.000250422
40.0126	0.00345916		41.3261	-0.000352837		41.3545	0.00153276		40.3537	0.000375633
40.0697	0.00259437		41.385	0		41.4135	0.00153276		40.4113	0
40.1268	0.00432395		41.444	-0.000352837		41.4725	0.00134116		40.4689	-0.000125211
40.1839	0.00345916		41.5029	-0.000352837		41.5315	0.000957974		40.5265	-0.000626056
40.241	0.00259437		41.5618	-0.000705674		41.5904	0.00076638		40.5842	-0.000500845
40.2981	0.00172958		41.6208	-0.000352837		41.6494	0.000191595		40.6418	-0.000626056
40.3552	0.00345916		41.6797	-0.000176418		41.7084	0.00038319		40.6994	-0.000500845
40.4123	0.00259437		41.7387	-0.000176418		41.7674	0.000574785		40.757	-0.000500845
40.4694	0.00302676		41.7976	0		41.8264	0.00076638		40.8146	0.000250422
40.5265	0.00389155		41.8565	0.000352837		41.8853	0.000574785		40.8722	0.000250422
40.5836	0.00389155		41.9155	0		41.9443	0.00076638		40.9298	0.000250422
40.6407	0.00216197		41.9744	-0.000352837		42.0033	0.00134116		40.9875	0.000375633
40.6978	0.00172958		42.0333	-0.000176418		42.0623	0.00172435		41.0451	0.000626056
40.7549	0.00129718		42.0923	-0.000176418		42.1212	0.00210754		41.1027	0.000125211
40.8121	0		42.1512	-0.000176418		42.1802	0.00268233		41.1603	0
40.8692	-0.000432395		42.2102	0		42.2392	0.00325711		41.2179	0.000125211
40.9263	0		42.2691	0.000176418		42.2982	0.0038319		41.2755	0.000125211
40.9834	0.000432395		42.328	0.000529255		42.3572	0.00402349		41.3331	0
41.0405	0.000432395		42.387	0.000352837		42.4161	0.00459828		41.3908	0.000125211
41.0976	0		42.4459	0.000529255		42.4751	0.00498147		41.4484	0.000125211
41.1547	0.000432395		42.5049	0.000882092		42.5341	0.00555625		41.506	-0.000125211
41.2118	-0.000432395		42.5638	0.000882092		42.5931	0.00555625		41.5636	-0.000125211
41.2689	-0.00172958		42.6227	0.00158777		42.6521	0.00536466		41.6212	-0.000250422
41.326	0		42.6817	0.0019406		42.711	0.00593944		41.6788	-0.000375633
41.3831	0.000432395		42.7406	0.0019406		42.77	0.00632263		41.7364	-0.000125211
41.4402	0.000864789		42.7995	0.00211702		42.829	0.00670582		41.794	-0.000125211
41.4973	0.00216197		42.8585	0.00264628		42.888	0.00689742		41.8517	-0.000626056
41.5544	0.00259437		42.9174	0.00264628		42.947	0.0076638		41.9093	-0.000751267
41.6115	0.000864789		42.9764	0.00335195		43.0059	0.0074722		41.9669	-0.000751267
41.6686	0.000864789		43.0353	0.00352837		43.0649	0.0074722		42.0245	-0.00100169
41.7257	0.00129718		43.0942	0.00405762		43.1239	0.0076638		42.0821	-0.0011269
41.7828	0.00129718		43.1532	0.00423404		43.1829	0.0074722		42.1397	-0.000751267
41.8399	0.00129718		43.2121	0.00423404		43.2419	0.00728061		42.1973	-0.000626056
41.897	0.00172958		43.2711	0.00441046		43.3008	0.00708901		42.255	-0.000500845
41.9541	0.00172958		43.33	0.0047633		43.3598	0.00670582		42.3126	-0.000375633
42.0112	0.000864789		43.3889	0.00458688		43.4188	0.00613104		42.3702	0.000125211
42.0683	0.000864789		43.4479	0.00441046		43.4778	0.00632263		42.4278	-0.000125211
42.1254	0.000432395		43.5068	0.00493972		43.5367	0.00574785		42.4854	-0.000125211
42.1825	0.000864789		43.5657	0.0047633		43.5957	0.00517306		42.543	-0.000125211
42.2396	0.00172958		43.6247	0.0047633		43.6547	0.00536466		42.6006	0.000125211
42.2967	0.00129718		43.6836	0.00370479		43.7137	0.00517306		42.6582	0.000125211
42.3538	0.00259437		43.7426	0.00405762		43.7727	0.00478987		42.7159	0.00100169
42.4109	0.00259437		43.8015	0.00335195		43.8316	0.00459828		42.7735	0.00150253
42.468	0.00172958		43.8604	0.00335195		43.8906	0.00536466		42.8311	0.00212859
42.5251	0.00172958		43.9194	0.00299911		43.9496	0.00498147		42.8887	0.00212859
42.5822	0.00259437		43.9783	0.00352837		44.0086	0.00440668		42.9463	0.00237901
42.6393	0.00129718		44.0373	0.00299911		44.0676	0.00325711		43.0039	0.00262943
42.6964	0.00259437		44.0962	0.00299911		44.1265	0.00287392		43.0615	0.00275464
42.7535	0.00475634		44.1551	0.00246986		44.1855	0.00210754		43.1192	0.00300507
42.8106	0.00735071		44.2141	0.00246986		44.2445	0.00153276		43.1768	0.00325549
42.8677	0.00864789		44.273	0.0019406		44.3035	0.00172435		43.2344	0.0033807
42.9248	0.0112423		44.3319	0.00229344		44.3625	0.00268233		43.292	0.0033807
42.9819	0.0125394		44.3909	0.0019406		44.4214	0.00306552		43.3496	0.00363112
43.039	0.0108099		44.4498	0.0019406		44.4804	0.00306552		43.4072	0.00388155
43.0961	0.00908029		44.5088	0.00158777		44.5394	0.0036403		43.4648	0.0045076
43.1532	0.0103775		44.5677	0.00158777		44.5984	0.00325711		43.5225	0.00488323
43.2103	0.00951268		44.6266	0.00105851		44.6574	0.00229914		43.5801	0.00525887
43.2674	0.0112423		44.6856	0.000529255		44.7163	0.00210754		43.6377	0.00500845
43.3245	0.0121071		44.7445	0.000352837		44.7753	0.00210754		43.6953	0.00488323
43.3816	0.0112423		44.8035	0.000352837		44.8343	0.00172435		43.7529	0.00463281
43.4388	0.0103775		44.8624	0.00105851		44.8933	0.00134116		43.8105	0.0045076
43.4959	0.00951268		44.9213	0.00123493		44.9522	0.00172435		43.8681	0.00400676
43.553	0.00648592		44.9803	0.00141135		45.0112	0.00210754		43.9257	0.00438239
43.6101	0.00691832		45.0392	0.00123493		45.0702	0.00191595		43.9834	0.00375633
43.6672	0.00648592		45.0982	0.00123493		45.1292	0.00153276		44.041	0.00363112
43.7243	0.00605353		45.1571	0.000529255		45.1882	0.00229914		44.0986	0.00275464
43.7814	0.00605353		45.216	0.000176418		45.2471	0.00210754		44.1562	0.00237901
43.8385	0.00518874		45.275	0		45.3061	0.00172435		44.2138	0.00150253
43.8956	0.00475634		45.3339	0.000176418		45.3651	0.00172435		44.2714	0.00137732
43.9527	0.00518874		45.3928	0.000176418		45.4241	0.00229914		44.329	0.000626056
44.0098	0.00389155		45.4518	0.000176418		45.4831	0.00210754		44.3867	0.000626056
44.0669	0.00345916		45.5107	0		45.542	0.00229914		44.4443	0.000125211
44.124	0.00389155		45.5697	0		45.601	0.00229914		44.5019	0.000250422
44.1811	0.00302676		45.6286	-0.000352837		45.66	0.00210754		44.5595	0.000250422
44.2382	0.00302676		45.6875	-0.000352837		45.719	0.00210754		44.6171	0.000375633
44.2953	0.00259437		45.7465	0.000176418		45.778	0.00210754		44.6747	0.000751267
44.3524	0.00172958		45.8054	0.000176418		45.8369	0.00210754		44.7323	0.00100169
44.4095	0.00129718		45.8644	0.000176418		45.8959	0.00210754		44.79	0.0011269
44.4666	0.00129718		45.9233	0.000705674		45.9549	0.00229914		44.8476	0.000876478
44.5237	0.00129718		45.9822	0.00105851		46.0139	0.00229914		44.9052	0.000876478
44.5808	0.00172958		46.0412	0.000529255		46.0729	0.00172435		44.9628	0.000751267
44.6379	0.00172958		46.1001	0.000705674		46.1318	0.00191595		45.0204	0.0011269
44.695	0.00216197		46.159	0.000882092		46.1908	0.00172435		45.078	0.000751267
44.7521	0.00302676		46.218	0.000529255		46.2498	0.00172435		45.1356	0.000876478
44.8092	0.00216197		46.2769	0.000176418		46.3088	0.00134116		45.1932	0.000876478
44.8663	0.00172958		46.3359	0.000529255		46.3678	0.00172435		45.2509	0.000751267
44.9234	0.00172958		46.3948	0.000176418		46.4267	0.00134116		45.3085	0
44.9805	0.00259437		46.4537	0		46.4857	0.00134116		45.3661	0.000250422
45.0376	0.00129718		46.5127	0.000352837		46.5447	0.00114957		45.4237	0.000375633
45.0947	0.00129718		46.5716	0.000176418		46.6037	0.000957974		45.4813	0.000375633
45.1518	0.00216197		46.6306	0.000176418		46.6626	0.00210754		45.5389	0.000500845
45.2089	0.00259437		46.6895	0.000529255		46.7216	0.00210754		45.5965	0.000876478
45.266	0.00216197		46.7484	0.000529255		46.7806	0.00191595		45.6542	0.000876478
45.3231	0.00345916		46.8074	0		46.8396	0.00229914		45.7118	0.000626056
45.3802	0.00475634		46.8663	0.000176418		46.8986	0.00249073		45.7694	0.000751267
45.4373	0.00389155		46.9252	-0.000705674		46.9575	0.00134116		45.827	0.000626056
45.4944	0.00345916		46.9842	-0.000705674		47.0165	0.00153276		45.8846	0.000500845
45.5515	0.00216197		47.0431	-0.000529255		47.0755	0.00210754		45.9422	0.000250422
45.6086	0.00172958		47.1021	-0.000882092		47.1345	0.00153276		45.9998	0.000250422
45.6657	0.000432395		47.161	-0.000882092		47.1935	0.00172435		46.0575	0
45.7228	0.00172958		47.2199	0.000176418		47.2524	0.00172435		46.1151	-0.000125211
45.7799	0.00172958		47.2789	0.000176418		47.3114	0.00134116		46.1727	-0.000125211
45.837	0.00216197		47.3378	0.000529255		47.3704	0.00076638		46.2303	-0.000375633
45.8941	0.00172958		47.3968	0.00123493		47.4294	0.00134116		46.2879	-0.000626056
45.9512	0.00259437		47.4557	0.000882092		47.4884	0.00134116		46.3455	-0.000876478
46.0083	0.00172958		47.5146	0.000352837		47.5473	0.00114957		46.4031	-0.00137732
46.0655	0.00216197		47.5736	0.000529255		47.6063	0.00153276		46.4607	-0.00150253
46.1226	0.00216197		47.6325	-0.000352837		47.6653	0.00210754		46.5184	-0.00187817
46.1797	0.00172958		47.6914	-0.000705674		47.7243	0.00229914		46.576	-0.00162774
46.2368	0.00259437		47.7504	-0.000352837		47.7833	0.00229914		46.6336	-0.00200338
46.2939	0.00216197		47.8093	-0.000705674		47.8422	0.00306552		46.6912	-0.00162774
46.351	0.00216197		47.8683	-0.000882092		47.9012	0.0038319		46.7488	-0.00175296
46.4081	0.00345916		47.9272	-0.000529255		47.9602	0.00402349		46.8064	-0.00150253
46.4652	0.00389155		47.9861	-0.000352837		48.0192	0.0036403		46.864	-0.00200338
46.5223	0.00302676		48.0451	-0.000352837		48.0781	0.00459828		46.9217	-0.00137732
46.5794	0.00389155		48.104	0		48.1371	0.00440668		46.9793	-0.00137732
46.6365	0.00389155		48.163	-0.000176418		48.1961	0.00459828		47.0369	-0.00100169
46.6936	0.00259437		48.2219	0.000352837		48.2551	0.00498147		47.0945	-0.000626056
46.7507	0.00216197		48.2808	0.000882092		48.3141	0.00632263		47.1521	-0.000375633
46.8078	0.00216197		48.3398	0.000882092		48.373	0.00651423		47.2097	-0.000626056
46.8649	0.000864789		48.3987	0.00141135		48.432	0.00689742		47.2673	-0.000876478
46.922	0.000864789		48.4577	0.00176418		48.491	0.00689742		47.325	-0.0011269
46.9791	0.000864789		48.5166	0.00158777		48.55	0.00728061		47.3826	-0.00137732
47.0362	0.00172958		48.5755	0.00158777		48.609	0.0074722		47.4402	-0.00150253
47.0933	0.00129718		48.6345	0.00264628		48.6679	0.0076638		47.4978	-0.00162774
47.1504	0.00216197		48.6934	0.00264628		48.7269	0.00843017		47.5554	-0.00137732
47.2075	0.00216197		48.7523	0.00317553		48.7859	0.00919655		47.613	-0.00150253
47.2646	0.00216197		48.8113	0.00335195		48.8449	0.0105377		47.6706	-0.00137732
47.3217	0.00129718		48.8702	0.00370479		48.9039	0.0109209		47.7282	-0.000876478
47.3788	0.00172958		48.9292	0.00352837		48.9628	0.0113041		47.7859	-0.0011269
47.4359	0.00129718		48.9881	0.00370479		49.0218	0.0126453		47.8435	-0.00100169
47.493	0.00259437		49.047	0.00388121		49.0808	0.0139864		47.9011	-0.000876478
47.5501	0.00432395		49.106	0.00458688		49.1398	0.0139864		47.9587	-0.000751267
47.6072	0.00475634		49.1649	0.00511613		49.1988	0.015136		48.0163	-0.000626056
47.6643	0.00518874		49.2239	0.00582181		49.2577	0.0164772		48.0739	-0.000375633
47.7214	0.00518874		49.2828	0.00652748		49.3167	0.0170519		48.1315	-0.000375633
47.7785	0.00302676		49.3417	0.00705674		49.3757	0.0174351		48.1892	-0.000125211
47.8356	0.00172958		49.4007	0.00776241		49.4347	0.0183931		48.2468	-0.000250422
47.8927	0.00302676		49.4596	0.00846808		49.4936	0.0185847		48.3044	-0.000751267
47.9498	0.00259437		49.5185	0.00846808		49.5526	0.0185847		48.362	-0.000250422
48.0069	0.00259437		49.5775	0.00811525		49.6116	0.0182015		48.4196	-0.000500845
48.064	0.00389155		49.6364	0.00846808		49.6706	0.0174351		48.4772	-0.000500845
48.1211	0.00302676		49.6954	0.00846808		49.7296	0.0164772		48.5348	-0.000500845
48.1782	0.00216197		49.7543	0.00882092		49.7885	0.0159024		48.5925	-0.000500845
48.2353	0.00172958		49.8132	0.00987943		49.8475	0.0153276		48.6501	-0.000626056
48.2924	0.00172958		49.8722	0.0109379		49.9065	0.0145612		48.7077	-0.000375633
48.3495	0.00172958		49.9311	0.0114672		49.9655	0.0139864		48.7653	-0.000500845
48.4066	0.00345916		49.9901	0.0116436		50.0245	0.0130285		48.8229	-0.000375633
48.4637	0.00302676		50.049	0.0116436		50.0834	0.0120705		48.8805	-0.000626056
48.5208	0.00475634		50.1079	0.0111144		50.1424	0.0107293		48.9381	-0.000751267
48.5779	0.00562113		50.1669	0.0109379		50.2014	0.00938815		48.9957	-0.00125211
48.635	0.00562113		50.2258	0.0109379		50.2604	0.00843017		49.0534	-0.00187817
48.6921	0.00605353		50.2847	0.0111144		50.3194	0.00804698		49.111	-0.00212859
48.7493	0.00691832		50.3437	0.0104087		50.3783	0.00670582		49.1686	-0.00187817
48.8064	0.00475634		50.4026	0.0107615		50.4373	0.00632263		49.2262	-0.00162774
48.8635	0.00432395		50.4616	0.0102323		50.4963	0.00613104		49.2838	-0.00150253
48.9206	0.00389155		50.5205	0.00917376		50.5553	0.00498147		49.3414	-0.00137732
48.9777	0.00259437		50.5794	0.00793883		50.6143	0.00440668		49.399	-0.0011269
49.0348	0.00302676		50.6384	0.00740957		50.6732	0.0038319		49.4567	-0.00125211
49.0919	0.00302676		50.6973	0.00599823		50.7322	0.0036403		49.5143	-0.00175296
49.149	0.00475634		50.7563	0.00529255		50.7912	0.00268233		49.5719	-0.00162774
49.2061	0.00648592		50.8152	0.00458688		50.8502	0.00306552		49.6295	-0.00125211
49.2632	0.0082155		50.8741	0.00423404		50.9092	0.00229914		49.6871	-0.00175296
49.3203	0.00864789		50.9331	0.00370479		50.9681	0.00229914		49.7447	-0.00175296
49.3774	0.0121071		50.992	0.00264628		51.0271	0.00153276		49.8023	-0.00175296
49.4345	0.0125394		51.0509	0.00229344		51.0861	0.00229914		49.86	-0.00175296
49.4916	0.0129718		51.1099	0.00211702		51.1451	0.00172435		49.9176	-0.00187817
49.5487	0.0134042		51.1688	0.00176418		51.204	0.00210754		49.9752	-0.00175296
49.6058	0.014269		51.2278	0.00105851		51.263	0.00229914		50.0328	-0.00175296
49.6629	0.0138366		51.2867	0.00105851		51.322	0.00268233		50.0904	-0.00175296
49.72	0.0155662		51.3456	0.000705674		51.381	0.00210754		50.148	-0.00212859
49.7771	0.0168634		51.4046	0.000529255		51.44	0.00249073		50.2056	-0.00237901
49.8342	0.0177282		51.4635	0.000176418		51.4989	0.00249073		50.2632	-0.00212859
49.8913	0.018593		51.5225	0.000529255		51.5579	0.00306552		50.3209	-0.00212859
49.9484	0.018593		51.5814	0.000882092		51.6169	0.00306552		50.3785	-0.00187817
50.0055	0.0177282		51.6403	0.000705674		51.6759	0.00287392		50.4361	-0.00175296
50.0626	0.0177282		51.6993	0.000529255		51.7349	0.00268233		50.4937	-0.00175296
50.1197	0.016431		51.7582	0.000529255		51.7938	0.00229914		50.5513	-0.00187817
50.1768	0.016431		51.8172	0.000176418		51.8528	0.00153276		50.6089	-0.00175296
50.2339	0.016431		51.8761	0		51.9118	0.00172435		50.6665	-0.00162774
50.291	0.0147014		51.935	0		51.9708	0.00191595		50.7242	-0.00175296
50.3481	0.0125394		51.994	0		52.0298	0.00210754		50.7818	-0.0011269
50.4052	0.0116747		52.0529	0		52.0887	0.00249073		50.8394	-0.00137732
50.4623	0.00951268		52.1118	0.000176418		52.1477	0.00306552		50.897	-0.00150253
50.5194	0.00864789		52.1708	0.000352837		52.2067	0.00287392		50.9546	-0.00187817
50.5765	0.00864789		52.2297	0.000882092		52.2657	0.00287392		51.0122	-0.00162774
50.6336	0.00778311		52.2887	0.000529255		52.3247	0.00344871		51.0698	-0.00162774
50.6907	0.0082155		52.3476	0.000705674		52.3836	0.0038319		51.1275	-0.00162774
50.7478	0.00735071		52.4065	0.00123493		52.4426	0.00344871		51.1851	-0.00187817
50.8049	0.00648592		52.4655	0.000529255		52.5016	0.00421509		51.2427	-0.00150253
50.862	0.00605353		52.5244	0.000176418		52.5606	0.00459828		51.3003	-0.00162774
50.9191	0.00605353		52.5834	0.000705674		52.6195	0.00478987		51.3579	-0.00187817
50.9762	0.00562113		52.6423	0.000529255		52.6785	0.00478987		51.4155	-0.00187817
51.0333	0.00648592		52.7012	-0.000176418		52.7375	0.00574785		51.4731	-0.00137732
51.0904	0.00648592		52.7602	0.00105851		52.7965	0.00555625		51.5307	-0.00137732
51.1475	0.00648592		52.8191	0.00105851		52.8555	0.00613104		51.5884	-0.00150253
51.2046	0.00518874		52.878	0.000882092		52.9144	0.00670582		51.646	-0.00162774
51.2617	0.00389155		52.937	0.00123493		52.9734	0.00670582		51.7036	-0.00125211
51.3188	0.00216197		52.9959	0.00211702		53.0324	0.00632263		51.7612	-0.0011269
51.376	0.000864789		53.0549	0.00141135		53.0914	0.00689742		51.8188	-0.00137732
51.4331	-0.000432395		53.1138	0.0019406		53.1504	0.00651423		51.8764	-0.0011269
51.4902	0		53.1727	0.00229344		53.2093	0.00555625		51.934	-0.00125211
51.5473	0.00129718		53.2317	0.00229344		53.2683	0.00651423		51.9917	-0.00150253
51.6044	0.00129718		53.2906	0.00246986		53.3273	0.00689742		52.0493	-0.00175296
51.6615	0.00129718		53.3496	0.00299911		53.3863	0.00689742		52.1069	-0.00187817
51.7186	0.00172958		53.4085	0.00299911		53.4453	0.00823858		52.1645	-0.00200338
51.7757	0.00216197		53.4674	0.00388121		53.5042	0.00996293		52.2221	-0.00175296
51.8328	0.000864789		53.5264	0.00423404		53.5632	0.0111125		52.2797	-0.00150253
51.8899	0		53.5853	0.00388121		53.6222	0.01322		52.3373	-0.00137732
51.947	0		53.6442	0.00370479		53.6812	0.0157108		52.395	-0.00125211
52.0041	-0.000432395		53.7032	0.00423404		53.7402	0.0191595		52.4526	-0.00100169
52.0612	-0.000864789		53.7621	0.00388121		53.7991	0.0224166		52.5102	-0.00100169
52.1183	0		53.8211	0.00423404		53.8581	0.0254821		52.5678	-0.00150253
52.1754	0.00172958		53.88	0.0047633		53.9171	0.029314		52.6254	-0.00150253
52.2325	0.00259437		53.9389	0.00599823		53.9761	0.0323795		52.683	-0.00125211
52.2896	0.00345916		53.9979	0.00758599		54.035	0.0348703		52.7406	-0.00137732
52.3467	0.00432395		54.0568	0.00917376		54.094	0.0387022		52.7982	-0.0011269
52.4038	0.00345916		54.1158	0.0105851		54.153	0.0429173		52.8559	-0.000751267
52.4609	0.00259437		54.1747	0.0121729		54.212	0.0467492		52.9135	-0.000626056
52.518	0.00129718		54.2336	0.0141135		54.271	0.0521138		52.9711	-0.00100169
52.5751	0.000432395		54.2926	0.0164069		54.3299	0.0582448		53.0287	-0.000751267
52.6322	0.000864789		54.3515	0.0188768		54.3889	0.0643759		53.0863	-0.000751267
52.6893	0.00172958		54.4104	0.0225816		54.4479	0.0714649		53.1439	-0.000876478
52.7464	0.00302676		54.4694	0.0255807		54.5069	0.0785539		53.2015	-0.00100169
52.8035	0.00345916		54.5283	0.0285798		54.5659	0.0860261		53.2592	-0.00100169
52.8606	0.00389155		54.5873	0.0321082		54.6248	0.0940731		53.3168	-0.00100169
52.9177	0.00389155		54.6462	0.0358129		54.6838	0.10212		53.3744	-0.0011269
52.9748	0.00518874		54.7051	0.0398706		54.7428	0.108634		53.432	-0.00100169
53.0319	0.00518874		54.7641	0.0448103		54.8018	0.114957		53.4896	-0.0011269
53.089	0.00518874		54.823	0.0509849		54.8608	0.12013		53.5472	-0.000626056
53.1461	0.00605353		54.882	0.0568067		54.9197	0.123004		53.6048	-0.000375633
53.2032	0.00562113		54.9409	0.0636871		54.9787	0.12492		53.6625	-0.000250422
53.2603	0.00562113		54.9998	0.0709202		55.0377	0.127027		53.7201	-0.000125211
53.3174	0.00518874		55.0588	0.0786826		55.0967	0.126836		53.7777	-0.000375633
53.3745	0.00605353		55.1177	0.0860922		55.1557	0.126261		53.8353	-0.000500845
53.4316	0.00735071		55.1767	0.0933253		55.2146	0.125495		53.8929	-0.000500845
53.4887	0.00735071		55.2356	0.0995		55.2736	0.122429		53.9505	-0.0011269
53.5458	0.00648592		55.2945	0.104616		55.3326	0.119938		54.0081	-0.00100169
53.6029	0.00778311		55.3535	0.109556		55.3916	0.11898		54.0657	-0.000500845
53.66	0.00994508		55.4124	0.112731		55.4506	0.117256		54.1234	-0.00100169
53.7171	0.00994508		55.4713	0.113966		55.5095	0.11649		54.181	-0.00150253
53.7742	0.0108099		55.5303	0.114496		55.5685	0.117448		54.2386	-0.00187817
53.8313	0.0125394		55.5892	0.114319		55.6275	0.118597		54.2962	-0.00250422
53.8884	0.0138366		55.6482	0.112908		55.6865	0.119172		54.3538	-0.00275464
53.9455	0.0155662		55.7071	0.11132		55.7454	0.120513		54.4114	-0.00262943
54.0026	0.0177282		55.766	0.109732		55.8044	0.122046		54.469	-0.0022538
54.0598	0.0207549		55.825	0.109556		55.8634	0.124345		54.5267	-0.00162774
54.1169	0.0237817		55.8839	0.10885		55.9224	0.125878		54.5843	-0.00137732
54.174	0.0268085		55.9429	0.107615		55.9814	0.127411		54.6419	-0.00162774
54.2311	0.0289704		56.0018	0.107615		56.0403	0.130285		54.6995	-0.00137732
54.2882	0.0315648		56.0607	0.107615		56.0993	0.131626		54.7571	-0.00150253
54.3453	0.0354564		56.1197	0.107615		56.1583	0.133542		54.8147	-0.0011269
54.4024	0.0371859		56.1786	0.108497		56.2173	0.135458		54.8723	-0.000751267
54.4595	0.0419423		56.2375	0.109556		56.2763	0.139289		54.93	-0.000500845
54.5166	0.0454014		56.2965	0.111144		56.3352	0.140822		54.9876	-0.00100169
54.5737	0.0505902		56.3554	0.113613		56.3942	0.144846		55.0452	-0.00137732
54.6308	0.0562113		56.4144	0.115378		56.4532	0.149444		55.1028	-0.00175296
54.6879	0.0644268		56.4733	0.116789		56.5122	0.153851		55.1604	-0.00212859
54.745	0.0696156		56.5322	0.119435		56.5712	0.157874		55.218	-0.00187817
54.8021	0.0786958		56.5912	0.121552		56.6301	0.164388		55.2756	-0.00150253
54.8592	0.0864789		56.6501	0.123493		56.6891	0.169945		55.3332	-0.00125211
54.9163	0.0951268		56.7091	0.124728		56.7481	0.17416		55.3909	-0.000876478
54.9734	0.105072		56.768	0.126668		56.8071	0.177992		55.4485	-0.000751267
55.0305	0.112855		56.8269	0.129491		56.8661	0.181057		55.5061	-0.000876478
55.0876	0.121071		56.8859	0.131608		56.925	0.180099		55.5637	-0.000876478
55.1447	0.128421		56.9448	0.135137		56.984	0.177034		55.6213	-0.00100169
55.2018	0.132745		57.0037	0.1399		57.043	0.172627		55.6789	-0.00137732
55.2589	0.134042		57.0627	0.145016		57.102	0.165921		55.7365	-0.00162774
55.316	0.137934		57.1216	0.149956		57.1609	0.157108		55.7942	-0.00187817
55.3731	0.137934		57.1806	0.154366		57.2199	0.148294		55.8518	-0.00212859
55.4302	0.137502		57.2395	0.157894		57.2789	0.13814		55.9094	-0.00175296
55.4873	0.135772		57.2984	0.161776		57.3379	0.126069		55.967	-0.00175296
55.5444	0.13534		57.3574	0.163011		57.3969	0.113999		56.0246	-0.00175296
55.6015	0.13188		57.4163	0.163011		57.4558	0.102886		56.0822	-0.00137732
55.6586	0.128421		57.4753	0.162305		57.5148	0.0911992		56.1398	-0.000876478
55.7157	0.126692		57.5342	0.159129		57.5738	0.0804698		56.1975	-0.000626056
55.7728	0.126692		57.5931	0.152778		57.6328	0.0708901		56.2551	-0.000250422
55.8299	0.125394		57.6521	0.146251		57.6918	0.0626515		56.3127	0.000375633
55.887	0.126692		57.711	0.137959		57.7507	0.0538382		56.3703	0.000500845
55.9441	0.129718		57.7699	0.127903		57.8097	0.0471323		56.4279	0.0011269
56.0012	0.129718		57.8289	0.117848		57.8687	0.0406181		56.4855	0.00187817
56.0583	0.131448		57.8878	0.10691		57.9277	0.0360198		56.5431	0.00262943
56.1154	0.13361		57.9468	0.0956188		57.9867	0.0314216		56.6007	0.0033807
56.1725	0.135772		58.0057	0.0839752		58.0456	0.0285476		56.6584	0.00438239
56.2296	0.134907		58.0646	0.0735665		58.1046	0.0258653		56.716	0.00463281
56.2867	0.137069		58.1236	0.0631578		58.1636	0.024141		56.7736	0.00500845
56.3438	0.138366		58.1825	0.0550425		58.2226	0.022225		56.8312	0.0056345
56.4009	0.139663		58.2415	0.0472801		58.2816	0.0216502		56.8888	0.00613535
56.458	0.140961		58.3004	0.0414583		58.3405	0.0216502		56.9464	0.00626056
56.5151	0.144852		58.3593	0.0358129		58.3995	0.021267		57.004	0.00638577
56.5722	0.149609		58.4183	0.0315789		58.4585	0.0220334		57.0617	0.00613535
56.6293	0.1535		58.4772	0.0273449		58.5175	0.0218418		57.1193	0.00601013
56.6865	0.157824		58.5361	0.0246986		58.5764	0.0220334		57.1769	0.0056345
56.7436	0.163878		58.5951	0.0218759		58.6354	0.021267		57.2345	0.00525887
56.8007	0.169931		58.654	0.0202881		58.6944	0.022225		57.2921	0.00525887
56.8578	0.175552		58.713	0.0190532		58.7534	0.0224166		57.3497	0.00438239
56.9149	0.182038		58.7719	0.0185239		58.8124	0.0239494		57.4073	0.00375633
56.972	0.187659		58.8308	0.0179947		58.8713	0.0258653		57.465	0.00325549
57.0291	0.191118		58.8898	0.0178183		58.9303	0.028356		57.5226	0.00237901
57.0862	0.19674		58.9487	0.0176418		58.9893	0.0308468		57.5802	0.00150253
57.1433	0.199766		59.0077	0.0183475		59.0483	0.0346787		57.6378	0.00150253
57.2004	0.202361		59.0666	0.0190532		59.1073	0.0396601		57.6954	0.000876478
57.2575	0.202793		59.1255	0.0201117		59.1662	0.045408		57.753	0.000125211
57.3146	0.203226		59.1845	0.020641		59.2252	0.0526886		57.8106	0.000125211
57.3717	0.198902		59.2434	0.0218759		59.2842	0.0609272		57.8682	0.000125211
57.4288	0.193713		59.3024	0.0224051		59.3432	0.0695489		57.9259	-0.000500845
57.4859	0.185065		59.3613	0.0229344		59.4022	0.0795119		57.9835	-0.000626056
57.543	0.175985		59.4202	0.0243457		59.4611	0.090816		58.0411	-0.000500845
57.6001	0.163878		59.4792	0.0273449		59.5201	0.102503		58.0987	-0.000751267
57.6572	0.151771		59.5381	0.030344		59.5791	0.115532		58.1563	-0.0011269
57.7143	0.137934		59.597	0.034578		59.6381	0.128943		58.2139	-0.000751267
57.7714	0.125827		59.656	0.0398706		59.6971	0.141205		58.2715	-0.000626056
57.8285	0.11199		59.7149	0.045516		59.756	0.15251		58.3292	-0.000500845
57.8856	0.0998832		59.7739	0.051867		59.815	0.163814		58.3868	0
57.9427	0.0864789		59.8328	0.0605115		59.874	0.172052		58.4444	0.000876478
57.9998	0.0761015		59.8917	0.0702145		59.933	0.180291		58.502	0.00175296
58.0569	0.0670212		59.9507	0.0809761		59.992	0.186422		58.5596	0.00350591
58.114	0.0592381		60.0096	0.0915612		60.0509	0.189487		58.6172	0.00638577
58.1711	0.0523198		60.0686	0.104616		60.1099	0.189679		58.6748	0.00964126
58.2282	0.0479958		60.1275	0.117318		60.1689	0.188529		58.7325	0.0151505
58.2853	0.0441043		60.1864	0.129315		60.2279	0.183356		58.7901	0.0222876
58.3424	0.0393479		60.2454	0.140782		60.2868	0.176267		58.8477	0.0321793
58.3995	0.035024		60.3043	0.152602		60.3458	0.168603		58.9053	0.0448256
58.4566	0.0337268		60.3632	0.161246		60.4048	0.160173		58.9629	0.0621047
58.5137	0.0324296		60.4222	0.167421		60.4638	0.149827		59.0205	0.0828898
58.5708	0.0315648		60.4811	0.172008		60.5228	0.139098		59.0781	0.109309
58.6279	0.0311324		60.5401	0.174301		60.5817	0.129135		59.1357	0.140487
58.685	0.032862		60.599	0.174125		60.6407	0.118406		59.1934	0.177675
58.7421	0.0319972		60.6579	0.171655		60.6997	0.108826		59.251	0.220497
58.7992	0.0307		60.7169	0.167068		60.7587	0.100779		59.3086	0.268703
58.8563	0.0285381		60.7758	0.160894		60.8177	0.0944563		59.3662	0.321918
58.9134	0.0268085		60.8348	0.153484		60.8766	0.0894748		59.4238	0.378138
58.9705	0.0289704		60.8937	0.14484		60.9356	0.0877505		59.4814	0.436736
59.0276	0.0289704		60.9526	0.134607		60.9946	0.0862177		59.539	0.495586
59.0847	0.0307		61.0116	0.124551		61.0536	0.0858345		59.5967	0.551931
59.1418	0.0332944		61.0705	0.11379		61.1126	0.0866009		59.6543	0.604645
59.1989	0.0363212		61.1294	0.104263		61.1715	0.087942		59.7119	0.6526
59.256	0.0363212		61.1884	0.0956188		61.2305	0.0885168		59.7695	0.692918
59.3132	0.0410775		61.2473	0.0889149		61.2895	0.0906244		59.8271	0.721967
59.3703	0.0445367		61.3063	0.0834459		61.3485	0.0927319		59.8847	0.740123
59.4274	0.049293		61.3652	0.0806232		61.4075	0.0948395		59.9423	0.746258
59.4845	0.0553465		61.4241	0.0778005		61.4664	0.096947		60	0.739247
59.5416	0.063562		61.4831	0.0763892		61.5254	0.100013		60.0576	0.720465
59.5987	0.0700479		61.542	0.076742		61.5844	0.101162		60.1152	0.690915
59.6558	0.0791282		61.601	0.0776241		61.6434	0.102886		60.1728	0.6526
59.7129	0.0890733		61.6599	0.0797411		61.7023	0.105377		60.2304	0.605521
59.77	0.100748		61.7188	0.082211		61.7613	0.107676		60.288	0.552056
59.8271	0.113287		61.7778	0.0841516		61.8203	0.109017		60.3456	0.493707
59.8842	0.127989		61.8367	0.0859158		61.8793	0.112275		60.4032	0.435234
59.9413	0.141393		61.8956	0.0882092		61.9383	0.117639		60.4609	0.377011
59.9984	0.156527		61.9546	0.0892677		61.9972	0.122046		60.5185	0.321918
60.0555	0.170364		62.0135	0.0903262		62.0562	0.127027		60.5761	0.270957
60.1126	0.180741		62.0725	0.0926197		62.1152	0.132775		60.6337	0.224253
60.1697	0.189389		62.1314	0.094031		62.1742	0.13814		60.6913	0.182933
60.2268	0.199766		62.1903	0.096148		62.2332	0.142547		60.7489	0.147123
60.2839	0.204523		62.2493	0.0979122		62.2921	0.146953		60.8065	0.115319
60.341	0.207982		62.3082	0.101088		62.3511	0.15021		60.8642	0.0894007
60.3981	0.209279		62.3672	0.104087		62.4101	0.153659		60.9218	0.0682401
60.4552	0.209279		62.4261	0.107968		62.4691	0.15615		60.9794	0.0512114
60.5123	0.20409		62.485	0.112202		62.5281	0.157299		61.037	0.0376886
60.5694	0.199334		62.544	0.116789		62.587	0.158257		61.0946	0.0276717
60.6265	0.190254		62.6029	0.122082		62.646	0.159407		61.1522	0.0195329
60.6836	0.181606		62.6619	0.126492		62.705	0.159024		61.2098	0.0140236
60.7407	0.170364		62.7208	0.131255		62.764	0.159982		61.2675	0.00976647
60.7978	0.159121		62.7797	0.135313		62.823	0.162089		61.3251	0.00651098
60.8549	0.147447		62.8387	0.139371		62.8819	0.166496		61.3827	0.00413197
60.912	0.137934		62.8976	0.141664		62.9409	0.174735		61.4403	0.00275464
60.9691	0.126259		62.9565	0.143957		62.9999	0.188529		61.4979	0.00125211
61.0262	0.117179		63.0155	0.145369		63.0589	0.207114		61.5555	0.000375633
61.0833	0.108099		63.0744	0.145192		63.1178	0.234895		61.6131	-0.000375633
61.1404	0.101613		63.1334	0.144134		63.1768	0.269574		61.6707	-0.000751267
61.1975	0.0959916		63.1923	0.144663		63.2358	0.312683		61.7284	-0.000876478
61.2546	0.0929649		63.2512	0.145898		63.2948	0.367287		61.786	-0.000500845
61.3117	0.0903705		63.3102	0.149426		63.3538	0.43128		61.8436	-0.000500845
61.3688	0.0903705		63.3691	0.15666		63.4127	0.501787		61.9012	0
61.4259	0.0903705		63.4281	0.16795		63.4717	0.58379		61.9588	0.000250422
61.483	0.0921001		63.487	0.183299		63.5307	0.67269		62.0164	0.000250422
61.5401	0.0925325		63.5459	0.205351		63.5897	0.762356		62.074	0.000125211
61.5972	0.0951268		63.6049	0.233225		63.6487	0.858153		62.1317	0.000125211
61.6543	0.0977212		63.6638	0.269744		63.7076	0.95261		62.1893	-0.000125211
61.7114	0.10118		63.7227	0.316142		63.7666	1.04515		62.2469	-0.000375633
61.7685	0.102045		63.7817	0.372243		63.8256	1.13003		62.3045	-0.000500845
61.8256	0.106801		63.8406	0.437518		63.8846	1.20705		62.3621	-0.000250422
61.8827	0.106801		63.8996	0.512496		63.9436	1.26951		62.4197	-0.000250422
61.9398	0.109396		63.9585	0.594001		64.0025	1.3199		62.4773	-0.000500845
61.997	0.111558		64.0174	0.680446		64.0615	1.35151		62.5349	-0.000375633
62.0541	0.114152		64.0764	0.77236		64.1205	1.3678		62.5926	-0.000250422
62.1112	0.116747		64.1353	0.865156		64.1795	1.37163		62.6502	-0.000125211
62.1683	0.122368		64.1943	0.953365		64.2385	1.36166		62.7078	0.000375633
62.2254	0.126692		64.2532	1.03681		64.2974	1.33925		62.7654	0.00137732
62.2825	0.130583		64.3121	1.11232		64.3564	1.31032		62.823	0.00200338
62.3396	0.136204		64.3711	1.1753		64.4154	1.27679		62.8806	0.00262943
62.3967	0.143123		64.43	1.22505		64.4744	1.23885		62.9382	0.00350591
62.4538	0.147879		64.4889	1.26263		64.5334	1.2036		62.9959	0.00413197
62.5109	0.154365		64.5479	1.2875		64.5923	1.17735		63.0535	0.00513366
62.568	0.159554		64.6068	1.29509		64.6513	1.15685		63.1111	0.00663619
62.6251	0.16431		64.6658	1.28962		64.7103	1.1444		63.1687	0.00801351
62.6822	0.167769		64.7247	1.27356		64.7693	1.14593		63.2263	0.00914041
62.7393	0.171661		64.7836	1.24763		64.8282	1.15455		63.2839	0.0108934
62.7964	0.172958		64.8426	1.21588		64.8872	1.17045		63.3415	0.0123959
62.8535	0.171661		64.9015	1.18341		64.9462	1.19019		63.3992	0.0138984
62.9106	0.170796		64.9605	1.14972		65.0052	1.21395		63.4568	0.015401
62.9677	0.169066		65.0194	1.12026		65.0642	1.23253		63.5144	0.0170287
63.0248	0.169066		65.0783	1.09926		65.1231	1.24613		63.572	0.0185312
63.0819	0.169499		65.1373	1.08621		65.1821	1.25246		63.6296	0.0189069
63.139	0.175552		65.1962	1.0818		65.2411	1.25035		63.6872	0.0196581
63.1961	0.185497		65.2551	1.0855		65.3001	1.23425		63.7448	0.0202842
63.2532	0.200199		65.3141	1.09803		65.3591	1.20628		63.8024	0.0206598
63.3103	0.21663		65.373	1.11549		65.418	1.16585		63.8601	0.0204094
63.3674	0.243871		65.432	1.13472		65.477	1.11163		63.9177	0.0206598
63.4245	0.277165		65.4909	1.15254		65.536	1.04419		63.9753	0.0199086
63.4816	0.317378		65.5498	1.17001		65.595	0.970045		64.0329	0.0189069
63.5387	0.367968		65.6088	1.17883		65.654	0.887084		64.0905	0.0181556
63.5958	0.434124		65.6677	1.17936		65.7129	0.800867		64.1481	0.0174043
63.6529	0.507631		65.7267	1.16754		65.7719	0.710625		64.2057	0.0162774
63.71	0.591516		65.7856	1.14743		65.8309	0.623258		64.2634	0.0155262
63.7671	0.682751		65.8445	1.11161		65.8899	0.537232		64.321	0.0147749
63.8242	0.780472		65.9035	1.06116		65.9489	0.457145		64.3786	0.0133976
63.8813	0.882085		65.9624	0.997823		66.0078	0.383765		64.4362	0.0117698
63.9384	0.986725		66.0214	0.926197		66.0668	0.318047		64.4938	0.0107682
63.9955	1.08747		66.0803	0.846632		66.1258	0.259228		64.5514	0.00989168
64.0526	1.18779		66.1392	0.762833		66.1848	0.208072		64.609	0.00914041
64.1097	1.27816		66.1982	0.677623		66.2437	0.165538		64.6667	0.00851436
64.1668	1.35469		66.2571	0.595589		66.3027	0.128752		64.7243	0.00838915
64.2239	1.41739		66.316	0.513907		66.3617	0.0990546		64.7819	0.0078883
64.281	1.46755		66.375	0.436636		66.4207	0.0751052		64.8395	0.00751267
64.3381	1.49998		66.4339	0.366421		66.4797	0.0567121		64.8971	0.00701182
64.3952	1.51511		66.4929	0.304145		66.5386	0.0423425		64.9547	0.00663619
64.4523	1.51684		66.5518	0.246809		66.5976	0.0316132		65.0123	0.00626056
64.5094	1.50473		66.6107	0.198294		66.6566	0.023183		65.0699	0.00588492
64.5665	1.48441		66.6697	0.15666		66.7156	0.0174351		65.1276	0.00463281
64.6237	1.45587		66.7286	0.121552		66.7746	0.0128369		65.1852	0.00413197
64.6808	1.42474		66.7876	0.0933253		66.8335	0.00900496		65.2428	0.00363112
64.7379	1.39101		66.8465	0.0709202		66.8925	0.00670582		65.3004	0.00287986
64.795	1.35729		66.9054	0.0529255		66.9515	0.00478987		65.358	0.00237901
64.8521	1.32529		66.9644	0.0382828		67.0105	0.00306552		65.4156	0.00262943
64.9092	1.30237		67.0233	0.0276977		67.0695	0.00229914		65.4732	0.00250422
64.9663	1.28767		67.0822	0.0197589		67.1284	0.00191595		65.5309	0.00237901
65.0234	1.28508		67.1412	0.0135842		67.1874	0.00114957		65.5885	0.00162774
65.0805	1.29156		67.2001	0.00970301		67.2464	0.000957974		65.6461	0.0011269
65.1376	1.30713		67.2591	0.00793883		67.3054	0.00076638		65.7037	0.000500845
65.1947	1.32399		67.318	0.00564539		67.3644	0.00076638		65.7613	-0.000250422
65.2518	1.34259		67.3769	0.00441046		67.4233	0.00076638		65.8189	-0.00100169
65.3089	1.35858		67.4359	0.00388121		67.4823	0.000957974		65.8765	-0.0011269
65.366	1.37631		67.4948	0.00317553		67.5413	0.00172435		65.9342	-0.00125211
65.4231	1.39015		67.5538	0.00229344		67.6003	0.00153276		65.9918	-0.00162774
65.4802	1.39145		67.6127	0.00229344		67.6592	0.00191595		66.0494	-0.00200338
65.5373	1.3815		67.6716	0.00158777		67.7182	0.00210754		66.107	-0.00212859
65.5944	1.35729		67.7306	0.00105851		67.7772	0.00210754		66.1646	-0.0022538
65.6515	1.31924		67.7895	0.00105851		67.8362	0.00134116		66.2222	-0.00287986
65.7086	1.26216		67.8484	0.000529255		67.8952	0.00210754		66.2798	-0.00313028
65.7657	1.19773		67.9074	0.000529255		67.9541	0.00172435		66.3374	-0.00275464
65.8228	1.12552		67.9663	0.000529255		68.0131	0.00114957		66.3951	-0.00250422
65.8799	1.04164		68.0253	0.000352837		68.0721	0.00134116		66.4527	-0.0022538
65.937	0.949106		68.0842	0		68.1311	0.00210754		66.5103	-0.00187817
65.9941	0.851818		68.1431	0.000176418		68.1901	0.00172435		66.5679	-0.00150253
66.0512	0.755394		68.2021	0		68.249	0.00229914		66.6255	-0.00200338
66.1083	0.656808		68.261	0		68.308	0.00287392		66.6831	-0.00250422
66.1654	0.569031		68.32	0.000176418		68.367	0.00306552		66.7407	-0.00262943
66.2225	0.482985		68.3789	0.000176418		68.426	0.00229914		66.7984	-0.00300507
66.2796	0.405586		68.4378	0.000176418		68.485	0.00268233		66.856	-0.00300507
66.3367	0.335538		68.4968	0.000176418		68.5439	0.00249073		66.9136	-0.00287986
66.3938	0.273706		68.5557	0.000176418		68.6029	0.00287392		66.9712	-0.00287986
66.4509	0.219224		68.6146	0		68.6619	0.00287392		67.0288	-0.00287986
66.508	0.17339		68.6736	0		68.7209	0.00287392		67.0864	-0.00275464
66.5651	0.13534		68.7325	0.000176418		68.7799	0.00249073		67.144	-0.00300507
66.6222	0.103342		68.7915	-0.000352837		68.8388	0.00210754		67.2017	-0.00287986
66.6793	0.0795606		68.8504	-0.000176418		68.8978	0.00172435		67.2593	-0.0033807
66.7364	0.0596705		68.9093	-0.000529255		68.9568	0.00153276		67.3169	-0.00325549
66.7935	0.0445367		68.9683	-0.000529255		69.0158	0.00191595		67.3745	-0.00275464
66.8506	0.0341592		69.0272	-0.000529255		69.0748	0.00191595		67.4321	-0.00212859
66.9077	0.0229169		69.0862	0		69.1337	0.00210754		67.4897	-0.00175296
66.9648	0.0159986		69.1451	0.000176418		69.1927	0.00172435		67.5473	-0.000751267
67.0219	0.00951268		69.204	0.000352837		69.2517	0.00172435		67.6049	-0.00125211
67.079	0.00562113		69.263	-0.000176418		69.3107	0.00153276		67.6626	-0.0011269
67.1361	0.00216197		69.3219	-0.000529255		69.3696	0.00134116		67.7202	-0.00137732
67.1932	0.00259437		69.3809	-0.000529255		69.4286	0.00191595		67.7778	-0.00162774
67.2503	0.000864789		69.4398	-0.000705674		69.4876	0.00191595		67.8354	-0.00150253
67.3075	0.000864789		69.4987	-0.00105851		69.5466	0.00210754		67.893	-0.00162774
67.3646	0.000864789		69.5577	-0.000529255		69.6056	0.00229914		67.9506	-0.00187817
67.4217	0.000864789		69.6166	-0.000352837		69.6645	0.00268233		68.0082	-0.00237901
67.4788	0.000432395		69.6755	-0.000352837		69.7235	0.00249073		68.0659	-0.00237901
67.5359	0.000432395		69.7345	-0.000352837		69.7825	0.00306552		68.1235	-0.00287986
67.593	0.000432395		69.7934	0.000176418		69.8415	0.00287392		68.1811	-0.00262943
67.6501	-0.000864789		69.8524	0		69.9005	0.00325711		68.2387	-0.00262943
67.7072	-0.000864789		69.9113	0		69.9594	0.00325711		68.2963	-0.00275464
67.7643	-0.000432395		69.9702	0.000352837		70.0184	0.00344871		68.3539	-0.00325549
67.8214	0.000432395		70.0292	0.000176418		70.0774	0.0036403		68.4115	-0.00300507
67.8785	0.000432395		70.0881	0.000705674		70.1364	0.00421509		68.4692	-0.00300507
67.9356	0.00129718		70.1471	0.00123493		70.1954	0.00344871		68.5268	-0.00325549
67.9927	0.00129718		70.206	0.00105851		70.2543	0.00344871		68.5844	-0.00275464
68.0498	0.000432395		70.2649	0.000529255		70.3133	0.00325711		68.642	-0.00250422
68.1069	-0.000864789		70.3239	0.000529255		70.3723	0.00325711		68.6996	-0.00300507
68.164	-0.00129718		70.3828	0.000352837		70.4313	0.0036403		68.7572	-0.00275464
68.2211	-0.00172958		70.4417	0		70.4903	0.00402349		68.8148	-0.0022538
68.2782	-0.00216197		70.5007	0.000529255		70.5492	0.00498147		68.8724	-0.00200338
68.3353	-0.00129718		70.5596	0.000882092		70.6082	0.00555625		68.9301	-0.00162774
68.3924	-0.000864789		70.6186	0.00158777		70.6672	0.00517306		68.9877	-0.00137732
68.4495	-0.000432395		70.6775	0.00123493		70.7262	0.00536466		69.0453	-0.00162774
68.5066	0		70.7364	0.0019406		70.7851	0.00574785		69.1029	-0.00250422
68.5637	0		70.7954	0.00176418		70.8441	0.00536466		69.1605	-0.00300507
68.6208	-0.000432395		70.8543	0.00229344		70.9031	0.00478987		69.2181	-0.00350591
68.6779	-0.00129718		70.9133	0.00176418		70.9621	0.00536466		69.2757	-0.00375633
68.735	-0.00129718		70.9722	0.00299911		71.0211	0.00459828		69.3334	-0.00350591
68.7921	-0.00129718		71.0311	0.00282269		71.08	0.00459828		69.391	-0.00313028
68.8492	-0.00129718		71.0901	0.00317553		71.139	0.00459828		69.4486	-0.00325549
68.9063	-0.00172958		71.149	0.00352837		71.198	0.00536466		69.5062	-0.00275464
68.9634	-0.000864789		71.2079	0.00370479		71.257	0.00574785		69.5638	-0.00250422
69.0205	-0.00129718		71.2669	0.00317553		71.316	0.00632263		69.6214	-0.00237901
69.0776	-0.00129718		71.3258	0.00317553		71.3749	0.00632263		69.679	-0.00212859
69.1347	-0.00129718		71.3848	0.00335195		71.4339	0.00613104		69.7367	-0.00150253
69.1918	-0.000864789		71.4437	0.00299911		71.4929	0.00536466		69.7943	-0.00150253
69.2489	-0.000864789		71.5026	0.00335195		71.5519	0.00478987		69.8519	-0.0011269
69.306	-0.000432395		71.5616	0.00352837		71.6109	0.00440668		69.9095	-0.00100169
69.3631	0		71.6205	0.00405762		71.6698	0.00498147		69.9671	-0.000876478
69.4202	0.000864789		71.6795	0.0047633		71.7288	0.00478987		70.0247	-0.00125211
69.4773	0.000864789		71.7384	0.00511613		71.7878	0.00536466		70.0823	-0.00137732
69.5344	0.000864789		71.7973	0.00529255		71.8468	0.00536466		70.1399	-0.00125211
69.5915	0.00129718		71.8563	0.00458688		71.9058	0.00593944		70.1976	-0.00100169
69.6486	0.00129718		71.9152	0.00388121		71.9647	0.00536466		70.2552	-0.000250422
69.7057	0.000864789		71.9741	0.00299911		72.0237	0.00555625		70.3128	0
69.7628	0.000864789		72.0331	0.00335195		72.0827	0.00555625		70.3704	0.000375633
69.8199	0.000864789		72.092	0.00370479		72.1417	0.00574785		70.428	0.000375633
69.877	0		72.151	0.00458688		72.2006	0.00498147		70.4856	0.000250422
69.9342	-0.000432395		72.2099	0.00529255		72.2596	0.00498147		70.5432	-0.000250422
69.9913	-0.000432395		72.2688	0.00529255		72.3186	0.00517306		70.6009	0
70.0484	-0.000432395		72.3278	0.00493972		72.3776	0.00459828		70.6585	0
70.1055	0		72.3867	0.00441046		72.4366	0.00478987		70.7161	0.000250422
70.1626	0.000864789		72.4457	0.0047633		72.4955	0.00498147		70.7737	0.000125211
70.2197	0.000864789		72.5046	0.0047633		72.5545	0.00478987		70.8313	0.000125211
70.2768	0.00129718		72.5635	0.00529255		72.6135	0.00440668		70.8889	0.000250422
70.3339	0.00129718		72.6225	0.00529255		72.6725	0.00459828		70.9465	0.000125211
70.391	0.00129718		72.6814	0.00529255		72.7315	0.00402349		71.0042	0.000250422
70.4481	0.00129718		72.7404	0.00423404		72.7904	0.00402349		71.0618	0.000375633
70.5052	0.00172958		72.7993	0.00441046		72.8494	0.00402349		71.1194	0.000500845
70.5623	0.00259437		72.8582	0.00388121		72.9084	0.00459828		71.177	0.000250422
70.6194	0.00345916		72.9172	0.00335195		72.9674	0.00498147		71.2346	0.000250422
70.6765	0.00345916		72.9761	0.00317553		73.0264	0.00459828		71.2922	0
70.7336	0.00345916		73.035	0.00370479		73.0853	0.00440668		71.3498	-0.000125211
70.7907	0.00432395		73.094	0.00335195		73.1443	0.00498147		71.4074	-0.000250422
70.8478	0.00389155		73.1529	0.00335195		73.2033	0.00517306		71.4651	-0.000125211
[truncated: 7,796 more rows]

[truncated: 15 more sheets: 5B, 5C, 5D, 5E, 5F, 6A, 6B, 6C, 6D, 6E, 6F, 6G, S3, S4, S7]
